# Supplementary material for: Integrated time-lapse and single-cell transcription studies highlight the variable and dynamic nature of human hematopoietic cell fate commitment
Source: PLoS Biol. 2017 Jul 27;15(7):e2001867. doi: 10.1371/journal.pbio.2001867 (PMC5531424; doi:10.1371/journal.pbio.2001867)
Supplement: S1 Table — (XLSX) [file pbio.2001867.s010.xlsx]

## Sheet: Feuil1
CD133.F	CTCTTGAATGAAACTCCAGAGCAA
CD133.R	ATTCCGCCTCCTAGCACTGA
CD38.F	ACTAGAGGCCTGGGTGATACATG
CD38.R	CAGGTCTGTAGATATTCTTGCAGGAA
CD49F.F	AAAGTCTCGTTCCTGTTCCTGCTA
CD49F.R	TTACTTAGGTTTTTCTTTGGACTC
CD90.F	ATGAACCTGGCCATCAGCAT
CD90.R	CGTTAGGCTGGTCACCTTCTG
ATP13A3.F	TGTCCATAGTATCAATCGTAAGCTCACT
ATP13A3.R	GGTACTATGAGTTGCCACCATGTC
BAK1.F	TCCGCAGCTACGTTTTTTACC
BAK1.R	CCCCATGGTGCTGCTAGGT
C22orf28.F	CCTGTAGTTATGTTCTTACTGGCACTGA
C22orf28.R	CGAGATTTTGCTCGGGACAA
CCDC49.F	AAACTAGGAGCCCATCACCTAAAA
CCDC49.R	TCTGGTGTATCCGGGAGCAT
CYYR1.F	CTGCTCTTTGTCTACGCAGATGATT
CYYR1.R	CCATCACAGCAGTAAGATTTGCA
DARS2.F	AAGGACCACCCAACCGATCT
DARS2.R	AACGCAACTCTCCACATGTGTT
IGFBP7.F	AGTGCCATGCATCCAATTCC
IGFBP7.R	AGGCATCAACCACTGTAATTTTTG
RHOBTB3.F	CCAGTGTGTGGACGTGGTATTT
RHOBTB3.R	AACGATCTTGTGGGCCTCTACA
SNX11.F	AGGGCTCCTGGAACTCTTATGTG
SNX11.R	TCTTGGCAGTAAAGGCTTTGC
ACP5.F	CAATTTTTACTTCACTGGTGTGCAA
ACP5.R	GGGAGCGGTCAGAGAATACG
COCH.F	AGCCGCTCCCATTGCTATC
COCH.R	GACATCTGCTTTCTCTTTCCTGATG
CSRP1.F	GCACCCTCAGCACTGACAAG
CSRP1.R	GGGCAAATTTGGATGCATTG
HLA-C.F	GGTTGTCCTAGCTGTCCTTGGA
HLA-C.R	CACCTGAGCTCTTCCTCCTACAC
HPCAL1.F	CGGAGAAGCGCACAGACA
HPCAL1.R	AGGACAGTTTGCCGTCATTGT
ICAM1.F	CAGACAGTGACCATCTACAGCTTTC
ICAM1.R	CACCTCGGTCCCTTCTGAGA
ICAM2.F	CCAGGATCGGATGAGAAGGTAT
ICAM2.R	GCTCAACCGCCAGCTTCTT
KCTD1.F	TGGCCACCCTCACCAAATAC
KCTD1.R	TGGGCTCTGTACCATCAAAAAGT
KIAA1383.F	AAAAAGCCAGTCACCACAAACA
KIAA1383.R	GACATTAAGTTCGGACACATTTGAA
MACROD1.F	CATTACTTCTGCAAGGACTTTGTCA
MACROD1.R	CCACCCCTTTCGCCATCT
MYADM.F	CTATGCCACCGCCCTTGTT
MYADM.R	GCCGCCATACTTCTCATCGA
NME5.F	TGCTTGAAGGACTCACAGAGCTT
NME5.R	GTTTGGGTTTGTTAGGATTATTTTTCAG
PARP12.F	GCTGAGAACTCATGGCGTTGA
PARP12.R	GGTCCATCTCCTTTGTTGTAATGTT
RCSD1.F	GCGAGCCACCCTCCTAAATT
RCSD1.R	AATTGGCCTGAAGCTTCTCAAT
RFTN1.F	GTGCAGCCCACCCATGAG
RFTN1.R	GGAACAGCAATCTAATTCCAAGATG
RGS14.F	TGGACACTCTTCCAGGTGTGAA
RGS14.R	ATGGGTGGCCTTATCCTGAGTT
SERPINB9.F	ACAAGGCTGGCACACAGTACCT
SERPINB9.R	TGGTAGAATTGAAGACAGGATTCCT
TSPYL5.F	AGGAATATGGGTGTGGTCCTTCT
TSPYL5.R	GGAGCCACTGGATTGGAGTAGA
ZNF665.F	GAGAAGCGTTCTACACGGTGAA
ZNF665.R	GGAAGGACAAGCCTACAGTGTCA
ZNF785.F	CGCGCTGGGATTTTCAGTT
ZNF785.R	ATCCCTGGATCCTGCTTCCT
hgACTB.F	CGACCAACCGCGAGAAGATGAC
hgACTB.R	CGTTAGCACAGCCTGGATAGCAA
hgADAR.F	CGAGCACTGTTGACCCACTTCC
hgADAR.R	CGTCAGATGCCCTTGGCTGAAAA
hgAXIN1.F	CGACAAGGAGCTGCTGACCAAAA
hgAXIN1.R	CGTCACCACCCCACAGTCAAAC
hgBTRC.F	CGATAAGCGGCCTTCGAGACAA
hgBTRC.R	CGTAACCTGTATGGCCTGTGAGAA
hgCASP2.F	CGAAACTGCCCAAGCCTACAGAA
hgCASP2.R	CGTTTGGTCAACCCCACGATCA
hgCTNNB1.F	CGAAGCTCTTACACCCACCATCC
hgCTNNB1.R	CGTTGCATGATTTGCGGGACAAA
hgDVL2.F	CGATGCCTCCCGCCTCCTTAA
hgDVL2.R	CGTTGACGCTGCTGAAGGATGAC
hgFOXO1.F	CGAGGTGTCAGGCTGAGGGTTA
hgFOXO1.R	CGTTTCTCTCAGTTCCTGCTGTCA
hgFOXO3.F	CGACACTGAGGAAGGGGAAGTGG
hgFOXO3.R	CGTGAGAGCAGATTTGGCAAAGGG
hgFRZB.F	CGACCTCTGCCCTCCACTTAATGTTA
hgFRZB.R	CGTCAGCTATAGAGCCTTCCACCAA
hgGADD45A.F	CGAGCGACCTGCAGTTTGCAATA
hgGADD45A.R	CGTTTTGCTGAGCACTTCCTCCA
hgGAPDH.F	CGAACACCATGGGGAAGGTGAAG
hgGAPDH.R	CGTGTGACCAGGCGCCCAATA
hgHDAC9.F	CGAGGGCCAACTGGAAGTGTTAC
hgHDAC9.R	CGTATGCGTTGCTGTGAAACCA
hgLDLR.F	CGACACCACGGTGGAGATAGTGAC
hgLDLR.R	CGTTTCTCATTTCCTCTGCCAGCAA
hgMET.F	CGACAGAGACTTGGCTGCAAGAA
hgMET.R	CGTCATGTCTCTGGCAAGACCAAA
hgMINPP1.F	CGATCCTCCAGTTTGGTCATGCA
hgMINPP1.R	CGTTGTACGCTGTTAGGGGTTCC
hgMYC.F	CGACTCCTTGCAGCTGCTTAGAC
hgMYC.R	CGTCGAGTCGTAGTCGAGGTCATA
hgPOLR2A.F	CGACTCGCCTCTTCTACTCCAACA
hgPOLR2A.R	CGTATGGAGTCCCCAATGCCAATA
hgPPARD.F	CGAGGCAAAGCCAGCCACAC
hgPPARD.R	CGTGCCATTCACCAACTGCTTCC
hgRAC1.F	CGACTCCTGTAGTCGCTTTGCCTA
hgRAC1.R	CGTAGAACATCGTCAGCACTAGCA
hgRARS.F	CGAAGCTGCTACTGTGTGGAGAA
hgRARS.R	CGTCAGCATACGCCACATGTTCA
hgTBP.F	CGATGCCCGAAACGCCGAATATA
hgTBP.R	CGTCGTGGTTCGTGGCTCTCTTA
hgTCF7.F	CGATAAGGAGAGCGCTGCCATCA
hgTCF7.R	CGTTTGCGGGCCAGCTCATAGTA
hgTCF7L2.F	CGACGCTTTGGCCTTGATCAACA
hgTCF7L2.R	CGTCCTTCACCTTGTATGTAGCGAAC
hgTOP2B.F	CGAGATGCTGCAAGCCCTCGTTA
hgTOP2B.R	CGTGGTTGTCATCCACAGCAGGAA
hgUSMG5.F	CGAACTGGCCACATATGGAAGCA
hgUSMG5.R	CGTCAGATGAGGTTAAGAACCGTAGACA
hCD34.F	TGAAGCCTAGCCTGTCACCT
hCD34.R	CGCACAGCTGGAGGTCTTAT
hCD71.F	TGGACAGCACAGACTTCACC
hCD71.R	ACGCCAGACTTTGCTGAGTT
hCD74.F	AGAACCTGCAGCTGGAGAAC
hCD74.R	GCCATACTTGGTGGCATTCT
hCSF2RA.F	GAGGTTTGACTCCAGGACGA
hCSF2RA.R	TTCACGAAATGTGCACGAAC
hCSF3R.F	TGGAGGCCCTTCAGTATGAG
hCSF3R.R	CCACCATGTGTCCAGTCTGA
hCXCR2.F	GGCTTGATCAGCAAGGACTC
hCXCR2.R	GGACATGAGGCTTGGAATGT
hCXCR4.F	CCGTGGCAAACTGGTACTTT
hCXCR4.R	TTTCAGCCAACAGCTTCCTT
hDNMT3A.F	AAGCCCAAGGTCAAGGAGAT
hDNMT3A.R	GTTCTTGCAGTTTTGGCACA
hEPOR.F	CACCCATGACGTCTCACATC
hEPOR.R	AGGTTGCTCAGCACACACTC
hERG.F	GACGACTTCCAGAGGCTCAC
hERG.R	TAGCATGCATTAACCGTGGA
hFLI1.F	CAACACGGAAGTGCTGTTGT
hFLI1.R	GGACTTTTGTTGAGGCCAGA
hFLT3.F	TGTGAGCAAAAGGGTCTTGA
hFLT3.R	TGGTAAATTGGGCATCATCA
hFOG1.F	GTGAAGAAGGAGCCAGCAGA
hFOG1.R	GGTACCAGATGCCACAGTCC
hGATA1.F	AGGCCACTACCTATGCAACG
hGATA1.R	GGCAGTTGGTGCACTGAGTA
hGATA2.F	GCAACCCCTACTATGCCAAC
hGATA2.R	CAGAGAGGGCTGCTTTGC
hGFI1.F	CGGCTCCTACAAGTGCATC
hGFI1.R	ACATCTCGCAGGCAAAGG
hKIT.F	TGACGAGTTGGCCCTAGACT
hKIT.R	TCTTTGTGATCCGACCATGA
hLYL1.F	AACTCTCCACCCTGGGAACT
hLYL1.R	AGCTCACAGTGGCTTGGTCT
hMEIS1.F	ACGGCATCTACTCGTTCAGG
hMEIS1.R	ACGCTTTTTGTGACGCTTTT
hMIF.F	GTTCCTCTCCGAGCTCACC
hMIF.R	CGATCTTGCCGATGCTGT
hMLL_KMT2A.F	GGAAGATGGACCAAGGGAAT
hMLL_KMT2A.R	TTGCCGAATGAAGAAGGACT
hMPL.F	CTGCCACTTCAAGTCACGAA
hMPL.R	TCTCCCTCCAGTGCAAGTTT
hNFE2.F	CAGAGCAGGAACAGGGTGAT
hNFE2.R	TGGAGGTCCAAGGTATGGAG
hPU1_SPI1.F	TCGCCGAGAACAACTTCAC
hPU1_SPI1.R	ATGGGTACTGGAGGCACATC
hRARA.F	ACTCTCCACCAAGTGCATCA
hRARA.R	GTCCGAGAAGGTCATGGTGT
hRUNX1.F	TCTGCAGAACTTTCCAGTCG
hRUNX1.R	GTCGGGGAGTAGGTGAAGG
hTAL1.F	ACCTTCCCCCTATGAGATGG
hTAL1.R	CGGAGGATCTCATTCTTGCT
hTET3.F	CGGAGAAGATCAAGCAGGAG
hTET3.R	AGCACCGAGTAGCTCTCCAC
CycloA-F	CCCACCGTGTTCTTCGACAT
CycloA-R	CCAGTGCTCAGAGCACGAAA
Klf4-F	GATGAACTGACCAGGCACTA
Klf4-R	GTGGGTCATATCCACTGTCT
Nanog-F	CAAAGGCAAACAACCCACTT
Nanog-R	TCTGCTGGAGGCTGAGGTAT
OCT4-F	CCTCACTTCACTGCACTGTA
OCT4-R	CAGGTTTTCTTTCCCTAGCT
SOX17-F	CCTGGGTTTTTGTTGTTGCT
SOX17-R	TGAATGTGTCCCAAAACAGC
