# Supplementary material for: Integrated time-lapse and single-cell transcription studies highlight the variable and dynamic nature of human hematopoietic cell fate commitment
Source: PLoS Biol. 2017 Jul 27;15(7):e2001867. doi: 10.1371/journal.pbio.2001867 (PMC5531424; doi:10.1371/journal.pbio.2001867)
Supplement: S1 Data — (XLSX) [file pbio.2001867.s011.xlsx]

## Sheet: dCt_Prestimulated_Medium
	Hour	CD71	CD74	CSF2RA	CSF3R	CXCR2	CXCR4	DNMT3A	EPOR	ERG	FLI1	FOG1	GATA1	GATA2	GFI1	LYL1	MEIS1	MIF	MLL,,KMT2A	NFE2	PU1,SPI1	RARA	RUNX1	TAL1	TET3	CD34	FLT3	KIT	MPL	CD133	CD38	CD49F	CD90	CycloA	Nanog	OCT4	SOX17	klf4	ACTB	ADAR	AXIN1	BTRC	CASP2	CTNNB1	DVL2	FOXO1	FRZB	GADD45A	GAPDH
1J0_A1	0h	-4.07692	-2.84366	-17	-6.17305	-3.59901	-3.60439	-3.89878	-17	-1.03336	-1.42387	-17	-13.1536	-17	-17	-8.71603	-4.13979	-13.6531	-17	-4.2514	-7.65389	-7.13226	-6.02242	-17	-17	-1.20025	-3.14052	-4.47202	-5.7523	-2.98516	-5.26751	-17	-17	-1.50644	-2.59103	-14.3277	-6.03497	-17	0.265912	-3.78653	-5.07341	-6.42772	-4.10699	-2.67003	-8.14491	-3.93376	-6.67104	-5.64965	0.138937
1J0_A2	0h	-4.22752	-1.18976	-1.78509	-3.83057	-2.90201	-3.97332	-17	-17	-12.9175	-2.41827	-17	-17	-17	-17	-10.5733	-17	-17	-3.51542	-1.3317	-2.41831	-6.51676	-7.67329	-17	-17	-17	-17	-17	-17	-17	-17	-17	-17	-2.51187	-3.9449	-9.79463	-8.1758	-5.00788	2.47464	-4.1316	-17	-17	-4.20557	-5.1538	-6.98589	-17	-7.67368	-7.12208	0.993303
1J0_A4	0h	-3.81063	-1.21336	-2.58594	-5.37948	-4.63165	-3.02184	-17	-17	-11.2441	-5.40457	-17	-17	-17	-17	-10.4227	-17	-17	-17	-4.28847	-2.66666	-6.98957	-8.42762	-17	-17	-17	-17	-17	-6.05015	-17	-17	-17	-17	-2.95668	-3.15611	-10.4132	-6.34092	-5.49575	1.34345	-4.85366	-17	-9.34495	-17	-3.67584	-9.73824	-6.3592	-7.83839	-17	-0.462886
1J0_A5	0h	-17	-2.70831	-8.47423	-5.80285	-4.09237	-2.49092	-6.29117	-17	-17	-2.88926	-17	-17	-17	-17	-17	-17	-17	-17	-4.15736	-2.38785	-8.19641	-7.38624	-17	-6.40561	-17	-10.7783	-17	-17	-17	-12.017	-17	-17	-2.99692	-3.36115	-11.6821	-8.5539	-3.91857	1.93192	-5.3056	-17	-6.61106	-4.96268	-4.5747	-11.6373	-6.4689	-9.73614	-17	0.725217
1J0_A6	0h	-17	-5.32351	-17	-6.47654	-3.7105	-4.29288	-8.94846	-17	-1.41986	-2.75022	-17	-17	-17	-17	-7.65615	-3.85169	-17	-4.2247	-4.23535	-9.77347	-7.12621	-7.7472	-17	-17	0.160365	-0.920011	-2.27636	-2.98531	-1.60964	-3.73512	-17	-17	-1.72165	-3.13991	-8.97718	-7.65355	-7.26407	-0.471256	-3.76859	-6.82715	-7.0844	-4.57515	-3.44439	-6.55227	-3.15254	-6.38269	-17	0.105067
1J0_B1	0h	-17	-6.6185	-5.57074	-9.425	-3.33028	-5.21933	-17	-17	-17	-17	-17	-15.522	-17	-17	-17	-17	-17	-17	-5.58544	-3.70308	-8.01609	-17	-17	-17	-17	-17	-17	-7.25139	-17	-7.07115	-17	-17	-3.06614	-4.83646	-11.6176	-6.32421	-6.865	-3.97739	-5.55177	-17	-7.75151	-17	-5.39377	-17	-5.92713	-17	-17	-3.13815
1J0_B2	0h	-17	-7.2572	-17	-13.296	-7.26126	-4.16733	-17	-17	-17	-9.13304	-10.3051	-17	-17	-17	-17	-17	-17	-17	-9.42854	-11.3687	-11.281	-17	-17	-17	-17	-17	-17	-17	-17	-9.34579	-17	-17	-6.6271	-5.07242	-17	-7.101	-17	-4.14556	-8.46666	-17	-11.2026	-17	-10.0177	-17	-17	-17	-17	-5.98284
1J0_B3	0h	-17	-6.41532	-17	-13.6531	-3.48748	-3.88669	-17	-17	-13.2968	-5.69603	-17	-17	-17	-17	-10.4233	-17	-17	-17	-4.63932	-6.87061	-17	-9.98908	-17	-6.03684	-17	-17	-17	-17	-17	-17	-17	-17	-3.31976	-2.94251	-9.5479	-8.88324	-7.76651	-1.32035	-4.7929	-17	-7.54321	-17	-4.09524	-8.41879	-6.96199	-6.33668	-7.22216	-1.00078
1J0_B4	0h	-17	-2.30689	-5.70259	-13.0255	-4.47177	-1.81596	-17	-17	-17	-17	-17	-17	-17	-17	-17	-17	-17	-17	-17	-5.77701	-5.91623	-17	-17	-5.56878	-17	-17	-17	-6.75484	-17	-8.03178	-17	-17	-3.28245	-3.98968	-13.9313	-6.06299	-5.66554	-2.13978	-5.81012	-17	-6.28591	-17	-4.12343	-17	-7.09168	-7.29866	-7.54813	-1.20756
1J0_B5	0h	-17	-5.9201	-17	-9.84657	-2.47135	-2.18896	-17	-17	-17	-17	-11.0486	-17	-17	-17	-17	-9.79974	-17	-17	-17	-17	-17	-17	-17	-9.76043	-8.93331	-17	-17	-10.3936	-10.3597	-5.32259	-17	-17	-2.18535	-2.09398	-10.7718	-6.87958	-4.72433	-0.179193	-3.23506	-6.03081	-6.31441	-4.76097	-4.76446	-7.69927	-5.19216	-5.61336	-17	-2.27516
1J0_B6	0h	-10.5165	-5.46707	-17	-9.1297	-3.79459	-1.88553	-11.0862	-17	-14.3169	-5.60031	-8.06223	-17	-17	-5.66129	-17	-8.69187	-17	-9.92994	-8.61756	-9.82018	-17	-9.24881	-17	-9.11911	-7.66493	-8.34008	-8.82129	-5.78568	-10.8446	-5.02947	-17	-17	-2.75927	-3.77154	-10.1853	-7.07535	-6.63337	-0.148945	-5.12741	-8.97291	-6.39537	-10.4098	-3.66777	-6.32089	-9.84058	-7.08422	-17	-2.17773
1J0_C1	0h	-17	-3.43579	-17	-17	-17	-4.75255	-17	-17	-17	-17	-17	-17	-17	-17	-17	-17	-17	-17	-17	-9.83259	-17	-17	-17	-17	-17	-17	-17	-17	-17	-17	-17	-17	-3.58786	-17	-17	-7.68607	-6.37988	-5.4428	-15.9443	-17	-17	-17	-17	-17	-17	-17	-17	-3.75377
1J0_C2	0h	-17	-3.25365	-5.01461	-5.71266	-2.77568	-3.9426	-17	-17	-17	-3.94876	-17	-17	-17	-17	-17	-17	-15.2987	-17	-3.89431	-4.6472	-5.98181	-17	-17	-17	-17	-17	-17	-9.77105	-17	-8.38388	-17	-17	-3.05689	-2.96791	-10.6612	-9.09691	-5.66806	0.889588	-5.36901	-17	-6.9031	-3.47299	-3.92293	-17	-4.78561	-17	-6.22591	-0.583113
1J0_C3	0h	-17	-9.39693	-17	-12.1934	-2.30884	-2.00309	-17	-17	-17	-17	-17	-17	-17	-17	-17	-17	-17	-7.72076	-17	-17	-17	-12.3926	-17	-17	-17	-17	-17	-8.65888	-17	-4.50846	-17	-17	-2.21982	-3.15572	-9.9104	-7.4963	-17	-2.04135	-4.27023	-6.25624	-6.10148	-8.35065	-3.53547	-11.8083	-5.39706	-7.04439	-17	-3.30142
1J0_C4	0h	-5.30297	-1.35325	-2.67806	-3.32766	-17	-1.906	-17	-17	-17	-2.51454	-17	-17	-17	-17	-17	-17	-15.8506	-17	-2.59874	-2.80197	-3.56365	-9.38167	-17	-3.88518	-17	-17	-17	-17	-17	-17	-17	-17	-2.9073	-4.63965	-13.4681	-7.20768	-3.16585	1.84735	-6.52864	-5.16574	-17	-17	-3.3466	-17	-5.5764	-17	-6.8626	0.677392
1J0_C5	0h	-17	1.4991	-17	-9.86021	-3.97247	0.0960743	-17	-17	-10.8985	-17	-17	-14.1161	-17	-17	-17	-17	-14.5026	-17	-17	-5.75489	-17	-8.06681	-17	-5.49771	-17	-17	-17	-6.87027	-17	-5.30628	-17	-17	-1.12805	-2.10083	-9.32879	-7.34643	-5.56205	-0.046067	-5.29848	-7.25644	-4.10473	-4.45549	-2.13602	-7.98577	-6.03827	-7.00853	-17	-1.94173
1J0_C6	0h	-10.4158	-0.179839	-17	-6.53683	-2.90236	-4.98017	-4.40047	-9.65673	-3.11039	-3.64106	-9.17013	-17	-14.5038	-8.81535	-9.98464	-2.59026	-12.52	-2.86383	-3.13532	-5.8854	-6.91137	-6.04179	-6.41861	-3.83449	-0.160173	-4.22611	-2.22975	-2.06621	-3.31373	-17	-17	-17	-0.846867	-2.32491	-17	-7.43323	-6.36995	0.27943	-3.59917	-6.18595	-5.30907	-4.02028	-4.94953	-11.5151	-2.71478	-7.94701	-10.5715	0.0480088
1J0_D1	0h	-4.6668	-3.20454	-17	-9.53867	-5.45541	-17	-4.61828	-17	-6.69784	-7.52748	-17	-17	-17	-17	-17	-17	-14.9237	-3.59861	-5.30108	-17	-17	-13.1917	-17	-7.07511	-1.98188	-4.24947	-5.61744	-7.7929	-4.29741	-5.0199	-17	-17	-3.96838	-6.01316	-13.2642	-6.27762	-6.67764	-1.84597	-7.23467	-6.72846	-7.83994	-5.40376	-5.05002	-11.624	-6.82142	-17	-5.88369	-1.97404
1J0_D2	0h	-17	-6.50272	-17	-9.3511	-3.48842	-17	-17	-17	-17	-17	-17	-17	-17	-17	-17	-17	-17	-17	-17	-6.81196	-17	-17	-17	-17	-17	-17	-17	-10.0767	-17	-9.96314	-17	-17	-3.76134	-2.83665	-9.54256	-5.56367	-11.628	-4.19575	-9.82929	-17	-7.27804	-17	-6.04134	-10.723	-8.69209	-7.7724	-17	-3.69248
1J0_D3	0h	-17	-1.4068	-3.24711	-9.59656	-5.4838	-4.44506	-17	-17	-17	-17	-17	-17	-17	-17	-17	-17	-16.3926	-5.23985	-17	-5.79617	-5.11436	-8.25519	-17	-17	-17	-17	-17	-17	-17	-10.8782	-17	-17	-2.44601	-3.65842	-12.0384	-6.6227	-3.79303	-0.728513	-6.15615	-17	-7.23522	-17	-3.9534	-12.6512	-4.73481	-17	-17	-1.54575
1J0_D4	0h	-17	1.1627	-3.17862	-5.50514	-2.50274	-2.82563	-17	-17	-12.1043	-6.03347	-17	-17	-17	-17	-17	-17	-14.8115	-4.86979	-2.63033	-2.75417	-4.03018	-7.1052	-17	-4.82695	-17	-17	-17	-5.29193	-17	-9.75664	-17	-17	-2.09895	-2.6342	-10.0695	-6.73053	-17	1.26855	-3.55593	-8.15058	-17	-6.04891	-4.78263	-7.72067	-5.44713	-7.85889	-6.09479	-0.0398628
1J0_D5	0h	-5.03644	0.729486	-17	-8.00828	-1.96916	-0.387917	-17	-17	-17	-2.63438	-17	-17	-17	-17	-8.59936	-17	-16.6947	-17	-3.102	-1.656	-3.89727	-17	-17	-17	-17	-17	-17	-7.59597	-17	-7.89929	-17	-15.7564	-2.69437	-3.42357	-11.7922	-7.43149	-3.81938	2.34883	-4.41781	-17	-6.82917	-17	-3.28074	-8.32848	-8.62157	-7.03941	-17	-0.699819
1J0_D6	0h	-5.03327	-0.257253	-17	-7.00093	-3.48443	-3.62757	-3.20924	-6.7652	-3.2794	-3.57708	-7.13246	-15.756	-13.1668	-4.84385	-9.07832	-3.73357	-13.075	-1.96719	-3.46129	-5.76055	-8.49734	-5.62646	-9.90027	-5.51629	-0.403165	-2.17214	-3.16198	-3.702	-3.10516	-8.24102	-17	-11.9435	-1.45967	-3.30049	-9.7318	-6.87356	-9.68292	-0.567103	-4.7718	-17	-7.02726	-6.61209	-4.18956	-17	-3.29993	-6.42865	-6.2022	-0.54275
1J0_E1	0h	-17	-4.2137	-17	-17	-2.92351	-0.854285	-17	-17	-17	-4.79897	-17	-17	-17	-17	-17	-17	-17	-17	-17	-17	-17	-7.21158	-17	-17	-17	-17	-17	-5.39389	-17	-17	-17	-17	-1.97059	-2.20183	-11.4093	-7.2077	-6.0113	0.990409	-3.70715	-17	-5.94494	-17	-3.23528	-17	-4.68007	-7.01191	-17	-1.48165
1J0_E2	0h	-17	-4.13584	-17	-7.58033	-2.9923	-2.04158	-17	-17	-17	-17	-13.1925	-17	-17	-17	-17	-17	-17	-17	-17	-5.25489	-4.48814	-17	-17	-17	-17	-17	-17	-7.21297	-17	-9.33581	-17	-17	-2.65541	-2.50873	-10.6177	-6.64539	-4.60073	-0.478407	-17	-17	-8.37829	-17	-4.87095	-8.91054	-5.66411	-7.74128	-17	-1.08321
1J0_E3	0h	-17	3.31258	-2.13006	-5.18357	-2.82282	1.61901	-6.37471	-17	-17	-2.6773	-8.69983	-17	-17	-17	-7.61037	-17	-12.7818	-17	-17	-1.32421	-3.559	-5.8308	-17	-4.50457	-17	-3.93934	-17	-7.53918	-17	-7.57322	-17	-17	-0.211962	-2.45557	-10.1609	-6.80296	-1.38869	2.8998	-3.15872	-17	-7.7976	-6.08257	-3.0247	-7.25755	-3.62776	-9.75335	-17	1.91763
1J0_E4	0h	-5.11419	-1.42786	-1.52807	-5.2371	-4.06108	-1.79907	-17	-17	-17	-5.36366	-17	-17	-17	-17	-17	-17	-16.8074	-17	-5.3224	-1.7071	-4.68628	-7.64982	-17	-5.77398	-17	-17	-17	-5.19332	-17	-17	-17	-17	-3.15082	-3.42401	-10.3621	-8.39063	-6.37323	0.911565	-3.57651	-6.63712	-7.76382	-4.85536	-4.68004	-7.81671	-17	-7.2993	-17	0.277618
1J0_E5	0h	-4.07877	0.42042	-17	-10.8273	-2.68069	-0.338943	-5.32935	-17	-1.78616	-4.02353	-17	-17	-17	-6.04233	-17	-17	-13.6439	-17	-17	-6.99654	-17	-17	-17	-5.11016	-1.26526	-3.40845	-17	-17	-17	-5.32016	-14.232	-17	-1.90904	-2.84496	-10.9844	-5.71318	-4.96361	-2.51015	-4.26952	-17	-5.03954	-17	-3.57724	-6.56176	-6.04339	-6.10876	-5.73023	-1.56514
1J0_E6	0h	-17	-2.68135	-3.52073	-4.63355	-9.92406	-0.778218	-17	-17	-17	-4.43811	-17	-17	-17	-17	-17	-17	-17	-17	-4.39613	-2.90862	-6.07419	-17	-17	-6.12039	-17	-17	-17	-17	-17	-17	-17	-17	-3.10689	-17	-17	-6.62732	-4.77732	1.69373	-4.42365	-17	-17	-9.97923	-17	-17	-17	-17	-17	-0.299815
1J0_F1	0h	-3.06645	0.065745	-17	-5.94131	-7.85756	-4.74731	-2.30568	-17	-4.73069	-2.27963	-17	-17	-14.2213	-17	-5.59068	-2.9886	-12.3496	-8.86675	-2.43707	-4.57211	-5.04644	-4.80864	-17	-17	-0.10059	-1.51051	-3.27218	-2.93906	-1.25192	-4.24934	-17	-17	-1.13378	-2.46146	-9.38561	-8.37566	-17	-0.104725	-2.89044	-5.676	-6.72418	-4.3091	-2.61067	-8.79541	-4.00703	-5.64584	-17	0.198444
1J0_F2	0h	-17	-17	-17	-10.1872	-3.42171	-3.58397	-5.04875	-17	-17	-3.51736	-10.2693	-17	-17	-17	-17	-17	-17	-17	-17	-17	-17	-17	-17	-17	-17	-17	-17	-15.2549	-17	-5.79737	-17	-17	-2.60523	-2.6036	-11.942	-5.38299	-5.74804	-1.62868	-6.00563	-4.21259	-17	-17	-9.51496	-17	-6.12078	-7.19138	-17	-4.07508
1J0_F3	0h	-3.98167	-1.53372	-17	-5.08601	-4.72828	-3.41962	-3.20055	-17	-1.86361	-3.2928	-17	-17	-12.6292	-4.94838	-9.77789	-3.85592	-13.4635	-4.31748	-1.40535	-4.33813	-5.10422	-4.42314	-11.4853	-17	0.420554	-3.32629	-2.38431	-2.96727	-2.29499	-17	-17	-14.9596	-0.760574	-2.43041	-9.41082	-7.39649	-8.70761	0.439154	-4.40062	-6.51653	-8.99119	-4.37522	-5.32885	-5.62087	-7.3364	-7.78408	-6.33153	1.03361
1J0_F4	0h	-17	-1.05425	-5.4539	-4.48509	-4.41716	-1.77111	-4.82598	-17	-17	-4.04932	-17	-17	-17	-17	-10.4208	-17	-17	-3.94352	-0.925702	-3.18852	-4.55249	-9.59752	-17	-3.94787	-17	-17	-17	-17	-17	-17	-17	-17	-3.30281	-9.62879	-15.4628	-8.12838	-2.85907	1.94087	-5.9913	-6.61151	-17	-17	-3.54192	-9.92699	-6.73462	-11.3657	-17	1.42257
1J0_F5	0h	-17	-2.61314	-2.66114	-4.22759	-17	-5.23742	-17	-17	-17	-3.49366	-17	-17	-17	-17	-8.66205	-17	-16.8785	-17	-4.70829	-2.28167	-5.84341	-7.2198	-17	-3.90522	-17	-17	-17	-9.45276	-17	-9.28003	-17	-17	-2.14072	-3.12391	-11.6188	-8.18901	-4.57259	0.740567	-5.93212	-17	-6.31934	-17	-5.5746	-8.74053	-7.03061	-17	-17	0.348036
1J0_F6	0h	-17	-2.09627	-3.57076	-5.45656	-4.03836	-1.73189	-17	-17	-17	-3.40208	-17	-17	-17	-17	-11.7135	-17	-14.2666	-5.15407	-2.27537	-2.88529	-6.77118	-17	-17	-6.41712	-17	-17	-17	-7.44966	-17	-17	-17	-17	-1.92727	-4.39999	-13.0859	-8.21766	-4.48644	2.48267	-7.3073	-17	-6.54718	-4.79491	-6.05239	-8.42494	-6.39246	-11.0817	-17	0.982593
1J0_G1	0h	-17	-0.447218	-4.16234	-5.30881	-3.70773	-2.99409	-17	-17	-11.6273	-2.91805	-17	-14.036	-17	-17	-17	-17	-17	-17	-4.56583	-4.305	-5.34648	-17	-17	-5.23847	-17	-17	-17	-8.43867	-17	-6.85406	-17	-17	-1.67028	-2.78579	-16.608	-6.37498	-4.41935	1.31547	-17	-17	-7.34359	-17	-3.07936	-8.49813	-6.56406	-6.02762	-17	0.242703
1J0_G2	0h	-17	-1.27692	-3.31749	-5.19485	-5.08732	-0.232396	-17	-17	-13.3529	-6.28862	-17	-17	-17	-17	-9.21256	-17	-16.0929	-5.59163	-3.28133	-3.16531	-5.97797	-8.88545	-17	-5.77299	-17	-17	-17	-8.18297	-17	-12.1147	-17	-17	-1.87644	-3.33988	-12.9189	-6.22081	-3.53143	1.6567	-3.36712	-7.10051	-10.2099	-17	-4.10207	-8.7296	-4.76791	-7.28488	-17	0.99821
1J0_G3	0h	-17	-0.59134	-3.07327	-4.65932	-3.55855	-1.64843	-3.598	-17	-17	-2.90206	-17	-17	-17	-17	-17	-17	-17	-17	-2.03912	-2.52233	-4.91596	-8.63627	-17	-4.89024	-17	-17	-17	-17	-17	-17	-17	-17	-3.50799	-8.85725	-12.4927	-8.04928	-6.26836	1.79086	-4.78873	-17	-17	-17	-4.70017	-17	-6.19518	-17	-17	0.594351
1J0_G4	0h	-6.92592	1.09304	-2.95634	-10.8336	-4.45849	-0.605657	-17	-17	-14.5558	-17	-17	-17	-17	-17	-12.8235	-17	-17	-17	-17	-3.53683	-2.42075	-17	-17	-6.8621	-17	-17	-17	-5.52374	-17	-10.3315	-17	-17	-1.7558	-2.78362	-9.77016	-7.77627	-4.22139	1.81362	-6.04448	-17	-6.15873	-17	-2.71371	-17	-4.4882	-17	-7.91119	-0.756237
1J0_G5	0h	-17	-0.374677	-3.64822	-3.98294	-3.85608	-3.22136	-17	-17	-17	-2.2886	-17	-14.2711	-17	-17	-17	-17	-17	-17	-5.66776	-2.79238	-3.62824	-12.907	-17	-3.41196	-17	-17	-17	-17	-17	-17	-17	-16.8748	-2.83718	-8.15295	-11.3877	-7.36698	-5.89585	2.62233	-5.18607	-17	-17	-6.28481	-3.39024	-10.1727	-5.31987	-11.0814	-17	0.827052
1J0_H1	0h	-1.03473	-0.816556	-3.62857	-5.25241	-4.56981	-0.72631	-17	-17	-17	-3.34721	-17	-17	-17	-17	-10.1243	-17	-15.6323	-17	-5.02316	-1.85257	-6.13862	-7.57155	-17	-17	-17	-17	-17	-17	-17	-17	-17	-17	-3.78137	-17	-17	-6.66412	-4.88404	1.2806	-4.79329	-17	-17	-17	-8.14085	-17	-17	-11.06	-17	-0.0861376
1J0_H2	0h	-3.19194	1.80666	-3.11565	-5.96335	-2.33271	-0.812429	-5.81427	-17	-17	-3.07664	-17	-17	-17	-17	-17	-17	-17	-4.52103	-17	-2.39687	-4.09048	-11.1447	-17	-4.9046	-17	-17	-17	-17	-17	-5.94284	-17	-17	-1.16607	-3.06142	-12.0572	-9.63981	-2.01642	2.37348	-4.88918	-6.6453	-7.09117	-4.64474	-5.18496	-9.08901	-7.15925	-7.46909	-17	-0.0931885
1J0_H3	0h	-3.30902	-1.22144	-17	-6.45276	-4.2987	-6.00828	-3.67719	-17	-3.31101	-1.63057	-17	-17	-17	-17	-17	-4.05963	-12.2688	-3.12103	-17	-7.35	-17	-3.81679	-7.27228	-4.77663	-0.126576	-1.69397	-1.54489	-3.75495	-1.36238	-9.78869	-17	-17	-0.619215	-2.73324	-12.737	-6.96921	-6.99163	0.780608	-3.47352	-6.13731	-9.59751	-5.73718	-3.48578	-6.70824	-1.97602	-6.65392	-4.41593	0.917559
1J0_H4	0h	-4.65637	-0.908918	-17	-5.69367	-4.79044	-3.28704	-3.42655	-17	-2.65082	-2.43034	-17	-17	-14.952	-17	-8.61395	-3.12125	-12.6971	-4.12256	-2.58079	-4.25479	-4.23582	-4.42859	-8.09568	-17	-1.45967	-1.69239	-2.39639	-4.38789	-0.819619	-1.25667	-17	-17	-0.829847	-3.06099	-9.3333	-6.69788	-6.35626	0.675705	-4.53802	-17	-17	-4.59444	-3.49755	-6.41478	-5.61616	-7.23805	-17	1.34662
1J0_H5	0h	-0.691128	-0.787981	-17	-17	-3.64065	-3.76529	-3.27284	-17	-3.19306	0.11924	-4.32967	-3.13111	-13.1034	-17	-5.84678	-4.28029	-11.3535	-1.40984	-1.36419	-6.99984	-4.38161	-5.45836	-5.21939	-4.82417	-1.45861	-17	-4.29277	-2.43393	-17	-4.66774	-17	-17	0.640347	-3.37072	-16.6117	-6.76626	-6.01676	3.28588	-2.93446	-5.62122	-17	-1.88341	-2.4072	-4.7831	-5.29995	-5.25972	-17	1.9021
1J0_A7	0h	-1.6757	-2.31024	-17	-11.5639	-2.77866	-4.22222	-3.56499	-10.3813	-2.46234	-2.14537	-6.95992	-3.22171	-14.025	-17	-9.17674	-4.32412	-11.7394	-4.15189	-1.21122	-4.36068	-17	-6.9102	-3.02419	-6.23854	-17	-5.65385	-4.3677	-2.29996	-2.26037	-5.64893	-17	-13.3322	-0.839473	-2.58354	-9.37215	-6.63361	-5.99583	-0.308397	-3.7521	-17	-5.07649	-3.46309	-2.87881	-6.03953	-3.64909	-7.27559	-7.0034	-0.807431
1J0_A8	0h	-3.66878	-4.57131	-17	-10.7759	-17	-17	-17	-17	-17	-5.6482	-17	-15.0831	-17	-17	-17	-17	-17	-5.16246	-17	-17	-17	-17	-17	-17	-2.97516	-5.79803	-7.98161	-6.92874	-6.13337	-17	-17	-17	-6.18881	-6.08127	-17	-7.92067	-5.92944	-3.88658	-17	-17	-17	-17	-17	-17	-5.4402	-17	-17	-6.24647
1J0_A9	0h	-4.99834	-3.76102	-17	-12.2444	-3.25418	-5.81801	-14.356	-17	-3.97912	-9.00298	-17	-16.2102	-17	-17	-17	-3.62041	-17	-4.9154	-4.79806	-17	-17	-17	-17	-17	-2.69571	-3.13696	-17	-5.67526	-3.44225	-5.99362	-17	-17	-2.70909	-5.62401	-9.8142	-7.29188	-7.19287	-4.26889	-5.03139	-6.12082	-14.6467	-7.03271	-4.93854	-11.0411	-4.85424	-17	-17	-3.43578
1J0_A10	0h	-17	-2.17976	-17	-8.53542	-3.7799	-4.77372	-4.10463	-17	-5.25116	-1.19119	-17	-17	-17	-7.27662	-8.5319	-3.68952	-13.2521	-2.5119	-2.98847	-5.46741	-7.30028	-8.30469	-6.82754	-17	-5.84985	-3.60937	-2.56542	-3.75661	-2.89714	-7.76504	-17	-17	-2.75597	-3.71591	-12.8228	-9.66725	-7.51687	-0.803613	-4.2054	-5.28878	-7.11416	-3.56526	-4.62562	-17	-4.25189	-6.54496	-17	-0.932545
1J0_A11	0h	-17	-3.83441	-17	-10.1919	-5.84097	-2.24235	-5.2597	-17	-5.50507	-5.01034	-17	-17	-17	-17	-17	-4.81989	-16.6016	-17	-6.06529	-17	-17	-6.29629	-17	-17	-2.85679	-3.95521	-17	-4.36224	-2.60348	-5.63962	-17	-17	-2.49564	-3.97961	-12.2248	-7.18848	-8.26337	-2.30869	-4.48051	-17	-5.80226	-17	-4.06238	-9.33794	-4.05129	-9.21889	-8.49109	-1.62416
1J0_A12	0h	-17	-4.74345	-17	-11.8	-3.11765	-4.52931	-3.30635	-17	-3.67437	-5.33573	-17	-3.44716	-17	-17	-8.30375	-17	-13.6344	-17	-2.19146	-5.89239	-17	-10.1613	-17	-5.30292	-4.601	-17	-3.11573	-4.20605	-4.66743	-5.59436	-17	-17	-0.746411	-2.67842	-10.5684	-6.13871	-7.13957	-0.169942	-3.70793	-17	-6.76223	-4.45125	-4.01219	-8.03904	-5.39624	-5.62573	-17	-0.136592
1J0_B7	0h	-17	-5.46495	-17	-17	-17	-17	-17	-17	-7.79691	-5.34682	-17	-17	-17	-17	-17	-17	-17	-17	-5.1814	-17	-17	-17	-17	-17	-4.80779	-17	-17	-17	-4.9772	-5.47099	-17	-17	-4.35731	-4.77066	-17	-6.24935	-17	-5.24784	-14.2294	-6.52165	-17	-17	-17	-17	-10.0644	-17	-17	-2.96278
1J0_B8	0h	-17	-11.7601	-17	-17	-17	-10.9867	-17	-17	-9.40196	-17	-17	-17	-17	-17	-17	-17	-17	-17	-17	-17	-17	-17	-17	-17	-17	-17	-17	-17	-9.09302	-11.3774	-17	-17	-7.3598	-13.4668	-17	-7.95524	-17	-6.95339	-11.6458	-11.28	-17	-17	-17	-17	-11.6558	-11.1276	-17	-8.06057
1J0_B9	0h	-17	-4.53209	-17	-8.14882	-17	-5.11216	-4.20647	-17	-1.42918	-5.46587	-17	-17	-13.4507	-17	-10.2247	-17	-14.2838	-17	-17	-17	-17	-8.82798	-17	-17	-17	-17	-5.03335	-6.0523	-2.3981	-3.53398	-17	-13.3691	-2.259	-5.09721	-17	-6.58777	-17	-0.50793	-4.12586	-6.58211	-11.79	-5.98424	-4.67361	-17	-5.36669	-8.16234	-5.72004	-0.991908
1J0_B10	0h	-3.21799	-6.66328	-17	-17	-4.23713	-17	-3.27442	-8.69031	-13.5519	-10.8398	-13.6577	-3.65247	-11.428	-17	-7.57392	-17	-12.868	-5.58093	-2.71028	-6.35483	-17	-8.40462	-4.92738	-17	-1.93986	-11.9974	-2.14189	-5.07877	-11.0636	-4.65292	-17	-17	-0.859078	-3.85819	-17	-7.90225	-11.7301	-0.675316	-4.81111	-8.25378	-6.29936	-5.25446	-4.67372	-17	-5.12929	-17	-17	-0.193736
1J0_B11	0h	-17	-2.77644	-17	-11.5551	-17	-2.2305	-17	-17	-17	-5.59231	-17	-17	-17	-17	-17	-17	-17	-17	-5.52182	-6.05966	-17	-7.9589	-17	-17	-4.45309	-3.62517	-10.5059	-17	-3.92283	-17	-17	-17	-4.28309	-17	-17	-9.963	-17	-1.90956	-17	-4.77827	-6.24083	-17	-17	-17	-11.634	-17	-17	-1.2926
1J0_B12	0h	-17	-0.950891	-17	-8.78107	-2.78647	-2.12442	-5.31398	-17	-2.46954	-2.27008	-7.47456	-17	-13.2726	-17	-8.32235	-3.77503	-17	-4.50154	-5.08504	-17	-17	-4.63541	-4.80552	-17	-0.443988	-1.76774	-2.58275	-5.02254	-3.1955	-4.07591	-17	-17	-2.0093	-4.652	-10.5117	-7.36963	-5.78512	-1.86501	-3.91913	-17	-10.4519	-4.23404	-4.39928	-7.53056	-4.67387	-7.31617	-17	-0.602635
1J0_C7	0h	-17	-4.88032	-17	-17	-17	-17	-17	-17	-17	-17	-17	-17	-17	-17	-17	-17	-16.2166	-17	-17	-17	-17	-17	-17	-17	-17	-17	-17	-17	-17	-17	-17	-17	-17	-17	-17	-9.3951	-17	-6.82148	-17	-17	-17	-17	-17	-17	-7.18765	-17	-17	-6.43032
1J0_C8	0h	-17	-4.01634	-17	-17	-17	-17	-17	-17	-3.48151	-17	-17	-17	-17	-17	-17	-17	-16.892	-17	-5.90697	-17	-17	-17	-17	-6.81094	-4.22819	-17	-17	-17	-17	-5.94934	-17	-17	-5.40605	-17	-17	-5.8725	-17	-2.92869	-5.06805	-17	-17	-17	-6.23156	-17	-17	-17	-17	-4.02536
1J0_C9	0h	-2.91847	-4.56541	-17	-8.4191	-6.67473	-4.35267	-3.55755	-17	-3.46348	-5.14088	-17	-17	-17	-17	-17	-17	-17	-17	-2.82927	-6.4756	-17	-8.87562	-17	-17	-2.22333	-4.8908	-4.34425	-5.35493	-3.48842	-17	-17	-17	-2.79187	-5.05267	-11.162	-7.44381	-5.34373	-3.34881	-11.6808	-17	-17	-17	-5.27551	-17	-5.6965	-8.2837	-17	-2.64237
1J0_C10	0h	-3.55757	-2.6135	-17	-7.71582	-2.71016	-5.30326	-5.87668	-17	-4.69992	-3.89791	-17	-17	-17	-5.99243	-7.15999	-5.34792	-14.9311	-4.20318	-3.61011	-5.7329	-17	-17	-6.44881	-17	-2.04593	-4.57344	-3.98337	-17	-2.24663	-5.13813	-17	-17	-2.02591	-3.90739	-17	-5.94933	-5.9088	-3.50163	-4.66144	-17	-15.6203	-17	-6.86021	-6.79092	-5.03093	-11.0132	-17	-2.71673
1J0_C11	0h	-5.40193	-1.3353	-17	-7.67286	-3.62324	-3.87083	-4.07496	-17	-3.34826	-4.15416	-17	-15.2285	-13.1354	-17	-17	-6.25716	-15.3095	-4.68591	-2.70276	-17	-5.16414	-6.10345	-8.58321	-6.57265	-3.20545	-4.52079	-4.22844	-5.14687	-1.98761	-5.89781	-17	-17	-2.32219	-3.46417	-15.2857	-7.31441	-7.23577	-1.47213	-4.83514	-7.02596	-6.02967	-4.30876	-5.53878	-7.70921	-6.03045	-7.88558	-6.70171	-1.68495
1J0_D7	0h	-4.47564	-0.988665	-2.97086	-10.055	-17	-1.00128	-17	-17	-17	-4.10315	-17	-17	-17	-6.68834	-9.62022	-17	-17	-17	-3.91478	-4.93991	-6.96605	-5.52497	-17	-17	-17	-1.95124	-5.5749	-3.76651	-5.10349	-4.51165	-17	-17	-2.1829	-17	-17	-7.38135	-7.6807	0.435708	-6.63254	-17	-17	-5.7313	-2.42639	-7.45311	-17	-17	-17	0.421936
1J0_D8	0h	-17	-5.11023	-17	-10.4119	-17	-3.56231	-17	-17	-17	-10.2673	-17	-17	-17	-17	-17	-17	-14.9556	-17	-17	-17	-17	-12.4964	-17	-17	-5.05353	-6.80832	-5.73733	-17	-2.98285	-3.70422	-17	-17	-6.39977	-17	-17	-9.79508	-17	-4.2846	-6.09401	-17	-17	-17	-17	-17	-17	-17	-17	-3.09976
1J0_D9	0h	-17	-6.60964	-17	-11.7335	-2.72638	-3.13672	-5.09233	-17	-4.58403	-5.17656	-17	-17	-17	-17	-11.0787	-5.92747	-14.1964	-17	-3.94746	-17	-17	-9.29648	-17	-6.15437	-5.27832	-6.32921	-3.44687	-5.26746	-5.54579	-17	-17	-17	-4.37775	-4.54747	-17	-10.0093	-5.30138	-6.08302	-10.9788	-17	-11.256	-9.3554	-6.46857	-17	-17	-7.1864	-10.1832	-3.48473
1J0_D10	0h	-9.76926	-4.12144	-17	-17	-10.4564	-4.46412	-17	-17	-3.99233	-17	-17	-17	-14.8508	-17	-17	-5.58336	-17	-17	-4.13628	-17	-17	-7.60975	-17	-17	-6.68465	-11.0335	-6.60245	-5.78622	-5.02321	-17	-17	-17	-5.21304	-4.43379	-13.3739	-6.22467	-5.39188	-4.25721	-5.71868	-17	-6.94579	-17	-6.88333	-17	-5.06507	-7.08746	-17	-5.2743
1J0_D11	0h	-17	-17	-17	-9.65705	-4.34222	-5.08469	-17	-17	-5.1845	-17	-17	-17	-17	-17	-17	-17	-17	-17	-17	-17	-17	-17	-17	-17	-17	-17	-17	-7.70729	-17	-10.1598	-17	-17	-3.85006	-3.52872	-10.2331	-6.71016	-6.5814	-6.57007	-5.11811	-17	-7.65326	-17	-5.10437	-10.0061	-8.90346	-9.24019	-17	-4.73213
1J0_D12	0h	-5.25448	-1.99001	-17	-9.67401	-2.69188	-1.93156	-17	-17	-2.49519	-2.30383	-17	-17	-15.1544	-17	-8.74738	-3.56901	-14.6728	-17	-3.36718	-6.41012	-6.39495	-5.17312	-17	-3.81942	-2.54136	-5.16475	-4.98368	-7.35988	-4.74751	-10.414	-17	-17	-2.30158	-4.33399	-11.0995	-10.3017	-9.37116	-2.42652	-3.8967	-17	-4.17421	-4.97454	-4.17836	-8.38154	-2.96141	-8.70633	-17	-1.88844
1J0_E7	0h	-10.6967	-3.03628	-17	-17	-7.8632	-8.46067	-10.0577	-17	-17	-5.86968	-17	-17	-17	-17	-17	-10.1737	-17	-10.5053	-17	-17	-17	-17	-17	-17	-3.83185	-4.58028	-5.15892	-17	-17	-17	-17	-17	-5.40415	-10.1916	-15.6202	-7.35971	-17	-4.88821	-17	-17	-6.35209	-17	-7.99718	-17	-17	-17	-5.45974	-4.70102
1J0_E8	0h	-17	-2.16007	-17	-6.85655	-4.64868	-2.07847	-17	-17	-3.59655	-4.17366	-17	-17	-17	-17	-13.3572	-17	-14.9554	-2.2593	-17	-5.90023	-17	-5.93228	-17	-17	-0.754427	-2.81361	-1.60933	-17	-1.311	-10.4996	-17	-17	-2.44794	-9.12256	-17	-7.04931	-17	-2.1434	-5.53392	-7.45568	-17	-4.26169	-4.88516	-17	-6.9268	-6.70332	-17	-0.260547
1J0_E9	0h	-17	-7.19731	-17	-11.5761	-2.72698	-2.76091	-17	-17	-13.3678	-17	-17	-17	-17	-17	-17	-17	-15.4302	-10.3815	-17	-17	-6.22005	-17	-17	-17	-17	-17	-17	-7.84281	-17	-5.24402	-17	-17	-2.96553	-3.31679	-8.91607	-7.02778	-6.77804	-4.48989	-4.91862	-17	-3.77994	-5.80843	-4.63329	-17	-6.38532	-8.68044	-17	-3.60144
1J0_E10	0h	-17	-0.89409	-17	-13.9404	-4.9127	-1.65737	-17	-17	-1.10136	-17	-17	-17	-13.9039	-17	-17	-2.4523	-14.4752	-2.64137	-17	-6.67301	-17	-6.48561	-17	-5.91874	-1.48664	-4.35381	-3.0004	-3.70382	-3.31303	-17	-17	-13.4608	-2.27107	-4.15065	-17	-7.31154	-8.99203	-0.957622	-4.81967	-17	-4.41821	-3.84246	-2.62844	-6.8135	-4.20633	-7.75459	-17	-1.12952
1J0_E11	0h	-17	-0.53774	-17	-7.44581	-2.53303	-2.8147	-3.25457	-17	-4.2019	-2.39817	-17	-17	-15.3593	-17	-8.24068	-2.89479	-14.7044	-17	-17	-8.14045	-6.1484	-6.34824	-6.20877	-17	-1.56399	-3.85275	-17	-5.06621	-17	-17	-17	-17	-2.26381	-4.41096	-9.19479	-5.26354	-6.93456	-2.40208	-4.15647	-17	-7.73714	-17	-5.40418	-17	-4.33246	-8.77291	-5.38811	-1.036
1J0_E12	0h	-5.11587	-0.26208	-17	-6.46779	-2.49962	-3.78903	-3.36794	-17	-3.51886	-4.73578	-7.31359	-17	-16.6515	-5.47812	-8.0285	-4.07941	-12.4341	-3.41419	-4.84516	-5.80938	-17	-4.32071	-9.76765	-17	-0.7389	-3.89584	-3.16631	-7.36172	-2.11617	-6.75171	-17	-17	-0.768983	-2.57899	-9.59005	-6.49009	-5.05891	1.26983	-3.53424	-17	-17	-4.45329	-3.04953	-7.51246	-4.65902	-6.07072	-4.85909	0.791827
1J0_F7	0h	-3.40234	-2.582	-17	-17	-9.37524	-17	-4.66904	-17	-17	-10.2969	-17	-17	-17	-10.1853	-10.7581	-17	-14.5029	-3.17527	-17	-17	-17	-8.31265	-17	-17	-3.82558	-5.90402	-17	-4.5573	-17	-17	-17	-17	-3.79657	-17	-17	-7.22361	-17	-2.59602	-17	-8.115	-17	-10.3805	-4.46829	-17	-17	-17	-9.44371	-1.96486
1J0_F8	0h	-17	-0.289629	-17	-15.0102	-4.19084	-3.63643	-5.34618	-17	-3.28803	-3.1452	-17	-17	-15.1204	-17	-17	-1.11682	-17	-17	-17	-17	-17	-7.70334	-17	-17	-2.39602	-2.26614	-1.83176	-2.91524	-2.22271	-9.85419	-17	-17	-2.29875	-4.2226	-10.4324	-8.77715	-17	-2.96065	-5.03114	-4.6299	-8.04693	-17	-3.44486	-17	-1.99586	-6.87773	-4.80529	-2.23821
1J0_F9	0h	-4.92859	-1.49705	-17	-6.56744	-3.62572	-2.51099	-2.67814	-17	-3.84607	-2.92816	-17	-17	-12.7007	-17	-6.81534	-2.1938	-13.9655	-4.0422	-3.22642	-7.34483	-5.41178	-9.19174	-17	-9.90744	-2.00228	-3.19155	-1.11581	-4.22812	-1.78581	-5.93738	-17	-17	-1.49639	-3.36383	-9.64047	-6.37619	-17	-1.51652	-4.3491	-5.62437	-4.46197	-4.02165	-3.48565	-6.29463	-4.61312	-6.95763	-6.91852	-0.265886
1J0_F11	0h	-17	-1.1847	-17	-10.0627	-2.62185	-3.79915	-17	-7.03409	-2.14245	-2.15282	-17	-17	-14.7416	-17	-17	-1.97298	-16.4041	-4.45986	-17	-5.21914	-6.38601	-9.74827	-17	-11.8756	-3.00513	-5.24943	-2.72008	-2.13942	-2.9467	-5.43727	-17	-17	-1.84249	-3.92778	-12.0189	-9.73411	-5.12676	-1.39438	-3.30123	-5.84737	-3.98098	-5.51908	-3.53868	-6.27885	-4.50317	-6.37577	-6.81916	-1.48437
1J0_F12	0h	-17	-0.532818	-17	-17	-17	-17	-4.1951	-17	-3.55926	-1.88713	-7.58102	-17	-14.3771	-17	-12.1159	-4.35252	-11.5248	-10.0275	-5.06328	-5.36829	-4.225	-6.85528	-17	-5.8688	-2.66252	-1.52289	-4.06134	-3.57355	-3.14969	-17	-17	-17	-1.47071	-17	-17	-7.73674	-17	0.0806564	-6.3789	-4.92703	-5.4826	-17	-5.37797	-17	-3.6496	-17	-17	-1.56512
1J0_G7	0h	-17	-4.11281	-17	-12.7272	-5.54068	-3.20249	-5.3014	-17	-2.74944	-17	-17	-17	-17	-17	-17	-4.44049	-14.6454	-5.14198	-4.1065	-17	-17	-7.35219	-17	-17	-4.6341	-3.48371	-3.25298	-17	-2.70002	-5.59956	-17	-17	-3.75285	-4.39137	-9.27967	-8.48737	-7.23217	-2.36676	-12.7215	-17	-17	-17	-4.22885	-11.7727	-5.11591	-17	-17	-1.33015
1J0_G8	0h	-17	-5.34735	-17	-10.3339	-11.762	-9.58007	-4.63281	-17	-2.27837	-1.54988	-9.89437	-17	-15.3314	-9.76258	-10.7206	-3.49376	-17	-3.57829	-3.74472	-6.19659	-7.17871	-5.39624	-17	-6.08283	-2.56529	-4.53869	-2.96298	-3.2007	-3.47541	-17	-17	-17	-3.67196	-11.3321	-17	-7.8404	-17	-1.25182	-4.68012	-7.00196	-17	-17	-5.35934	-17	-4.09736	-17	-5.24324	-1.50998
1J0_G9	0h	-2.1127	1.0793	-4.17085	-10.1178	-4.36737	-1.11657	-17	-17	-14.0343	-4.34376	-17	-17	-17	-17	-11.0321	-6.82948	-15.4401	-17	-17	-17	-5.38491	-6.22765	-17	-17	-17	-5.64438	-17	-7.15441	-17	-9.85343	-17	-17	-0.755785	-2.61799	-8.93813	-7.82749	-4.21595	0.0204673	-3.89085	-17	-9.61238	-17	-3.31885	-9.57977	-5.71299	-6.30141	-17	-1.55721
1J0_G10	0h	-4.91178	-2.23037	-17	-9.1642	-3.15428	-3.5705	-5.14058	-17	-5.20076	-3.46436	-17	-17	-14.0504	-17	-7.78568	-2.81781	-14.3465	-3.79788	-3.86763	-7.07258	-17	-5.38332	-6.54909	-4.32668	-0.874431	-3.2273	-1.78222	-10.0322	-1.06184	-9.82715	-17	-17	-1.42552	-4.62754	-10.705	-6.38209	-5.13761	-2.31312	-3.45633	-9.98858	-5.91906	-5.7652	-3.62513	-5.61118	-4.05542	-6.28104	-4.94484	-1.02502
1J0_H7	0h	-17	-1.92561	-17	-7.48056	-7.08568	-2.59644	-3.80869	-17	-2.76386	-4.11975	-17	-14.1574	-17	-17	-10.1278	-3.72819	-13.9172	-4.68763	-5.18984	-6.68287	-17	-9.21523	-17	-7.90835	-0.582165	-3.29959	-4.88714	-4.57962	-0.638234	-4.87246	-17	-17	-1.67947	-5.98846	-9.46426	-7.61166	-9.31684	0.11599	-3.84303	-5.51303	-5.81812	-4.63872	-4.52328	-7.38079	-10.9154	-6.91621	-17	-0.776865
1J0_H8	0h	-17	-1.50229	-17	-8.19215	-17	-2.35782	-17	-17	-17	-5.07345	-11.4478	-17	-17	-17	-8.94772	-4.82488	-14.7516	-5.16069	-3.11709	-7.93316	-17	-6.72788	-17	-17	-2.16501	-1.85074	-3.56215	-5.44224	-7.83943	-4.44519	-17	-17	-2.40053	-17	-17	-9.01313	-17	-1.51414	-17	-6.42902	-17	-4.22848	-5.64625	-17	-17	-17	-17	-0.169107
1J0_H9	0h	-3.86369	-3.28547	-17	-9.92663	-3.87676	-5.19239	-4.2503	-7.89982	-3.42974	-2.08169	-17	-17	-17	-17	-7.55722	-5.95411	-17	-3.04183	-4.27405	-6.75544	-8.62519	-16.8302	-6.21113	-4.43011	-3.9748	-5.83215	-3.21701	-3.96089	-4.38677	-4.52896	-17	-17	-2.46995	-2.83209	-10.3289	-6.44184	-6.07277	-1.26423	-5.31776	-5.75652	-8.87279	-5.04666	-4.68582	-7.95177	-5.02495	-5.78964	-11.5223	-1.12384
1J0_H10	0h	-17	-1.26213	-17	-8.69428	-4.20789	-3.10253	-6.51532	-17	-2.76199	-2.51065	-17	-17	-17	-17	-11.7694	-3.43877	-17	-3.8152	-3.99014	-5.81471	-17	-8.30241	-17	-17	-3.79003	-2.94817	-3.56191	-5.62889	-2.86399	-6.11821	-17	-17	-2.5172	-3.39474	-11.0867	-9.16072	-17	-1.778	-4.91781	-5.61561	-6.17668	-5.01625	-3.49029	-9.58595	-5.29175	-7.10568	-5.03492	-0.898641
1J0_H11	0h	-17	-3.78711	-17	-17	-4.45901	-3.2869	-3.65757	-17	-4.14882	-1.21777	-17	-14.2764	-17	-5.51653	-9.16042	-2.29675	-17	-5.20578	-5.00926	-17	-6.9274	-5.08601	-6.7276	-17	-0.0269085	-2.26938	-5.05041	-3.51552	-4.00066	-17	-17	-14.7056	-1.4121	-2.3286	-9.91168	-7.44592	-5.40595	-1.47733	-3.40762	-17	-8.09369	-4.6234	-4.04168	-6.10277	-2.53513	-6.27425	-5.8163	-0.718441
1J1_A1	24h	-0.495338	-1.10267	-5.02381	-6.6227	-5.97522	-10.4038	-3.34225	-6.83983	-2.64193	-2.99618	-5.23055	-6.63767	-7.98556	-6.9537	-5.29781	-4.14909	-7.1809	-7.854	-0.88634	-2.18677	-2.64232	-2.70446	-4.81159	-3.02132	-2.60999	-17	-5.81279	-5.83034	-3.17115	-4.26911	-17	-17	0.870693	-4.34501	-17	-6.52999	-17	3.71891	-1.96497	-3.58272	-2.69253	-5.10957	-1.9519	-4.2365	-5.72054	-17	-17	3.36489
1J1_A3	24h	-0.895488	-0.405561	-7.15065	-17	-4.88547	-3.96944	-2.82673	-7.37637	-17	-2.40436	-17	-2.52817	-9.13658	-17	-6.06152	-10.2852	-7.43319	-4.63277	-0.324127	-1.82633	-5.45377	-1.6595	-5.0916	-3.83484	0.789979	-5.77145	-2.19185	-4.81762	-17	-17	-17	-17	1.63243	-5.62508	-12.4984	-7.55424	-6.48241	3.67567	-1.67757	-5.3172	-4.04929	-2.21354	-1.52077	-6.54371	-8.80453	-13.3769	-7.34847	3.64624
1J1_A4	24h	-2.55745	1.08383	-3.01517	-17	-5.03336	-5.89267	-2.64772	-17	-5.63207	-3.08211	-6.35487	-4.62794	-8.41423	-17	-6.8886	-2.38927	-9.32644	-2.62465	-1.68871	-3.71748	-4.55532	-4.0252	-7.67751	-5.57312	-1.45627	-4.39864	0.971662	-3.67017	-3.26359	-17	-17	-17	0.67198	-6.88475	-10.7551	-10.938	-5.83944	3.46355	-3.15674	-5.31002	-5.08533	-3.19228	-2.18424	-5.95296	-11.339	-9.78877	-6.53741	2.52481
1J1_A5	24h	-1.73017	-5.81651	-17	-13.8927	-5.19397	-5.76985	-6.1046	-17	-15.6933	-4.56772	-8.88045	-17	-17	-17	-8.66243	-17	-10.2388	-5.0577	-17	-3.61383	-5.73138	-4.39863	-9.34256	-4.72946	-2.62401	-4.28252	0.913754	-6.37985	-17	-17	-17	-17	0.154644	-3.56269	-11.5059	-9.47436	-7.95763	2.74285	-3.77857	-7.59354	-5.82561	-3.63679	-3.33295	-5.75245	-9.12132	-10.8615	-4.88837	1.12637
1J1_A6	24h	-2.75111	-3.42926	-4.19473	-16.8279	-17	-5.43053	-4.21996	-7.45503	-17	-7.02275	-7.28984	-5.09977	-7.46496	-17	-7.88024	-4.49229	-17	-4.95664	-1.86635	-5.54053	-5.50418	-5.44198	-4.75252	-5.93206	-4.642	-17	-1.69438	-2.75189	-3.8188	-17	-17	-17	-0.241024	-4.56963	-11.9926	-9.44567	-6.85645	2.52248	-4.49578	-17	-4.29981	-2.35259	-1.38197	-5.02836	-4.15818	-10.2447	-5.13234	1.30631
1J1_B1	24h	-2.38416	0.187366	-17	-14.3507	-3.74476	-2.41215	-3.31326	-6.10014	-17	-17	-5.03981	-17	-5.04112	-7.59794	-6.45338	-3.19642	-7.67158	-4.98616	-2.64039	-2.7037	-2.60413	-6.07035	-4.94057	-5.32395	-4.21682	-3.8761	-1.37666	-4.42539	-17	-10.3237	-17	-17	0.230193	-3.38981	-10.7475	-7.44551	-7.46038	3.05746	-3.0916	-17	-4.17779	-3.73497	-1.92204	-3.82181	-3.57313	-10.8141	-5.85432	1.59188
1J1_B2	24h	-3.52717	-0.864655	-5.10458	-15.4555	-4.98871	-2.02436	-5.84188	-17	-3.24819	-2.46658	-7.40166	-17	-7.86722	-17	-5.92529	-3.96144	-10.5209	-4.18486	-3.0403	-3.01182	-5.19059	-3.92402	-17	-5.22286	-5.34011	-4.30552	-0.709943	-4.53486	-17	-17	-17	-6.17401	-0.565938	-3.70338	-11.7436	-8.16568	-8.91161	2.36028	-3.14642	-5.3352	-11.3513	-5.43916	-1.62543	-5.88136	-6.74623	-17	-5.2368	1.20714
1J1_B3	24h	-2.81828	1.56711	-17	-8.0036	-6.98703	-3.59703	-1.87315	-17	-2.35218	-3.9652	-5.214	-17	-10.8327	-5.31253	-5.64758	-2.4319	-6.93752	-2.34504	-2.59609	-2.21718	-2.85611	-4.20149	-5.31803	-4.6319	-0.434026	-3.8413	-1.70135	-3.09487	-2.9825	-17	-17	-17	1.62107	-6.45398	-9.81578	-7.76695	-17	3.12186	-1.82115	-5.2375	-5.18594	-1.92891	-2.43243	-6.45034	-17	-8.52453	-17	2.80047
1J1_B4	24h	-1.95	-0.920767	-3.96333	-6.41659	-3.47045	-2.02319	-2.78598	-17	-17	-3.66114	-5.12685	-3.92774	-6.53552	-5.77974	-5.86476	-17	-8.25989	-6.20124	-1.96071	-1.4527	-5.07776	-3.06955	-4.44345	-5.20354	-2.37154	-3.66792	-2.91562	-8.14381	-5.33997	-17	-17	-17	1.03592	-3.48433	-10.962	-8.96257	-7.80038	3.32491	-2.93091	-4.96713	-5.4094	-2.68744	-2.29927	-5.4615	-11.5686	-7.93113	-6.52268	2.38379
1J1_B5	24h	-2.70241	0.491142	-17	-12.8009	-4.20853	-0.429194	-3.10614	-8.86062	-6.88539	-5.31332	-5.98584	-17	-6.1573	-6.38895	-7.70009	-1.74174	-10.1734	-3.42534	-17	-2.35243	-4.02231	-3.09456	-4.81314	-4.84492	-4.49094	-17	-0.626133	-3.2935	-5.4824	-10.3082	-17	-17	-0.566607	-4.46858	-11.6152	-7.62319	-8.80683	3.43845	-3.83784	-17	-8.16599	-4.01125	-1.34066	-5.14761	-3.97591	-9.9288	-17	1.15745
1J1_B6	24h	0.919657	-0.723497	-17	-11.2039	-4.25735	-3.68692	-4.72377	-6.52659	-17	-4.33574	-4.14892	-1.73133	-8.79938	-17	-4.76758	-2.25173	-7.6664	-2.55819	-2.39073	-3.21545	-4.84878	-2.93003	-3.44589	-3.04894	-3.09354	-17	-2.36348	-6.41097	-2.61471	-9.83354	-17	-17	1.5582	-3.53418	-10.3338	-8.27719	-9.42534	3.91918	-1.88495	-4.05768	-5.87033	-3.10946	-0.540549	-5.33129	-6.80601	-12.7112	-5.39324	3.32133
1J1_C1	24h	-0.172034	0.272003	-17	-7.99786	-6.88072	-4.80023	-2.98456	-17	-4.47393	-3.95419	-7.1245	-17	-6.10758	-17	-5.72245	-3.22315	-6.78951	-2.27011	-2.18673	-1.58487	-3.9834	-1.356	-4.21043	-3.16924	-0.156255	-17	-1.92033	-4.49679	-2.68708	-4.05511	-17	-17	1.45319	-3.66262	-13.5617	-7.59732	-14.7369	3.80237	-1.72286	-3.77388	-5.88996	-3.16766	-1.71373	-4.38215	-5.70598	-9.45563	-7.84099	3.09984
1J1_C2	24h	-1.66004	-0.563013	-6.43486	-12.6947	-3.70067	-3.90456	-6.56745	-17	-4.27406	-4.76737	-4.61439	-1.83861	-3.37246	-17	-6.07282	-3.00437	-8.44126	-5.01808	-5.75021	-5.85911	-4.09568	-3.38413	-4.9781	-9.69293	-3.45711	-17	-2.21842	-4.16409	-2.1758	-10.5343	-17	-17	1.26755	-3.80642	-11.7802	-8.71246	-11.7105	3.2916	-2.54627	-5.8097	-4.90949	-3.70382	-2.1447	-3.73579	-5.76225	-11.8513	-6.13459	2.25038
1J1_C3	24h	-0.733394	0.351529	-4.81241	-8.74572	-3.72691	-7.11968	-2.9894	-17	-4.44024	-3.44038	-4.41977	-17	-8.00334	-17	-4.94225	-6.756	-8.545	-5.44953	-2.32543	-4.04036	-3.95502	-3.88192	-4.43404	-5.24585	-2.03791	-17	-1.69015	-3.83626	-8.64928	-17	-17	-17	0.899795	-4.08348	-13.8375	-11.1908	-6.22818	3.38572	-3.33943	-5.64326	-5.00467	-2.62981	-2.49661	-5.86341	-6.13908	-15.4174	-9.94021	2.40828
1J1_C4	24h	-0.722146	2.28426	-5.49104	-12.707	-3.82113	-3.77754	-2.22708	-17	-4.53967	-3.58099	-6.30096	-7.76275	-7.13725	-4.92569	-4.47227	-2.26612	-6.8817	-2.72336	-1.63781	-2.13954	-2.62104	-2.20276	-5.18212	-6.07401	-0.425627	-5.52957	-1.0835	-4.23321	-3.8959	-9.83273	-17	-17	1.79403	-4.36836	-9.44697	-9.75362	-17	4.18847	-2.54149	-17	-5.43405	-2.0123	-1.86604	-3.9927	-3.48782	-17	-5.09585	2.99519
1J1_C5	24h	-2.13791	-2.60587	-5.1198	-13.708	-3.39611	-17	-3.69766	-6.99313	-17	-17	-7.08329	-2.83655	-3.70672	-17	-5.37094	-4.41775	-9.47147	-2.83057	-2.72299	-2.83411	-3.88533	-3.77431	-5.40998	-17	-5.76537	-2.11682	1.56922	-17	-5.37352	-11.3189	-17	-17	0.515798	-2.84685	-11.1503	-6.68096	-9.66065	2.90843	-2.28537	-4.82022	-2.80982	-3.08904	-2.43139	-3.49724	-5.0412	-9.38471	-5.43372	2.49831
1J1_C6	24h	-1.73495	-4.47927	-17	-13.345	-6.19342	-4.536	-4.592	-17	-4.3465	-5.6606	-17	-16.6583	-17	-17	-17	-17	-11.1293	-17	-17	-5.5231	-4.57824	-6.67171	-17	-4.84479	-5.76708	-17	-3.20633	-8.36845	-10.7835	-12.4419	-17	-17	-1.25425	-4.16992	-13.9938	-6.80242	-11.6756	3.31717	-4.16798	-5.50002	-6.94217	-4.32235	-2.65042	-7.58602	-10.1706	-9.61757	-17	-0.442657
1J1_D1	24h	-3.1924	0.660115	-1.82606	-17	-5.64698	-17	-4.57698	-17	-17	-4.04552	-17	-17	-17	-17	-17	-6.42477	-7.03878	-3.14302	-5.92203	-3.14563	-7.40715	-3.91827	-17	-17	-2.32818	-17	-2.41248	-6.77984	-17	-17	-17	-17	-0.774253	-5.30889	-17	-7.05551	-6.35123	3.21554	-3.26584	-7.98717	-6.80229	-17	-3.43792	-6.51391	-6.33529	-9.23474	-17	0.410963
1J1_D2	24h	-1.99909	-0.206612	-17	-12.0171	-4.04832	-6.89919	-2.60587	-17	-4.22093	-3.46033	-17	-17	-17	-4.29856	-6.6978	-5.26112	-8.71067	-4.22423	-17	-4.60411	-4.36133	-4.60416	-17	-17	-0.885162	-5.38993	-0.628955	-4.58241	-5.73702	-17	-17	-17	-0.591497	-5.18629	-12.1648	-5.36594	-6.38033	2.85014	-2.5644	-6.3614	-9.66514	-3.31845	-4.39474	-6.84583	-6.60916	-12.3274	-17	0.768298
1J1_D3	24h	-17	1.21144	-17	-16.6435	-4.89622	-2.67867	-9.01219	-17	-17	-4.06668	-17	-17	-17	-6.21378	-10.0445	-17	-17	-8.45862	-17	-4.97264	-17	-6.47545	-17	-6.02489	-3.71577	-17	-12.7182	-7.90511	-17	-3.47349	-17	-17	-1.24755	-3.90281	-11.705	-8.77468	-6.36867	1.32371	-4.39436	-10.5577	-17	-5.37256	-4.98483	-6.51346	-3.4357	-9.25286	-17	0.652424
1J1_D4	24h	-2.55373	1.62691	-2.95807	-13.6117	-10.2922	-4.80786	-3.47846	-17	-3.16599	-3.81064	-6.14231	-17	-5.36902	-7.09298	-7.09167	-3.99654	-11.5452	-3.48108	-2.58778	-2.50598	-5.68227	-4.1193	-17	-17	-1.29068	-17	-4.9525	-17	-17	-17	-17	-17	-0.548486	-4.89969	-9.77676	-6.90399	-6.55454	2.91796	-3.3056	-6.71161	-8.42919	-6.03762	-2.77423	-5.12313	-14.0906	-9.62913	-17	0.923337
1J1_D5	24h	-7.10464	-7.37029	-17	-13.3953	-4.80134	-5.66531	-6.48922	-8.08226	-4.57355	-17	-17	-17	-4.3168	-17	-7.64705	-5.68196	-11.0156	-3.62565	-17	-3.86496	-8.55939	-4.58966	-7.10188	-5.99487	-17	-6.34007	-5.87831	-7.7736	-17	-17	-17	-17	-1.59512	-4.10034	-11.8865	-7.23677	-6.10783	2.20456	-3.8322	-17	-17	-17	-1.9354	-7.42434	-5.08916	-10.3217	-17	-0.32772
1J1_D6	24h	-17	-17	-17	-10.5291	-4.0677	-4.20361	-17	-17	-15.5473	-17	-17	-17	-17	-17	-17	-17	-17	-17	-17	-17	-17	-17	-17	-17	-17	-17	-17	-7.21869	-17	-17	-17	-17	-4.13468	-3.73729	-11.85	-7.96021	-6.60312	-7.15987	-6.80375	-17	-17	-17	-9.47444	-8.79707	-9.09828	-9.02841	-17	-4.69659
1J1_E1	24h	-0.934844	-1.80074	-17	-14.5928	-5.21972	-5.16352	-4.56873	-5.95574	-4.60218	-4.89681	-8.70749	-17	-3.88574	-17	-7.9351	-3.28743	-9.72987	-3.43414	-5.80228	-4.21373	-17	-3.35497	-4.77568	-4.69543	-2.67913	-17	-0.617601	-3.70779	-1.71584	-17	-17	-17	0.450101	-5.27479	-10.3774	-11.0998	-9.19405	2.30659	-4.58455	-6.62282	-12.7027	-3.77087	-2.09559	-6.42153	-3.37556	-9.84676	-6.12548	1.90175
1J1_E2	24h	-1.90813	0.31756	-5.57591	-9.57331	-3.72156	-5.22289	-3.08967	-6.54074	-5.95361	-3.42814	-2.87461	-2.68654	-5.18566	-17	-5.40106	-2.74348	-7.53845	-3.02485	-4.16147	-3.45505	-2.172	-3.70579	-3.97474	-5.84211	-1.63143	-17	0.0373725	-2.45007	-4.53801	-3.35887	-17	-17	1.92101	-3.69611	-16.0709	-5.92386	-17	3.25149	-2.58634	-3.39056	-4.05353	-3.34566	-2.38071	-5.95225	-13.1275	-11.6898	-5.92993	3.09026
1J1_E3	24h	-2.78773	0.983468	-17	-12.3726	-4.41839	-5.55626	-4.15672	-17	-2.53123	-4.31778	-8.53308	-17	-8.27347	-6.80585	-7.43206	-3.59896	-10.9652	-3.27945	-4.70939	-4.89055	-8.4736	-5.09321	-5.32045	-5.4729	-3.69798	-7.43404	-2.9603	-7.1485	-5.69187	-12.0599	-17	-17	-1.1506	-4.09942	-14.7879	-9.99929	-6.70654	1.52232	-3.62338	-17	-17	-3.92663	-2.3465	-6.66288	-5.80118	-9.01377	-6.23907	0.0640146
1J1_E4	24h	-1.50073	1.71595	-6.40554	-8.81991	-8.93965	-17	-4.32221	-17	-3.98598	-3.15167	-6.79327	-17	-7.18448	-3.27904	-6.4844	-7.03443	-8.84024	-4.48469	-1.46471	-3.17314	-4.5073	-4.38324	-6.65379	-3.46893	-1.85819	-6.91396	-3.00113	-5.79373	-3.35979	-17	-17	-17	0.694758	-6.26048	-13.8875	-8.25824	-9.86814	2.78472	-3.20656	-5.75694	-8.1479	-2.94985	-2.7901	-6.2855	-9.76882	-17	-7.09042	2.27891
1J1_E5	24h	-6.56103	1.33948	-17	-11.4535	-4.49166	-0.972208	-17	-17	-17	-7.78122	-17	-16.2899	-17	-17	-8.65323	-17	-12.408	-5.75168	-17	-4.48712	-5.88463	-6.39855	-17	-7.5222	-17	-17	-17	-17	-17	-3.99625	-17	-17	-1.95103	-4.19629	-12.1209	-9.18461	-4.92837	0.542083	-3.65904	-17	-7.56345	-4.55299	-4.74233	-7.61329	-2.89524	-9.21672	-17	-0.530473
1J1_F1	24h	-2.67842	-3.4305	-4.99354	-17	-5.67659	-1.37621	-2.91331	-5.66842	-2.4362	-5.16432	-6.1858	-17	-9.00768	-4.42764	-5.80821	-1.793	-11.5609	-4.29848	-2.02902	-1.57805	-5.1664	-3.93912	-4.58094	-6.36501	-2.85915	-3.41854	-3.47891	-4.2133	-17	-11.607	-17	-17	-0.811484	-4.40515	-12.9247	-6.70602	-17	1.99237	-3.34053	-5.87517	-4.69691	-4.03829	-2.92471	-5.70125	-3.91097	-7.94887	-9.84299	-0.0348052
1J1_F2	24h	-1.89687	-3.30055	-3.32173	-13.751	-5.92022	-5.9006	-3.05006	-17	-5.56829	-3.27697	-10.6916	-17	-6.38425	-17	-6.00228	-5.57113	-9.13874	-6.83874	-17	-3.47455	-3.04469	-4.42116	-6.02458	-17	-3.97441	-3.05777	-0.37488	-8.96296	-17	-10.7969	-17	-17	-0.321561	-5.28836	-12.0406	-7.93668	-17	2.93411	-3.27991	-5.51249	-6.19515	-17	-3.20136	-9.50118	-8.20216	-8.50106	-17	1.48494
1J1_F3	24h	0.371758	-3.4759	-17	-13.3495	-4.90514	-10.5834	-3.70908	-3.9836	-17	-17	-7.35147	-0.833977	-4.37824	-17	-5.24664	-17	-7.24463	-4.1145	-1.14732	-3.54192	-2.97997	-4.79022	-1.56902	-5.41418	-6.20683	-17	-0.634362	-17	-4.78204	-9.57426	-17	-17	1.68695	-4.39868	-12.2347	-8.09347	-6.2431	3.97783	-2.30067	-3.13774	-5.19842	-4.46879	-2.96648	-6.5931	-5.53702	-12.5716	-17	3.28062
1J1_F4	24h	-4.00087	-3.07993	-17	-17	-4.2886	-3.8244	-4.67835	-17	-15.2988	-7.98472	-17	-17	-17	-17	-17	-17	-11.8598	-4.79969	-17	-17	-4.43344	-7.62793	-17	-6.69784	-17	-17	-17	-6.74887	-17	-9.27692	-17	-17	-2.68145	-3.64952	-11.1847	-6.80038	-6.2619	-0.0154777	-3.29534	-5.5907	-4.63383	-4.47621	-3.94849	-6.23207	-6.81518	-8.76062	-17	-1.1031
1J1_F5	24h	-5.35524	0.810325	-17	-12.1102	-4.21052	-2.61284	-17	-17	-17	-17	-17	-17	-17	-17	-17	-17	-17	-17	-17	-4.36311	-3.07445	-17	-17	-8.81431	-17	-17	-17	-5.96537	-17	-9.32319	-17	-17	-1.51701	-3.35962	-11.8588	-8.17652	-5.3208	0.683886	-3.38272	-6.99817	-7.33497	-6.12972	-3.91775	-7.24676	-4.70748	-9.32216	-7.05476	0.0117096
1J1_F6	24h	-0.700301	0.492677	-4.37173	-9.55379	-4.94019	-5.54188	-3.74519	-7.60158	-4.01452	-4.10532	-6.71746	-17	-4.14653	-17	-5.34891	-17	-8.67674	-5.69353	-2.59366	-3.42239	-6.38865	-4.11646	-4.66664	-3.87302	-4.16144	-3.95787	-1.1549	-17	-1.47729	-17	-17	-17	0.56994	-4.50309	-12.3691	-10.4374	-7.82381	4.00346	-3.24703	-5.14391	-7.89684	-2.61862	-2.1229	-4.19008	-9.74592	-9.36487	-6.06644	1.97801
1J1_G1	24h	-17	0.163775	-17	-17	-17	-2.02898	-17	-17	-17	-4.14422	-17	-17	-17	-17	-17	-17	-12.9479	-6.42187	-17	-5.0145	-8.24821	-17	-17	-17	-17	-17	-17	-17	-17	-17	-17	-17	-2.02832	-17	-17	-6.11869	-17	0.00349274	-6.41909	-17	-17	-6.54529	-11.3299	-6.76544	-5.68904	-17	-17	-0.978205
1J1_G2	24h	-1.37549	1.97714	-17	-10.6856	-4.69935	-4.4084	-3.69713	-17	-2.18429	-3.21903	-7.64796	-17	-9.42252	-4.27841	-6.79192	-3.4009	-8.31086	-3.07634	-2.3562	-3.6848	-3.4285	-3.26213	-3.58546	-6.71735	0.141052	-3.40042	-1.61083	-3.23115	-3.19754	-17	-17	-17	0.589216	-3.62864	-14.2381	-8.57984	-6.38248	2.8162	-3.53789	-3.84145	-6.21843	-1.97226	-2.59813	-5.68335	-6.59011	-9.82351	-17	1.74959
1J1_G3	24h	-1.24846	-1.48739	-3.95949	-13.1074	-5.55079	-3.83113	-2.27699	-17	-17	-4.0741	-3.9463	-17	-4.1493	-17	-5.20747	-7.65782	-9.33734	-3.84392	-3.21928	-2.14822	-3.696	-3.48158	-10.8431	-3.79606	-6.40067	-17	0.692943	-3.63008	-5.82164	-17	-17	-17	0.803262	-3.04421	-10.5516	-8.15909	-9.42392	3.82653	-1.94064	-17	-17	-2.69225	-2.41862	-6.2665	-4.89055	-10.7313	-4.82724	2.28385
1J1_G4	24h	-3.66432	0.566363	-4.44367	-15.087	-6.3853	-8.25361	-10.3211	-17	-8.36445	-11.4183	-10.6625	-17	-17	-17	-9.84083	-4.4882	-13.6562	-5.44894	-4.06588	-2.1188	-4.68606	-4.05755	-17	-7.39199	-3.87883	-17	-5.5328	-8.13071	-17	-13.1612	-17	-17	-1.12362	-4.66095	-10.3828	-9.6701	-17	2.6277	-4.21516	-17	-4.28256	-4.0501	-2.65414	-6.83981	-6.14223	-17	-17	0.228052
1J1_G5	24h	-0.338109	-0.839676	-3.81344	-12.5177	-4.11502	-17	-2.50869	-17	-4.28684	-3.0311	-11.5792	-17	-8.30209	-17	-5.99539	-2.09202	-8.16788	-1.74335	-4.2505	-1.87672	-6.3899	-2.26418	-5.32004	-5.91673	-17	-17	-0.95446	-5.23362	-2.49145	-12.7872	-17	-17	1.34702	-5.39832	-14.9644	-9.41456	-17	4.12417	-2.5311	-5.97961	-3.96902	-5.6671	-1.64318	-7.18017	-3.94182	-17	-5.92476	2.72971
1J1_H1	24h	-4.79469	-7.65763	-17	-17	-4.54641	-6.06537	-5.29423	-8.59221	-17	-7.52649	-7.61312	-17	-9.88094	-17	-11.0724	-17	-11.899	-4.62972	-17	-1.25901	-5.19723	-3.78025	-17	-5.0323	-17	-17	-17	-14.6827	-17	-10.2336	-17	-17	-1.75846	-5.87816	-13.6018	-7.10689	-17	2.42144	-3.84336	-17	-4.39622	-6.09874	-2.69733	-5.33872	-4.96443	-9.82206	-5.98882	0.0539162
1J1_H2	24h	-1.44266	0.0490553	-7.7583	-11.917	-4.06754	-6.25013	-2.72552	-17	-3.28996	-3.56037	-5.81754	-17	-7.20861	-2.59674	-5.46463	-2.97555	-8.51457	-11.0121	-2.49067	-2.93506	-2.24388	-2.81693	-3.47615	-5.2025	-5.82565	-17	1.11203	-5.53963	-3.69634	-11.009	-17	-17	0.332557	-7.40409	-13.157	-8.4304	-17	3.42033	-2.8354	-11.0899	-10.1267	-4.73739	-2.72605	-5.57302	-5.54676	-11.1986	-7.20645	2.12561
1J1_H3	24h	-3.11623	-0.672937	-3.22649	-9.40071	-7.58753	-1.711	-4.293	-17	-3.50018	-4.40016	-5.81991	-17	-5.3396	-5.12338	-7.05091	-2.6986	-10.6808	-2.73976	-2.43215	-2.86346	-17	-3.6853	-3.5561	-5.47154	-4.30083	-4.39543	-0.283935	-4.49981	-2.82315	-6.41657	-13.1475	-17	-0.950908	-4.57551	-13.7139	-6.84634	-6.34479	2.289	-2.32387	-17	-5.19242	-3.34487	-1.67092	-6.39367	-3.07847	-17	-5.4511	0.858696
1J1_H4	24h	-5.39836	-0.905531	-17	-17	-17	-4.52801	-6.61005	-5.62175	-4.24182	-3.64658	-17	-17	-11.5951	-4.76356	-6.72189	-5.66161	-17	-6.54262	-3.77457	-2.83512	-7.16663	-7.09748	-6.1994	-17	-17	-17	-8.54145	-5.4966	-17	-17	-17	-17	-2.18086	-17	-17	-8.82844	-17	0.409439	-4.71489	-8.78884	-17	-17	-4.12085	-11.3904	-6.61526	-17	-17	-0.203627
1J1_H5	24h	-1.30282	-0.54088	-17	-14.3543	-5.21205	-5.11549	-2.71815	-5.27707	-5.76056	-3.63066	-3.95675	-1.62647	-7.00228	-17	-5.7468	-3.5558	-7.46603	-3.13754	-2.84474	-2.97561	-2.73517	-3.56792	-2.71293	-3.31903	-1.86111	-6.35517	0.140751	-4.80579	-2.54112	-17	-17	-17	1.93716	-5.40001	-10.835	-8.76442	-10.4174	4.03306	-1.45868	-4.53146	-4.07918	-4.34687	-2.84687	-4.74849	-3.31709	-17	-17	3.40166
1J1_A7	24h	-1.44854	0.995084	-17	-12.0807	-4.09885	-7.21556	-3.85639	-17	-2.78687	-4.46409	-8.42597	-17	-8.94487	-5.81723	-6.3436	-3.35923	-9.54204	-4.9325	-3.68814	-2.07404	-3.31755	-3.98747	-3.37319	-5.9507	-3.24505	-17	-3.8578	-1.96623	-17	-17	-17	-17	0.013026	-4.9421	-12.5177	-10.7085	-7.07651	2.11236	-2.81223	-5.41013	-4.71718	-6.31629	-2.78463	-4.79402	-10.64	-8.66989	-5.57347	1.1276
1J1_A8	24h	-4.51124	0.347036	-17	-7.41573	-17	-3.86684	-9.565	-17	-4.43028	-5.46587	-8.51314	-17	-17	-4.05819	-7.57402	-17	-10.0816	-17	-2.55927	-3.99492	-4.5371	-5.1969	-17	-5.08235	-1.50476	-3.48047	-2.92855	-5.95871	-3.59198	-17	-17	-17	-0.163778	-6.49974	-17	-8.6214	-17	1.45604	-4.655	-4.24523	-17	-2.53424	-2.41805	-5.59549	-17	-17	-17	2.02048
1J1_A9	24h	-4.3892	1.80252	-4.57573	-15.0385	-4.11968	-5.9159	-2.98249	-17	-3.42494	-3.76433	-9.5761	-17	-17	-10.2716	-6.9911	-17	-9.43604	-3.62907	-6.1504	-2.98594	-3.39302	-2.22579	-17	-5.04504	0.848454	-4.84938	-2.33112	-5.99117	-3.82859	-10.2169	-17	-15.9632	-0.00517271	-4.47334	-9.17903	-7.30516	-6.17544	2.91077	-3.34337	-5.09065	-6.62668	-4.08609	-3.00528	-5.24912	-4.39191	-9.87259	-17	1.26685
1J1_A10	24h	-17	1.474	-17	-11.6198	-3.17365	-4.44392	-3.31865	-17	-17	-4.0113	-17	-17	-17	-17	-6.46258	-4.18674	-10.1789	-4.76708	-6.33909	-4.30676	-3.67672	-3.77313	-17	-3.96951	-0.325911	-2.84867	-3.04233	-7.75529	-3.49254	-10.7877	-17	-17	-0.308632	-4.63246	-10.7689	-8.56346	-6.487	2.01365	-4.40574	-5.04595	-8.98162	-3.16893	-2.56897	-7.10957	-8.6885	-10.2394	-17	0.824369
1J1_A12	24h	-2.22356	1.91202	-17	-12.3291	-3.90298	-4.48353	-2.88741	-17	-2.81887	-2.75686	-17	-13.5238	-13.1569	-4.29283	-5.76278	-4.91947	-8.93417	-3.47068	-2.22191	-2.88005	-5.94815	-3.52087	-6.49045	-4.15355	-0.411454	-5.42706	-2.4761	-3.41553	-1.73658	-9.64171	-17	-17	0.137653	-3.04597	-9.89579	-6.63397	-8.72591	2.72823	-2.98564	-17	-5.7911	-2.90141	-2.42666	-4.94334	-4.27738	-9.64899	-17	1.48522
1J1_B7	24h	1.36426	-0.233091	-5.63053	-11.8668	-4.35866	-17	-1.67038	-6.60117	-5.86073	-2.12701	-3.44883	-0.326161	-9.36843	-17	-4.69993	-6.38173	-6.66455	-1.93055	0.208615	-3.57588	-2.04632	-3.02822	-2.2629	-3.53042	-2.10238	-17	-0.356167	-4.16821	-3.96268	-10.222	-17	-17	2.29835	-9.14101	-14.7541	-8.41178	-6.91395	4.22104	-1.006	-3.35111	-2.79624	-1.31545	-1.10017	-3.41115	-6.24776	-17	-7.46699	4.00367
1J1_B8	24h	-2.62643	1.60314	-4.16449	-5.94414	-6.71598	-2.60364	-3.03155	-17	-4.90701	-3.96268	-17	-17	-13.0493	-4.58329	-7.55282	-4.68916	-8.68666	-3.0841	-1.50716	-2.13995	-3.89142	-2.82258	-9.33459	-4.02002	-0.37726	-4.6298	-2.42333	-6.25369	-2.76136	-10.4224	-17	-17	0.146355	-5.10514	-11.9676	-7.55722	-11.5041	2.40274	-3.87655	-5.60823	-4.42735	-2.61605	-3.03806	-6.39248	-9.6309	-8.71709	-17	1.80121
1J1_B10	24h	0.642321	1.30286	-17	-14.3188	-3.16734	-4.78253	-1.64849	-7.91029	-17	-4.60758	-3.83553	-0.00201031	-7.82266	-17	-3.68909	-5.80974	-6.83089	-3.51843	0.376635	-3.27799	-2.26061	-2.96569	-1.07329	-2.25274	-0.3867	-17	-1.77357	-17	-17	-17	-17	-17	2.58766	-3.3836	-12.2829	-7.62821	-7.8383	4.40994	-1.01374	-4.42067	-11.0679	-1.72409	-1.1625	-4.85707	-9.31017	-11.5745	-7.45548	3.84764
1J1_B11	24h	-2.87833	2.03095	-17	-7.72976	-3.55755	-3.29426	-3.12704	-17	-3.73611	-3.04458	-17	-17	-11.2616	-5.34135	-4.50944	-2.64009	-8.23318	-5.35711	-2.34321	-1.82379	-4.44643	-4.90452	-5.28663	-17	-0.316774	-17	-17	-6.69574	-5.29426	-8.85027	-17	-17	0.455775	-4.22352	-10.992	-11.3176	-17	3.3726	-2.14608	-4.31119	-7.58288	-2.28613	-2.55863	-3.81699	-3.96302	-7.37064	-17	1.7864
1J1_B12	24h	-0.982947	-0.348692	-17	-8.63236	-4.75272	-4.84478	-2.2598	-17	-3.36376	-3.81453	-6.1775	-1.76763	-7.50355	-17	-5.03276	-3.88698	-7.18819	-4.95908	-1.20285	-4.03078	-4.73704	-2.36517	-2.85316	-2.81565	-0.82359	-4.49818	-17	-11.6199	-17	-6.31746	-17	-17	1.5255	-3.7216	-10.728	-6.93053	-5.19691	3.15064	-2.63396	-17	-5.73341	-2.44597	-2.4193	-4.74064	-8.33024	-17	-17	2.81729
1J1_C9	24h	-5.98506	0.250576	-17	-12.2096	-4.35649	-17	-3.88623	-17	-3.26678	-2.81708	-7.4148	-17	-10.6247	-4.48918	-7.23679	-3.26536	-9.58187	-7.62763	-3.20789	-1.72809	-4.13029	-4.72625	-5.07172	-17	-2.27383	-5.17078	-4.2152	-3.92155	-5.69711	-11.3558	-17	-17	-0.272588	-3.11724	-9.35216	-8.02805	-5.38943	2.05411	-3.91063	-6.54094	-5.5767	-5.60498	-2.23775	-10.0589	-5.03916	-8.60256	-17	0.40547
1J1_C10	24h	-1.09317	1.4763	-5.43872	-7.76145	-4.34832	-17	-2.4306	-6.8973	-3.1293	-2.97436	-2.64393	-1.10628	-5.88802	-17	-4.84424	-2.22224	-7.33639	-6.60303	-0.237285	-3.06905	-4.74072	-2.88215	-2.03492	-5.04482	-2.57639	-4.84269	-2.58815	-1.05527	-2.5633	-17	-17	-17	1.80134	-5.22064	-14.8438	-8.31433	-17	2.89215	-2.80562	-3.43214	-7.39652	-2.14603	-1.97633	-6.63732	-5.82087	-10.1821	-17	2.36461
1J1_C11	24h	-2.669	2.0178	-17	-13.3464	-3.31903	-2.59092	-2.40039	-17	-2.06713	-2.69526	-17	-17	-17	-17	-6.38466	-17	-9.38134	-2.74856	-2.26797	-2.83346	-5.01318	-3.72991	-4.96244	-17	-0.567925	-3.66264	-3.0022	-6.28937	-1.71769	-17	-17	-17	0.506813	-3.22665	-11.5746	-7.12756	-6.66371	2.59246	-2.57134	-6.36909	-6.05565	-2.77183	-3.1608	-4.32073	-5.41581	-17	-7.45552	1.52937
1J1_C12	24h	-5.19272	-0.447719	-17	-17	-2.96755	-6.40778	-3.76086	-17	-17	-5.16939	-7.50245	-5.57285	-6.74992	-6.6022	-6.09308	-5.19514	-9.79089	-6.125	-3.38889	-3.17413	-6.75488	-6.18923	-4.2262	-4.23219	-17	-17	-1.60246	-8.34069	-4.75886	-11.2688	-17	-16.8924	-0.367513	-3.0281	-9.26187	-8.59798	-17	1.46544	-3.16264	-5.7976	-17	-3.97637	-4.06783	-8.43496	-6.98428	-11.3137	-17	1.4396
1J1_D7	24h	-2.53263	0.669592	-4.81127	-8.23344	-5.82701	-4.18719	-5.97137	-17	-2.95753	-3.36901	-17	-17	-17	-17	-6.18609	-17	-9.24812	-5.09062	-0.918714	-2.82866	-5.35932	-3.28936	-5.87397	-6.87898	-0.4438	-5.65985	-2.65158	-4.15737	-4.08702	-17	-17	-17	0.470857	-3.84766	-12.2631	-7.30825	-5.89985	2.98944	-2.22623	-6.7316	-6.37094	-3.54797	-2.57135	-6.76057	-6.33288	-8.47032	-6.88498	1.94387
1J1_D8	24h	-17	0.0420157	-17	-7.91054	-2.81048	-4.55292	-1.89235	-6.36684	-2.39685	-2.89171	-10.5579	-17	-10.6509	-17	-5.53112	-17	-10.3052	-4.41167	-2.66953	-2.93833	-4.55023	-3.7308	-4.14702	-17	-1.84894	-17	-2.82597	-4.54659	-3.82512	-17	-17	-17	-0.264056	-3.0006	-9.93948	-6.68853	-8.91068	2.13893	-2.89447	-17	-10.8856	-2.46921	-3.24756	-5.17904	-5.31029	-9.44762	-17	1.07466
1J1_D9	24h	-3.95096	0.706981	-2.96666	-10.4934	-2.39848	-0.626913	-6.04	-17	-3.57056	-11.8033	-7.55567	-17	-5.62248	-4.87439	-7.18302	-2.97683	-13.2096	-1.70086	-3.21779	-3.0049	-5.60499	-17	-5.47433	-4.25764	-2.306	-4.72913	-17	-5.09388	-4.3126	-11.2	-17	-17	-0.850089	-3.634	-9.71578	-7.06471	-17	3.43538	-6.53817	-7.14769	-12.1165	-4.06251	-2.22163	-6.88596	-2.6534	-9.49503	-17	0.609386
1J1_D11	24h	0.810841	-0.62557	-17	-13.4671	-5.05235	-6.95849	-4.08469	-4.06976	-2.38381	-4.98696	-6.66831	-0.649424	-9.03133	-17	-4.24968	-5.75987	-6.60582	-2.2212	-0.241563	-3.88813	-4.37259	-3.28624	-2.26069	-3.29054	-1.06623	-17	-3.22891	-8.85408	-17	-3.60366	-17	-17	2.0156	-2.97231	-13.3905	-7.5262	-6.92267	3.59286	-1.74334	-4.0454	-4.60672	-3.00333	-1.37582	-4.57722	-3.61373	-8.84955	-7.47743	3.31235
1J1_D12	24h	-2.43383	-0.831277	-17	-12.6059	-2.68449	-17	-3.64018	-17	-15.9329	-3.82142	-6.47353	-2.60118	-7.89042	-17	-4.83411	-3.47714	-7.60754	-5.35839	-2.10392	-2.94927	-4.63935	-3.76577	-3.45192	-4.55183	-3.74067	-17	-3.92586	-4.82362	-17	-8.95862	-17	-17	1.17641	-2.99117	-9.8879	-8.25825	-17	2.73038	-4.32152	-7.90303	-4.06838	-3.08072	-1.73374	-5.16425	-7.9845	-8.45417	-4.23499	1.87175
1J1_E7	24h	-4.50593	1.08368	-17	-11.6011	-3.57254	-7.91393	-2.55336	-17	-3.71467	-4.64566	-7.67938	-17	-11.9527	-3.73939	-6.07906	-4.29637	-10.1192	-4.91255	-2.7318	-2.13059	-4.97297	-5.08141	-4.63854	-4.02059	-0.622023	-17	-4.50958	-4.53669	-2.38024	-9.29493	-17	-17	-0.372551	-3.17142	-10.7157	-7.89369	-6.64936	2.06791	-3.55287	-6.12521	-3.79199	-4.01692	-4.00794	-6.45618	-6.29441	-8.78337	-17	0.720845
1J1_E8	24h	-2.63537	1.93174	-17	-13.2332	-3.58795	-4.3419	-5.13351	-17	-4.30438	-3.40049	-6.83802	-17	-9.42755	-4.01445	-6.29643	-3.80328	-8.20891	-10.3934	-3.32244	-3.13474	-3.30247	-3.4272	-5.22031	-17	-1.21053	-17	-2.60714	-4.82454	-5.59793	-17	-17	-17	0.721781	-3.98678	-10.9248	-8.65898	-4.89125	3.38707	-3.10761	-4.34719	-3.67773	-3.74185	-2.59193	-5.58749	-6.22846	-8.5453	-17	1.54686
1J1_E9	24h	1.15032	-0.350177	-17	-12.5638	-5.17494	-4.45173	-2.18251	-2.47859	-13.967	-7.19453	-3.24169	-0.231962	-14.4136	-17	-5.37243	-3.96233	-5.73916	-2.94295	0.146781	-17	-3.06588	-3.85469	-2.8531	-2.71733	-2.21656	-17	-1.17775	-6.968	-17	-1.7187	-17	-17	2.11274	-4.04345	-17	-5.54911	-5.27071	3.68825	-1.89214	-3.98047	-9.04589	-1.68756	-2.35265	-4.30838	-17	-7.95934	-4.70828	3.66671
1J1_E10	24h	-1.16197	1.57962	-17	-11.4995	-3.45086	-4.90365	-2.37752	-7.04829	-17	-3.80202	-9.08241	-6.23619	-8.17026	-17	-4.50523	-3.25804	-7.77948	-3.25661	-2.90236	-2.19568	-3.52782	-3.98153	-3.80923	-6.00654	-1.91447	-5.57217	-1.96596	-1.87645	-17	-17	-17	-17	0.959827	-5.25911	-12.5209	-7.99995	-9.70639	2.50069	-2.47638	-4.91956	-5.77369	-2.88394	-2.17045	-4.78678	-8.65285	-7.67748	-17	1.94566
1J1_E12	24h	-2.07992	1.59623	-4.30977	-11.6079	-4.11247	-7.18077	-3.28125	-5.68674	-4.04776	-5.32998	-5.63252	-13.9129	-3.19654	-3.78228	-4.38732	-17	-9.52834	-2.523	-3.2008	-1.42389	-3.92092	-4.59316	-5.88201	-4.51994	-17	-17	-0.680251	-1.75336	-2.12421	-9.86592	-17	-17	0.558826	-2.38318	-11.5569	-9.01882	-8.40579	3.94725	-2.45245	-8.372	-17	-5.55262	-1.25864	-5.49921	-2.56945	-7.56091	-17	1.40603
1J1_F7	24h	-17	0.763134	-5.48262	-8.60567	-3.68686	-3.18583	-3.45741	-17	-2.73935	-2.47659	-7.48117	-17	-11.8217	-2.97761	-7.59605	-3.20137	-10.4992	-3.18285	-3.55775	-1.77109	-5.01612	-4.29885	-17	-17	-2.29138	-3.52335	-3.88853	-3.1877	-4.93241	-17	-17	-14.1004	-0.156563	-3.19238	-9.9298	-8.72677	-6.70975	1.71535	-2.94867	-6.52854	-3.47368	-3.39018	-1.97858	-6.25829	-3.77358	-8.46467	-17	0.754683
1J1_F8	24h	-2.69851	1.95465	-17	-9.74838	-7.01173	-4.97365	-3.37037	-17	-1.97965	-3.95596	-8.89146	-17	-10.9653	-17	-4.90967	-2.53671	-7.87386	-3.01303	-3.59754	-1.10772	-4.37221	-3.41453	-4.94636	-4.66532	-0.800563	-3.20841	-3.72975	-4.46694	-5.29749	-8.657	-17	-17	0.670751	-8.5366	-9.52964	-7.37198	-5.55517	3.53744	-2.77917	-17	-4.56887	-2.79191	-1.75433	-17	-17	-17	-17	1.57761
1J1_F9	24h	-2.49132	0.042273	-17	-8.18063	-3.85525	-6.09097	-3.35775	-17	-2.53108	-4.49027	-4.79714	-17	-10.4657	-17	-6.64837	-5.05795	-8.48106	-3.49209	-2.1106	-3.77932	-4.99287	-4.00244	-3.62659	-5.41766	-2.15249	-4.95313	-2.34077	-3.98252	-4.32642	-9.67871	-17	-13.5207	0.671134	-3.43315	-11.7633	-8.07368	-7.30842	1.55809	-2.49537	-5.06689	-6.29748	-2.08027	-2.75498	-5.37593	-10.3031	-10.4594	-17	2.13315
1J1_F10	24h	-8.64577	1.60868	-17	-7.10102	-3.44054	-9.50619	-3.76664	-17	-5.104	-4.00218	-5.39568	-17	-11.6099	-4.39886	-5.29074	-2.4577	-12.3578	-3.40837	-3.11448	-2.49311	-2.94013	-4.11383	-3.72725	-5.43011	-0.769945	-4.9345	-4.46279	-2.50058	-1.74754	-10.6483	-17	-17	-0.0824163	-3.39501	-10.9356	-7.02114	-5.12333	2.7774	-4.9908	-4.50955	-8.93551	-2.76653	-2.86824	-7.25081	-4.09174	-8.23256	-6.66463	-0.277661
1J1_F11	24h	-1.79585	1.437	-17	-5.30419	-3.63163	-4.3419	-2.4161	-17	-9.59834	-2.48478	-5.86245	-17	-12.0274	-4.45399	-4.87201	-5.42845	-9.52874	-3.44401	-1.84293	-3.07979	-2.79883	-3.71718	-8.05521	-7.2491	-0.0761797	-2.29396	-1.72174	-3.04676	-3.24056	-4.39273	-17	-17	1.11167	-2.89697	-12.8102	-7.39909	-6.5803	2.80038	-2.06891	-17	-3.27907	-2.54357	-2.10683	-6.67381	-10.0393	-8.43899	-6.00613	2.29868
1J1_F12	24h	0.616758	-0.0406366	-17	-11.9633	-3.70962	-5.06616	-2.17933	-17	-17	-4.71652	-6.3115	-1.11662	-6.30169	-17	-4.2051	-6.62029	-6.85392	-3.80148	0.269268	-1.97888	-1.98465	-3.26914	-2.40937	-3.4087	-1.226	-5.82777	-2.50751	-2.23392	-5.52215	-11.7429	-17	-17	1.97358	-3.57145	-9.79617	-6.81032	-9.97834	3.5721	-1.00475	-3.5099	-7.79796	-2.533	-0.945042	-7.00366	-8.89111	-9.4707	-5.63422	3.70264
1J1_G7	24h	-4.22607	1.17304	-17	-11.3265	-3.834	-5.3922	-4.40904	-17	-3.38816	-3.778	-6.82689	-17	-12.0598	-17	-5.99577	-5.0507	-10.315	-5.97334	-17	-2.30963	-5.15356	-4.26995	-5.01459	-4.4015	-1.66761	-17	-5.48761	-4.50107	-1.93759	-12.3883	-17	-14.4993	-0.524706	-5.28306	-17	-7.23155	-7.38543	1.17953	-3.30182	-5.76634	-17	-5.28986	-2.49846	-4.39117	-6.62351	-10.108	-17	-0.306988
1J1_G8	24h	-5.29986	0.636611	-14.3579	-12.0671	-3.79078	-4.67674	-4.22312	-17	-3.3304	-3.97994	-17	-17	-14.1211	-17	-7.546	-3.74929	-11.5179	-3.02879	-5.02481	-4.32924	-3.33403	-6.33895	-17	-17	-0.648666	-5.05933	-1.91515	-5.96865	-3.99023	-9.61519	-17	-17	-1.0808	-3.6427	-12.4435	-10.2539	-6.78986	2.15487	-2.55549	-6.96375	-4.18507	-4.10137	-3.37928	-4.65487	-6.38118	-8.72532	-17	0.442585
1J1_G9	24h	-17	-0.558294	-3.33784	-9.30249	-8.2872	-8.44384	-3.96344	-17	-4.3647	-2.92694	-5.83735	-17	-16.3512	-5.02184	-5.96541	-5.73113	-10.9412	-6.64332	-3.70557	-3.01358	-4.17724	-4.73266	-5.35466	-4.98796	-1.86004	-5.01254	-5.30296	-1.97246	-2.79606	-17	-17	-17	-0.398943	-9.93946	-17	-8.51577	-17	2.38597	-2.69613	-17	-17	-4.36674	-4.31208	-6.29523	-3.78869	-17	-4.79668	0.949545
1J1_G10	24h	-17	1.94953	-17	-10.9153	-3.16109	-6.58021	-1.81383	-17	-2.33391	-3.74437	-17	-17	-12.1121	-8.16919	-5.50298	-4.81732	-9.06521	-3.81386	-2.55168	-2.87507	-2.96908	-5.20623	-6.0385	-17	-0.719585	-3.66462	-1.58252	-3.10768	-4.05496	-15.3632	-17	-4.36538	0.477923	-2.85489	-9.24907	-6.58952	-7.85496	2.90068	-2.22209	-5.66047	-5.30126	-2.75699	-2.53892	-17	-10.5066	-7.87563	-17	2.01259
1J1_G11	24h	-2.07923	2.2774	-17	-9.17275	-3.63223	-2.85228	-2.94243	-17	-1.04911	-3.83798	-12.2138	-17	-11.4542	-5.60969	-4.89101	-5.26599	-7.62787	-2.89493	-2.50694	-2.83247	-4.57159	-2.1553	-5.51175	-3.471	0.186434	-5.30813	-2.17394	-2.268	-0.812874	-8.48398	-17	-5.24029	1.48021	-3.41834	-8.40083	-7.70905	-8.53047	2.99543	-1.80061	-5.97253	-4.78569	-3.98167	-1.74165	-5.34641	-3.07429	-8.64719	-8.23316	2.24713
1J1_H7	24h	-5.84024	-0.773294	-17	-13.8951	-4.46407	-2.80066	-17	-17	-1.00996	-4.23213	-9.48064	-17	-9.01138	-9.44354	-8.04128	-2.10419	-13.3352	-1.26764	-17	-2.51247	-5.89208	-4.81381	-5.83235	-17	0.0774347	-5.39082	-5.92383	-5.97917	-3.91854	-10.3381	-17	-17	-1.49984	-5.54353	-13.822	-8.21395	-6.06273	1.57836	-4.54245	-17	-17	-5.25399	-2.15489	-6.0785	-4.33954	-6.8122	-17	-0.0408234
1J1_H8	24h	-3.80703	1.87491	-17	-14.3861	-3.21735	-4.56113	-6.66553	-8.06268	-2.91599	-3.66433	-4.83246	-17	-9.98812	-10.8833	-5.85616	-2.39197	-9.78477	-3.35576	-2.4158	-2.37499	-5.19157	-3.83223	-4.84798	-3.44072	-2.47598	-4.03708	-0.0078799	-3.15785	-2.98086	-9.55721	-17	-17	0.0163667	-3.69219	-15.8891	-7.69966	-7.15239	3.33358	-3.66722	-17	-6.00668	-3.36415	-2.97559	-4.19613	-5.23726	-7.66366	-5.9537	1.37946
1J1_H9	24h	-1.89143	-2.88822	-4.408	-10.0473	-2.76833	-5.69378	-3.27374	-17	-4.54251	-4.94554	-13.7504	-16.8218	-7.26897	-17	-9.18855	-2.12723	-11.229	-3.12896	-1.32032	-3.91118	-4.1166	-2.47725	-4.69492	-5.28024	-17	-10.2072	-3.6883	-4.18919	-2.70864	-10.5101	-17	-16.1958	-1.06192	-2.67942	-10.0889	-6.38418	-17	2.5445	-3.78455	-4.38589	-5.18868	-3.93922	-1.48035	-7.15248	-9.95537	-9.52389	-17	0.598647
1J1_H10	24h	-2.15714	0.646924	-17	-9.72088	-2.75628	-3.23735	-3.30251	-7.85624	-2.63296	-4.88479	-3.33606	-3.8778	-17	-17	-4.27995	-3.27684	-7.79188	-3.09476	-1.43085	-2.79764	-3.38634	-2.90054	-3.05748	-3.55143	0.324239	-3.30337	-0.0789741	-2.9455	-1.5652	-2.35221	-17	-17	2.15054	-5.07466	-8.92714	-6.65959	-17	4.26415	-1.37101	-3.74055	-3.909	-2.18511	-2.00002	-4.02408	-8.09261	-11.5792	-17	3.59897
1J1_H11	24h	-1.89299	1.50158	-4.91574	-17	-3.55927	-8.47513	-3.44445	-17	-4.47529	-4.06456	-6.60053	-17	-17	-17	-6.63903	-4.87291	-17	-2.72557	-3.64668	-2.39809	-4.41591	-3.82232	-5.57025	-17	-1.9302	-2.5518	-3.83112	-4.16891	-3.66226	-7.51279	-17	-17	0.189801	-4.03019	-11.6412	-6.17262	-6.52087	2.86958	-2.53763	-17	-5.72034	-1.96686	-2.0584	-6.08593	-5.7895	-8.14537	-17	1.71558
1J2_A1	48h	-0.891109	-1.45874	-4.87583	-17	-4.24035	-5.49494	-2.23414	-7.29338	-10.8878	-3.13613	-5.84835	-10.586	-10.625	-17	-5.68595	-3.85238	-11.9855	-5.03275	-3.26898	-3.56619	-3.60628	-5.64446	-3.1695	-5.13336	-1.36634	-17	0.425407	-3.53148	-3.49118	-8.17867	-17	-17	0.645081	-4.26873	-14.5435	-7.30061	-6.59423	3.55554	-2.4817	-4.65897	-4.61242	-2.77345	-1.98027	-5.59573	-11.3389	-9.5146	-6.92454	2.33499
1J2_A2	48h	-0.514935	0.0880605	-17	-17	-4.25969	-3.92399	-2.38617	-17	-17	-2.05715	-8.28238	-3.31777	-17	-17	-6.28264	-4.17376	-11.6659	-4.17418	-0.431837	-3.52921	-5.55738	-5.36688	-4.83632	-3.26943	-0.833265	-17	-0.276704	-5.64411	-3.87096	-11.9647	-17	-17	1.06256	-3.233	-10.794	-5.2953	-6.14647	3.05237	-3.1941	-6.23797	-7.45409	-3.12699	-1.06143	-5.56655	-3.69394	-7.63314	-6.01326	2.05028
1J2_A3	48h	1.13712	-0.4752	-6.52094	-8.98147	-5.43068	-6.56423	-3.13292	-10.1595	-3.91757	-2.43797	-17	-0.924588	-17	-7.82847	-5.70568	-4.35503	-9.41731	-17	-0.735251	-3.37476	-4.26774	-5.75129	-4.28276	-3.70377	-1.44789	-17	-0.746491	-5.61817	-3.88976	-11.2291	-17	-17	1.86904	-4.04073	-12.3061	-7.10839	-6.13323	3.67788	-1.64722	-4.73335	-6.02369	-3.12267	-1.58189	-5.75197	-6.2946	-7.85303	-17	3.29327
1J2_A4	48h	0.167858	-0.201533	-5.02345	-17	-5.90801	-5.57746	-5.65385	-9.7825	-4.64036	-1.28872	-7.4032	-1.319	-9.16876	-6.14846	-6.30089	-4.67144	-17	-2.32701	-0.589716	-2.32316	-5.23263	-2.61939	-3.6984	-4.44942	0.538548	-2.40248	1.53254	-17	-17	-6.73696	-17	-17	1.29394	-2.43347	-12.6065	-6.99822	-5.49044	3.94544	-1.85599	-17	-3.60822	-3.09472	-1.21025	-5.30918	-5.18625	-8.89212	-6.25855	2.97426
1J2_A5	48h	-0.247885	0.76471	-2.86511	-6.99526	-2.74078	-2.54803	-1.61755	-10.5934	-5.05477	-0.991603	-7.53589	-1.74818	-17	-5.11431	-5.68824	-4.09613	-9.29231	-4.28407	0.709459	-1.25573	-8.61364	-3.23639	-3.88102	-3.4289	-0.481546	-3.51416	-3.3012	-3.29209	-2.94333	-2.726	-17	-17	2.1436	-2.59837	-8.80557	-7.44715	-10.4503	4.25839	-1.36935	-3.32844	-3.87874	-0.978249	-1.22545	-3.69123	-4.3329	-8.22342	-3.3503	4.11404
1J2_A6	48h	-1.31216	-1.72528	-17	-17	-17	-17	-3.98098	-17	-3.12492	-3.60054	-15.8151	-17	-17	-17	-11.1674	-3.68108	-17	-17	-2.87355	-4.86812	-6.46959	-7.01116	-9.15579	-17	-9.86642	-17	-2.62735	-5.19823	-5.41414	-17	-17	-17	-2.04218	-17	-17	-7.00207	-17	0.252878	-4.82218	-5.42862	-5.81531	-17	-1.87579	-8.92565	-6.15553	-17	-17	-0.469372
1J2_B1	48h	-4.37796	-5.2968	-4.31058	-11.9348	-3.5176	-4.89273	-7.63114	-17	-10.4474	-7.27032	-17	-6.60997	-17	-17	-10.1421	-7.7548	-14.5545	-7.43445	-5.98754	-6.52141	-10.5803	-8.89862	-7.60898	-8.78268	-4.3509	-17	-5.68912	-9.55224	-8.33427	-10.8321	-17	-17	-2.20096	-2.80961	-11.0505	-8.78817	-5.97417	-1.24351	-5.52174	-10.2099	-7.67518	-8.6369	-6.40695	-8.44936	-11.0683	-7.68254	-10.6701	-1.35737
1J2_B2	48h	1.14945	0.718856	-3.78502	-12.3924	-3.49144	-4.76604	-3.49098	-17	-4.36417	-2.52496	-17	-1.79258	-8.45161	-17	-4.89102	-4.52339	-8.87413	-0.936604	-0.352265	-2.90891	-4.49705	-2.58177	-3.52355	-3.71745	1.31596	-17	-1.28766	-6.64815	-2.41506	-4.58231	-17	-16.9512	2.04089	-3.26162	-9.10933	-4.99594	-10.8553	3.91613	-1.81083	-3.12618	-4.48972	-3.16282	-1.0658	-5.0391	-8.20612	-7.10931	-5.05333	3.73393
1J2_B3	48h	-0.0749018	-1.0962	-17	-11.7379	-3.72118	-4.62689	-3.8899	-8.36231	-4.94309	-2.46851	-5.44527	-3.68647	-9.85717	-17	-5.1561	-1.86952	-10.3868	-3.77768	-1.39745	-5.18031	-4.7529	-3.95419	-3.97118	-5.9656	-1.43881	-3.54909	-1.58341	-1.65424	-4.31498	-7.88693	-17	-15.5979	1.28287	-3.03969	-10.1777	-7.76692	-10.0177	2.85012	-3.07778	-4.97485	-5.06608	-2.75305	-2.95489	-6.07197	-4.35241	-7.55842	-17	2.3886
1J2_B4	48h	-1.00637	0.94698	-17	-13.2048	-5.47338	-4.3282	-2.81324	-17	-4.88776	-4.30512	-5.83165	-2.22216	-7.22812	-17	-5.50455	-2.70253	-11.3428	-3.679	-2.37517	-4.09458	-3.61471	-5.0167	-2.85496	-6.92536	-2.01815	-17	-17	-4.97989	-17	-9.5319	-17	-17	1.01966	-3.03462	-10.1689	-6.68221	-5.91753	3.03789	-3.202	-3.71217	-5.82425	-2.23348	-3.47795	-5.50075	-6.88874	-7.98451	-6.3435	2.09704
1J2_B5	48h	0.986613	-0.349261	-6.50172	-8.77728	-4.0399	-4.88186	-2.26311	-5.82169	-17	-3.37657	-6.39783	-2.63806	-11.8362	-17	-5.84563	-2.67499	-8.18039	-4.32804	-0.550171	-3.0499	-3.53283	-4.97545	-2.48893	-5.21674	-0.546173	-17	-0.303633	-5.19728	-17	-8.50914	-17	-17	1.17131	-2.77927	-8.97319	-8.11062	-6.15745	3.1263	-2.33601	-5.13604	-6.19212	-6.57305	-1.72588	-6.40806	-7.33764	-6.17695	-8.52376	2.39133
1J2_B6	48h	-0.294464	2.12719	-5.0422	-17	-3.87914	-4.09443	-2.2466	-17	-1.42385	-2.57008	-7.18757	-9.26487	-13.5729	-7.50892	-6.42973	-3.63351	-9.04442	-2.10718	-1.28703	-2.57927	-6.09345	-5.87629	-3.27716	-5.54909	1.65624	-6.10319	-1.48431	-3.78604	-17	-3.62265	-17	-17	1.29583	-6.96283	-10.9135	-7.13579	-7.31514	4.29612	-2.09961	-4.88297	-10.0444	-2.29209	-1.41147	-5.43792	-4.87985	-7.22842	-6.90268	3.04745
1J2_C1	48h	-2.21227	-0.137415	-17	-10.3051	-3.53709	-4.33121	-3.22959	-7.55459	-3.84132	-2.04254	-6.32452	-1.81195	-9.65341	-17	-5.99589	-4.0364	-10.6871	-5.26868	-0.213741	-3.44205	-4.66974	-4.02498	-3.40344	-4.18926	-1.30095	-4.01555	-3.64823	-7.38388	-4.84827	-8.94617	-17	-17	0.465894	-3.17561	-11.933	-9.60445	-6.57638	2.3342	-2.38123	-5.87525	-6.58202	-2.94426	-2.79898	-5.77898	-4.25539	-7.64651	-5.37452	2.05531
1J2_C2	48h	1.86737	-4.10501	-3.42378	-17	-3.99577	-3.85589	-2.76799	-7.64414	-2.2261	-2.12863	-3.57099	-0.951525	-8.31165	-7.15086	-3.54452	-3.56	-7.66549	-2.91162	0.134999	-2.73131	-2.58044	-3.11924	-1.1846	-1.84154	-0.43313	-17	0.645028	-4.65084	-3.55329	-17	-17	-17	2.64925	-6.52831	-17	-7.18097	-10.8438	4.49663	-1.86615	-4.23763	-4.82038	-2.6615	-1.56986	-3.09262	-5.32162	-7.19635	-6.19599	4.13949
1J2_C3	48h	0.479078	-0.533086	-17	-15.8968	-3.0598	-3.59507	-3.2418	-5.75107	-17	-1.50055	-8.30693	-0.935698	-8.60376	-17	-3.50748	-17	-8.22727	-4.49547	1.3837	-1.66685	-3.4668	-2.38079	-1.82102	-3.94726	0.319038	-17	0.373452	-4.66674	-17	-9.25229	-17	-17	2.72817	-3.84832	-13.0947	-7.48668	-6.13932	3.88126	-1.60408	-2.83193	-2.76639	-1.69739	-1.46801	-4.16053	-17	-8.15401	-3.95365	3.94528
1J2_C4	48h	-2.04812	0.270919	-4.50042	-9.65663	-4.26304	-3.71953	-3.07184	-9.30847	-17	-2.76182	-17	-1.09329	-7.508	-17	-5.38193	-5.34423	-10.59	-17	0.01353	-2.5361	-2.59826	-2.93364	-4.17853	-5.45857	-1.19612	-17	0.0688117	-5.77726	-2.62577	-5.84716	-17	-17	0.985895	-3.04983	-10.2335	-7.91125	-6.10811	3.85387	-2.8531	-5.84832	-4.69974	-3.28257	-2.07642	-5.74158	-4.89495	-8.4897	-6.52271	2.79966
1J2_C5	48h	-17	-10.8068	-4.78953	-14.8653	-3.14816	-4.56693	-17	-17	-17	-17	-17	-17	-17	-17	-17	-17	-17	-17	-17	-5.45846	-17	-12.3835	-17	-17	-17	-17	-17	-17	-17	-9.9261	-17	-14.547	-3.48907	-2.84511	-13.5431	-8.4395	-5.67445	-1.93507	-5.57762	-17	-7.71411	-17	-5.22965	-7.98075	-6.03309	-7.98914	-17	-4.15147
1J2_C6	48h	-1.09946	0.358126	-17	-11.2544	-2.52982	-3.01319	-2.27547	-17	-4.89547	-1.51382	-7.85047	-2.80199	-10.2967	-17	-4.54347	-4.06353	-9.10557	-6.47535	-1.13774	-2.33276	-3.56686	-3.69696	-2.3389	-3.35515	0.772401	-17	-1.22881	-3.16963	-17	-6.27217	-17	-17	2.16468	-2.27518	-9.86563	-8.58327	-7.13077	4.28312	-2.20931	-3.96048	-5.43272	-1.21431	-0.834216	-3.25302	-5.2443	-8.39107	-5.63455	3.71651
1J2_D1	48h	-0.582396	-0.566985	-17	-12.8117	-3.6772	-3.59206	-4.03168	-5.5532	-5.5464	-3.03445	-3.0825	-1.18529	-6.40256	-17	-4.88362	-4.07826	-9.28432	-17	-0.0299309	-4.21663	-6.93209	-3.91655	-2.16577	-4.04311	-17	-17	-0.807132	-4.93952	-5.81928	-12.8837	-17	-17	1.19394	-2.59805	-12.2232	-7.48138	-6.03791	2.54691	-2.38416	-5.80998	-5.96929	-1.86146	-2.11964	-5.822	-8.05795	-6.43871	-5.62093	2.66628
1J2_D2	48h	-17	-3.59159	-17	-13.8553	-3.24642	-3.04781	-2.89169	-17	-17	-17	-17	-17	-17	-17	-17	-17	-13.1594	-2.3055	-17	-17	-17	-17	-17	-17	-17	-17	-17	-5.13582	-17	-8.23927	-17	-17	-1.1412	-3.25268	-17	-8.30622	-8.23419	1.20556	-4.68644	-17	-9.05052	-6.37139	-4.68279	-6.49188	-5.81048	-6.82644	-17	-0.572687
1J2_D3	48h	-0.789425	-0.194227	-5.22062	-13.3334	-3.24575	-3.35033	-3.89262	-17	-2.65087	-3.33167	-8.2278	-6.32279	-6.16007	-10.3715	-4.50046	-1.64672	-10.6336	-2.37638	-0.267323	-2.67583	-2.98431	-3.32861	-3.09732	-3.72059	-1.20155	-17	-1.65813	-3.57051	-17	-17	-17	-17	1.57087	-3.0303	-11.0309	-6.10554	-8.4686	4.06251	-3.10819	-4.20488	-3.75896	-3.14958	-0.968322	-4.73518	-5.79901	-6.82613	-8.09008	3.07948
1J2_D5	48h	-1.84256	-0.462628	-5.31931	-11.1358	-2.69861	-4.49938	-3.18894	-7.19319	-3.16905	-3.54449	-17	-17	-5.31311	-17	-5.03542	-2.68102	-10.5169	-2.61384	-0.651571	-2.12031	-2.92396	-3.04086	-17	-5.57397	-1.20905	-17	-2.68284	-8.8304	-17	-7.97688	-17	-17	0.820319	-4.15894	-12.1841	-7.35091	-10.6327	2.69256	-3.71755	-17	-17	-3.68316	-3.08931	-5.38643	-3.56593	-7.78264	-7.23679	2.5114
1J2_D6	48h	2.19087	-2.42578	-17	-17	-2.60075	-3.92984	-2.22099	-7.3568	-4.04836	-1.09649	-5.07042	-0.311129	-6.14183	-17	-4.12026	-1.92384	-7.8103	-0.702221	0.467972	-2.93263	-1.91195	-2.65542	-2.20455	-2.67801	1.73672	-17	-0.869793	-2.7693	-4.15457	-17	-17	-17	2.16424	-2.90819	-11.8213	-6.40359	-10.3014	4.11076	-1.73943	-5.03943	-2.9909	-1.54208	-1.14181	-5.34331	-8.03258	-6.70688	-5.09022	4.30657
1J2_E1	48h	-0.487801	0.485737	-17	-14.5451	-3.88215	-17	-4.35577	-17	-5.39574	-2.84375	-8.35132	-2.37762	-17	-17	-5.82553	-3.00754	-17	-3.69191	-1.01795	-3.00369	-4.61931	-3.23024	-2.11969	-4.41194	-1.11029	-17	-2.26016	-2.22819	-3.19361	-10.2016	-17	-17	1.1148	-4.83311	-12.1123	-7.78788	-17	2.99217	-3.75265	-3.73181	-5.73555	-3.32146	-2.21276	-5.99906	-3.11471	-17	-6.30582	2.64745
1J2_E2	48h	-0.035718	3.51599	-2.52514	-5.64876	-2.06585	-1.70383	-0.542537	-17	-3.79012	-1.95279	-10.9214	-17	-17	-3.51203	-5.97156	-17	-8.29397	-2.51461	0.344845	-0.190545	-3.0866	-3.38487	-5.76024	-5.20775	-0.969818	-3.26868	-2.27454	-4.15665	-1.34988	-3.02328	-17	-17	3.08421	-2.98432	-10.9612	-8.49198	-5.59347	5.07349	-0.730523	-4.45313	-2.73269	-1.17113	-1.3365	-3.35784	-8.16389	-17	-6.61533	4.13116
1J2_E3	48h	0.112432	-1.61065	-17	-10.2684	-3.4321	-1.54013	-6.01966	-6.79157	-17	-3.12438	-17	-3.98891	-8.05888	-9.08852	-4.63414	-4.02651	-9.07725	-1.99545	0.383268	-1.96284	-3.32412	-1.64447	-3.2641	-3.90308	0.502422	-17	-1.76792	-6.91902	-0.981471	-9.46654	-17	-17	1.75661	-3.10489	-10.9937	-8.03296	-4.50699	3.46362	-2.09482	-3.44308	-10.9641	-3.3505	-1.77655	-5.62976	-7.84543	-7.69991	-17	3.37249
1J2_E4	48h	1.80479	-0.492481	-17	-7.69695	-3.85454	-4.36621	-1.24008	-6.46705	-2.35621	-2.55676	-4.3194	-0.346606	-8.36923	-17	-3.63519	-3.30011	-8.18023	-4.96204	1.01377	-2.5769	-2.70191	-3.16152	-1.08075	-1.65244	0.780884	-17	-1.38231	-6.5041	-3.71927	-2.64289	-17	-17	2.35481	-17	-17	-7.43093	-17	3.51161	-1.53165	-3.17224	-4.06394	-2.60176	-1.5931	-6.45879	-17	-17	-6.91053	3.34011
1J2_E5	48h	-0.578116	1.50965	-17	-8.29945	-2.61729	-5.03572	-3.21746	-17	-5.1195	-3.29476	-7.21957	-4.71017	-8.98225	-17	-5.45823	-2.3604	-10.9759	-3.16505	-4.81464	-2.77692	-2.20272	-6.70251	-4.74714	-4.74218	-0.556754	-17	0.196274	-2.46371	-3.82054	-16.3203	-17	-17	0.810301	-3.57812	-13.181	-6.13327	-5.83588	3.38756	-2.56949	-5.9106	-6.20136	-5.03769	-2.2218	-4.52344	-5.45985	-7.39941	-4.10761	2.49035
1J2_E6	48h	-0.376275	-0.3444	-17	-10.4347	-2.73122	-4.46828	-3.46129	-17	-17	-5.00203	-7.74351	-2.1284	-6.3392	-17	-4.81879	-3.49893	-7.32349	-2.34676	-0.287835	-2.54006	-3.19113	-1.96536	-2.05619	-3.99288	-0.236186	-17	-1.12841	-5.51152	-2.27748	-8.33661	-17	-17	1.94475	-2.93432	-9.78365	-7.37802	-5.19752	3.84451	-1.47116	-3.67881	-4.95672	-3.7229	-1.55587	-5.20985	-6.89422	-6.44799	-5.15949	3.43854
1J2_F2	48h	-1.25966	0.935981	-17	-9.17272	-5.26583	-5.00279	-2.45626	-7.71871	-4.03714	-2.7854	-5.5592	-5.1307	-5.2561	-17	-5.16646	-3.00451	-8.73722	-3.90039	-1.27637	-3.13944	-2.89178	-4.93096	-3.01519	-4.27325	-1.03484	-4.26929	-1.37572	-1.98099	-4.25813	-9.64149	-17	-17	1.85948	-4.8742	-10.8142	-8.44435	-6.84327	3.36547	-2.62385	-5.32085	-4.30649	-3.17829	-2.38365	-5.00803	-9.4475	-8.30922	-9.05124	2.82022
1J2_F4	48h	-0.0957672	-0.304116	-4.11012	-11.1577	-2.57676	-3.60389	-2.50831	-7.5083	-4.08308	-2.84296	-4.77076	-3.44506	-5.41466	-17	-3.52726	-2.43639	-9.14632	-2.6222	0.22023	-3.4294	-2.61972	-3.46329	-2.78404	-2.57248	0.16741	-5.75385	0.724631	-2.77595	-17	-7.74719	-17	-17	2.38365	-3.01785	-9.76981	-5.84232	-9.20438	4.19708	-1.89518	-7.5205	-2.61619	-2.3331	-1.55469	-4.57231	-17	-5.46166	-6.10471	3.26246
1J2_F5	48h	-17	-4.78627	-17	-13.0686	-4.02658	-1.99262	-17	-17	-17	-2.51731	-17	-17	-17	-17	-17	-17	-15.1453	-17	-17	-17	-17	-17	-17	-17	-17	-17	-17	-5.61742	-17	-7.63424	-17	-17	-1.23306	-2.29016	-10.1239	-6.86148	-5.70689	0.98825	-6.41146	-17	-7.52511	-9.38607	-3.44708	-8.12657	-8.22661	-7.28007	-17	-1.51451
1J2_F6	48h	-17	-17	-17	-13.6013	-2.89162	-4.09063	-17	-17	-17	-17	-17	-17	-17	-17	-17	-17	-17	-17	-17	-17	-17	-17	-17	-17	-17	-17	-17	-5.65261	-10.3844	-11.1293	-17	-17	-2.37014	-2.59118	-9.85641	-7.98122	-5.91138	-8.05564	-4.57507	-17	-8.95738	-17	-5.15378	-9.31784	-17	-7.46917	-17	-3.29637
1J2_G1	48h	-0.0694849	-2.39181	-5.04216	-8.59181	-4.71503	0.792148	-3.8504	-6.65438	-17	-2.17673	-17	-1.78688	-7.81985	-7.04901	-5.74352	-3.10574	-9.45622	-5.85331	-0.332139	-2.43163	-3.97819	-2.50559	-4.15971	-2.92147	-0.0276428	-17	-1.96305	-6.87245	-3.41081	-17	-17	-17	1.49102	-2.62409	-12.1494	-6.66165	-17	3.61726	-1.25107	-4.17692	-4.41125	-2.0267	-1.19955	-4.37086	-8.01428	-5.6966	-8.25101	3.1614
1J2_G2	48h	-17	-5.75686	-17	-12.8861	-2.68286	-2.52675	-5.42564	-17	-17	-17	-17	-17	-17	-17	-17	-17	-15.3748	-2.64598	-17	-17	-8.66066	-17	-17	-6.07848	-17	-17	-17	-7.03408	-17	-8.29233	-17	-17	-1.47848	-2.25901	-13.2204	-6.85776	-6.25884	0.645199	-3.6875	-17	-6.46439	-5.77778	-4.18862	-8.87378	-4.69569	-6.61703	-6.109	-1.55442
1J2_G3	48h	-2.87351	-0.247939	-17	-5.37026	-1.32303	-1.22553	-2.5721	-17	-3.68476	-1.81314	-8.88989	-17	-15.0998	-7.63091	-5.51072	-4.5552	-9.73557	-17	-1.91179	-1.41319	-17	-7.0536	-17	-6.64189	-17	-17	-17	-5.20725	-17	-5.66898	-17	-17	1.93084	-1.97863	-9.36866	-6.40325	-4.97936	3.9347	-4.22566	-3.91181	-3.93968	-0.911089	-2.83194	-5.01716	-6.0251	-6.16235	-9.11559	3.64487
1J2_G4	48h	-2.24761	0.556315	-17	-17	-17	-17	-1.29921	-5.9195	-17	-2.50358	-3.3994	-1.65134	-8.45403	-17	-4.55829	-3.40174	-9.18502	-3.20466	0.0165981	-3.45059	-3.677	-4.03735	-3.50772	-4.21555	-2.29036	-7.56121	-2.56587	-3.13806	-3.40074	-4.60333	-17	-17	1.91415	-17	-17	-9.922	-17	4.06039	-2.39187	-3.12501	-2.24069	-1.99125	-1.84023	-4.90325	-8.47397	-17	-4.65068	3.15188
1J2_G5	48h	0.838781	1.34278	-17	-8.43521	-3.69043	-4.93976	-2.85572	-8.94868	-2.20688	-1.60068	-8.23301	-17	-7.63092	-17	-5.21339	-6.8356	-8.63722	-2.86371	-0.149293	-2.76088	-3.63963	-2.21326	-3.74851	-3.65379	-1.59855	-17	-1.76995	-7.9839	-5.83835	-4.8094	-17	-17	2.0929	-5.70556	-10.6973	-7.68055	-6.96469	3.94436	-1.6916	-3.05326	-3.97643	-2.06033	-1.16463	-5.26467	-9.55513	-9.37217	-17	3.80709
1J2_H1	48h	0.277476	0.0553543	-17	-10.8728	-3.38024	-5.46224	-2.26202	-7.0356	-5.04372	-3.04564	-3.81124	-2.81985	-10.0302	-17	-3.93562	-2.16005	-7.14367	-1.60073	-0.669788	-4.45135	-2.40538	-3.08772	-1.50221	-3.69885	-2.32478	-2.51508	-0.447928	-5.62175	-5.23917	-8.31771	-17	-17	2.83321	-2.35475	-10.8394	-7.78069	-4.37289	4.30208	-1.23192	-2.0753	-3.94756	-1.96988	-0.607452	-4.40237	-5.83975	-7.5326	-4.14005	3.88175
1J2_H2	48h	-1.93478	-0.2825	-4.56176	-11.3798	-1.9005	-4.46902	-3.44855	-17	-17	-2.79673	-8.96038	-0.938026	-17	-17	-5.01657	-3.68499	-9.63057	-4.04354	0.00436746	-3.19607	-3.61743	-2.01712	-4.1681	-3.76825	-0.854445	-17	-2.79261	-5.38757	-3.26529	-13.2304	-17	-17	1.77161	-2.86326	-8.82279	-6.45803	-4.68646	4.66229	-1.45646	-4.18074	-17	-2.9446	-1.57167	-5.71559	-6.60349	-17	-4.07779	3.59395
1J2_H3	48h	-1.94478	-3.70075	-17	-12.6847	-2.64281	-2.82636	-3.42868	-8.88545	-4.39837	-2.59033	-8.80912	-1.5985	-17	-17	-3.63534	-1.46667	-10.6802	-3.05966	-0.529127	-2.51607	-7.59566	-4.25964	-2.75459	-7.27312	-5.43409	-17	-3.72117	-2.06913	-3.62184	-7.16032	-17	-17	0.921099	-2.00885	-7.93734	-7.74588	-6.31532	2.60419	-2.80909	-5.93296	-5.2603	-3.61617	-1.92451	-5.43519	-4.43434	-6.29256	-17	1.79817
1J2_H4	48h	1.72987	0.377316	-17	-17	-4.50467	-4.51606	-2.60506	-5.983	-17	-4.11769	-3.66199	-0.680716	-17	-17	-4.43947	-5.50706	-7.67162	-1.73923	0.189602	-4.34958	-4.43741	-2.56484	-2.12922	-3.19086	-5.19338	-17	-0.731104	-7.99379	-17	-8.48415	-17	-17	2.55986	-7.67765	-11.4034	-7.57993	-17	3.99706	-1.45864	-3.36486	-5.71459	-3.96521	-1.32601	-5.41688	-7.53163	-6.39244	-4.87249	3.85352
1J2_H5	48h	-0.752284	1.9637	-0.425745	-14.3673	-3.55746	-4.8605	-4.5905	-17	-17	-1.60527	-17	-17	-17	-17	-10.1687	-6.5469	-10.926	-4.44151	-17	-1.01752	-2.46574	-3.62613	-17	-4.12333	-17	-3.49297	-2.21295	-12.2334	-17	-7.64438	-17	-17	1.3462	-3.84557	-13.3311	-8.86079	-17	4.65799	-1.2329	-4.99722	-3.77944	-8.12126	-1.31268	-4.69433	-4.2893	-6.42411	-5.44672	2.66479
1J2_A7	48h	0.318794	-0.417297	-3.08957	-6.31638	-2.37064	-2.49115	-1.11781	-17	-2.14644	-1.74558	-5.6697	-17	-11.5545	-7.14533	-3.6812	-3.70579	-7.44787	-1.65825	0.109822	-2.54935	-3.13481	-2.92237	-4.32327	-1.83493	-0.2226	-2.31306	-3.45034	-2.91	-1.55902	-8.43436	-17	-17	2.23523	-2.31338	-10.0916	-6.49365	-17	4.18342	-0.476603	-2.31	-2.65644	-2.07911	-0.713139	-4.85682	-4.38066	-5.89398	-6.97291	3.81057
1J2_A8	48h	-0.475993	-0.98196	-17	-8.7744	-1.87209	-3.48035	-1.25221	-17	-2.80845	-1.14218	-5.18789	-1.49684	-9.89465	-17	-4.4945	-2.46551	-6.63608	-1.27571	-0.130876	-3.0897	-3.77218	-3.3364	-2.2067	-2.3643	-0.663217	-17	-4.46755	-2.60148	-1.03875	-8.34173	-17	-17	2.39072	-2.05833	-9.8331	-6.85279	-5.39616	4.2425	-0.928605	-3.11648	-3.20281	-2.28668	-1.17175	-3.20813	-5.48691	-7.46051	-4.86698	3.93745
1J2_A9	48h	-0.536093	-0.737863	-4.48557	-4.63364	-3.13309	-4.02738	-2.44242	-17	-4.21555	-0.955656	-13.1928	-17	-17	-3.582	-4.94537	-6.474	-7.94355	-2.31787	-0.984543	-1.3612	-5.09533	-3.1807	-5.44519	-6.68568	-2.01472	-4.65642	-2.13614	-4.8209	-0.97941	-4.63069	-17	-17	1.88446	-3.01919	-10.2952	-6.34604	-17	3.84433	-1.20245	-5.81675	-4.66614	-2.3179	-0.827228	-3.55909	-6.3497	-6.96384	-6.88208	3.91648
1J2_A10	48h	-0.807234	0.472789	-4.70159	-7.78721	-4.06602	-3.48964	-1.99932	-17	-2.0762	-0.943118	-5.29493	-17	-17	-17	-5.27826	-2.23678	-8.90798	-4.32229	-1.37899	-2.98059	-3.77037	-3.60415	-4.11096	-4.89062	0.434591	-3.66726	-1.65981	-1.58828	-1.61116	-3.46478	-17	-17	1.75236	-3.05176	-11.6297	-6.86502	-17	3.67697	-1.4909	-4.47648	-5.90468	-2.16007	-1.90274	-4.67117	-3.81867	-7.72044	-17	3.20861
1J2_A11	48h	-0.170415	-1.61769	-17	-9.45919	-4.07299	-4.84028	-4.66871	-11.483	-3.87227	-2.59518	-5.41985	-1.98305	-17	-17	-5.09342	-2.11975	-10.0642	-3.45523	-0.122755	-4.39809	-4.40169	-4.17525	-2.41327	-3.17277	-1.17377	-17	-17	-2.46008	-3.38467	-7.82895	-17	-17	1.04225	-3.14164	-9.84729	-7.97804	-9.88389	3.49648	-1.96188	-4.24392	-3.89495	-3.22935	-1.95475	-5.62456	-5.92168	-6.21375	-5.13029	2.54905
1J2_A12	48h	-1.13814	0.661843	-17	-9.45602	-3.34648	-17	-1.53365	-7.99404	-0.47227	-1.40726	-7.92538	-17	-17	-4.53236	-5.83562	-3.92686	-9.50931	-1.38259	-0.668842	-3.48948	-4.32747	-5.27401	-4.28637	-4.75315	-0.168987	-3.22514	-2.74665	-2.51034	-1.55415	-17	-17	-17	1.39212	-2.65729	-9.18696	-6.71206	-8.08297	3.17467	-2.74248	-6.31367	-7.07825	-1.18474	-1.38735	-5.38389	-4.03027	-6.97189	-5.9617	2.87505
1J2_B7	48h	-5.43047	-1.25161	-17	-17	-11.3502	-17	-17	-17	-17	-17	-9.15828	-17	-17	-17	-9.43676	-3.98461	-11.3164	-5.60593	-3.62949	-7.36877	-17	-17	-6.86557	-17	-3.62184	-17	-17	-3.83503	-2.93186	-9.17807	-17	-17	-0.892311	-17	-17	-6.11434	-17	1.36821	-4.69541	-17	-6.7768	-9.54352	-2.04926	-7.24914	-5.61599	-17	-17	0.858924
1J2_B8	48h	1.10634	-0.0935738	-17	-8.81607	-1.83355	-3.3207	-2.87045	-4.63084	-0.478924	-0.977663	-3.84563	-1.11649	-8.15682	-17	-3.49339	-2.86184	-8.98535	-2.62602	0.562432	-3.03405	-3.06723	-3.11034	-1.3731	-3.37203	1.42283	-17	-0.0392581	-3.06849	-17	-3.70395	-17	-17	1.94729	-1.44516	-7.99486	-6.36438	-5.98134	3.94953	-1.81253	-3.83092	-2.75915	-2.00463	-1.26636	-4.0001	-3.67472	-7.36474	-8.97146	3.45388
1J2_B9	48h	-2.81092	0.228028	-4.61981	-6.77179	-4.92928	-4.31405	-1.90777	-17	-0.914465	-0.905293	-8.08985	-17	-17	-5.02572	-5.34799	-3.52951	-7.8066	-1.27564	-1.22805	-2.32167	-4.49672	-4.21119	-5.20547	-4.13302	0.409895	-1.34225	-1.94081	-3.37843	-2.0262	-5.11297	-17	-17	2.29245	-17	-17	-7.31156	-7.92485	3.93723	-1.57205	-3.95216	-3.49361	-2.40011	-1.81001	-4.98828	-6.6644	-17	-7.45699	4.09035
1J2_B10	48h	-2.0258	-6.63877	-17	-14.1823	-3.54092	-4.86875	-8.43107	-8.95788	-6.06739	-2.12446	-7.40011	-4.14776	-6.93992	-5.28682	-5.56311	-17	-13.8729	-3.18216	-4.19517	-3.58855	-4.02652	-6.08241	-3.22117	-5.59501	-17	-17	0.591749	-6.46219	-17	-8.29433	-17	-17	0.17107	-3.00988	-17	-7.35432	-7.56655	3.44422	-2.99656	-5.95758	-17	-4.98983	-2.42273	-5.28954	-6.13061	-6.77874	-9.32973	1.66632
1J2_B11	48h	-1.45167	0.407569	-17	-5.64099	-3.56974	-2.9092	-2.19864	-17	-2.43494	-1.01679	-7.94147	-17	-17	-4.75082	-5.73277	-2.32229	-8.05838	-1.70537	-0.229435	-2.69277	-4.41836	-3.80363	-7.33243	-5.36266	0.926361	-2.81107	-1.53259	-2.34014	0.260015	-9.37664	-17	-17	2.49065	-3.02312	-17	-6.43564	-5.83856	3.97944	-0.965146	-4.71144	-4.40498	-2.26278	-1.83255	-5.18309	-4.57527	-6.85153	-17	3.84443
1J2_B12	48h	-0.924813	0.290937	-17	-5.91726	-3.09008	-3.87342	-1.72618	-17	-1.59282	-1.73439	-7.24531	-17	-13.1114	-4.28038	-4.32766	-2.67854	-8.39719	-2.57549	0.0968986	-2.88407	-4.16188	-3.09389	-3.21135	-3.61468	1.29683	-3.19956	-1.463	-6.33573	-0.0425324	-4.8001	-17	-17	1.81115	-2.46638	-11.5823	-6.44606	-6.09093	3.27833	-2.12922	-3.90751	-3.21825	-1.02374	-1.41613	-5.23046	-8.11513	-7.8112	-10.0891	3.5737
1J2_C7	48h	0.542267	-0.269584	-17	-8.53518	-2.69375	-4.04876	-2.30849	-17	-1.89133	-1.82897	-5.37814	-3.56284	-6.18505	-17	-5.25323	-1.84388	-8.94372	-2.33608	-0.794847	-2.23647	-3.36392	-3.66572	-1.55111	-3.79953	-2.11751	-17	-2.31236	-3.62817	-4.71753	-8.76254	-17	-17	1.18955	-3.43587	-10.9003	-6.0034	-17	3.48003	-1.88825	-4.13514	-3.33411	-1.70555	-1.70368	-3.76942	-6.16687	-6.22995	-8.84063	2.32475
1J2_C8	48h	0.706126	-0.128415	-5.39275	-11.0228	-2.41439	-4.04558	-1.20839	-4.2559	-4.1641	-1.72174	-3.60071	-0.689075	-5.0853	-17	-2.70071	-1.67852	-7.11923	-1.74566	0.286265	-1.9745	-2.79887	-3.39335	-1.77636	-4.33269	-1.42213	-17	-2.33587	-3.1615	-2.20623	-6.55143	-17	-17	2.25503	-2.18655	-9.36396	-6.66271	-4.49506	4.28662	-1.39336	-3.28056	-3.23273	-1.59045	-0.551256	-3.47722	-4.48033	-5.4764	-5.84661	3.83471
1J2_C9	48h	3.04196	0.530262	-17	-17	-3.82311	-4.96917	-2.43172	-4.33252	-5.20508	-6.47276	-2.85363	-0.136131	-8.52462	-17	-3.21467	-3.68189	-6.67109	-1.42578	1.0591	-3.0774	-2.96492	-2.90381	-1.76589	-3.08093	-0.789445	-17	-0.510513	-3.98783	-17	-4.26477	-17	-16.5724	3.22368	-2.42632	-8.92045	-6.81649	-6.34111	4.66543	-1.52172	-3.27558	-1.74533	-1.2122	-0.565424	-3.25227	-3.57771	-4.62332	-5.40021	4.37652
1J2_C10	48h	-2.479	1.55028	-17	-15.3794	-4.02568	-5.3594	-2.62943	-17	-1.70394	-2.62146	-17	-17	-11.4484	-4.40304	-8.01446	-3.27284	-9.08801	-2.48669	-2.37524	-3.14925	-4.25465	-4.421	-4.33552	-4.22075	0.0491839	-5.1955	-2.42614	-7.54717	-2.05023	-9.01081	-17	-5.76974	1.30735	-2.81865	-10.6704	-7.63395	-8.21629	2.32178	-2.56869	-7.41795	-6.73339	-1.97987	-2.66924	-4.3555	-3.9913	-6.50625	-6.74927	2.18781
1J2_C11	48h	0.982096	-3.71001	-17	-12.5618	-2.71019	-3.80607	-4.286	-3.56173	-17	-4.70447	-5.76324	-2.02838	-11.5943	-17	-6.14843	-17	-8.39999	-0.930909	0.0425776	-17	-3.95337	-3.62355	-3.43641	-4.9624	-17	-17	-0.96072	-17	-17	-2.52498	-17	-17	1.83701	-2.79609	-8.32412	-7.50861	-8.92157	2.26887	-3.14872	-4.76367	-3.28676	-3.52269	-2.85556	-6.35801	-4.28744	-5.56119	-17	2.76023
1J2_C12	48h	-0.221267	-2.71676	-17	-17	-3.47994	-17	-4.3877	-17	-2.5515	-1.74041	-4.54945	-1.55461	-9.21087	-17	-4.41511	-3.46059	-8.43988	-4.57936	0.372453	-5.43758	-2.94965	-3.03377	-2.54626	-4.88533	-1.48044	-17	-4.83968	-7.78019	-3.37823	-7.71835	-17	-17	1.93608	-4.64557	-17	-6.79939	-7.02715	3.28197	-2.06732	-4.01353	-6.3175	-2.61225	-1.61238	-4.23014	-6.49838	-6.9811	-4.73737	3.32042
1J2_D7	48h	-2.1977	-0.146799	-17	-12.8756	-2.94732	-2.66103	-1.38804	-17	-17	-1.88905	-17	-17	-17	-5.01728	-5.71675	-2.59345	-17	-0.948505	-2.08527	-4.98472	-17	-4.22344	-17	-4.05006	1.04977	-2.80977	-5.17393	-4.99908	-1.83529	-9.42389	-8.8253	-17	1.17825	-3.39058	-8.33866	-5.6718	-8.0424	2.39675	-1.50098	-5.39376	-5.02533	-2.53319	-1.22067	-5.74872	-5.40327	-6.47312	-17	3.13008
1J2_D8	48h	-2.93868	-4.30531	-17	-11.9516	-3.25743	-4.18614	-3.88321	-5.65635	-5.97969	-3.05827	-7.34488	-3.91654	-8.00132	-17	-5.3258	-17	-11.6607	-4.2076	-17	-4.10699	-3.59996	-5.52356	-4.32968	-6.18014	-2.87642	-17	-3.09705	-6.95759	-17	-7.08845	-17	-14.0552	0.00783825	-4.28707	-8.70745	-7.26141	-6.06843	3.56733	-3.39827	-4.96372	-4.10572	-3.44967	-2.89971	-8.70754	-8.50913	-6.05024	-8.17539	1.08629
1J2_D9	48h	2.77508	0.166077	-17	-5.83299	-2.27512	-2.24973	-1.46495	-6.02571	-17	-3.25297	-5.10602	-1.20546	-4.53433	-17	-3.54586	-3.12584	-6.87464	-2.27707	1.24415	-0.413532	-3.34075	-0.751608	-1.30084	-2.19542	2.05388	-3.51776	-2.70779	-4.33631	-1.9273	-6.56231	-17	-17	2.87645	-3.54939	-9.19054	-7.62624	-4.65805	4.14603	-1.43749	-2.55725	-2.98872	-1.1392	-1.01355	-3.18042	-5.59	-6.40036	-4.17913	3.94105
1J2_D10	48h	-0.672232	-0.251726	-2.86728	-4.89834	-3.01316	-2.13136	-1.9594	-17	-1.56927	-0.867104	-7.8258	-17	-17	-3.40958	-5.60344	-17	-7.73756	-1.11836	-1.63224	-2.78095	-7.80524	-2.49871	-5.20176	-3.7039	0.737824	-17	-0.742627	-4.45187	-1.07454	-9.22687	-17	-17	2.1822	-2.8191	-13.0631	-5.15213	-10.0766	3.43032	-1.87838	-3.10059	-4.56284	-1.81658	-2.24089	-6.02332	-6.19421	-6.23029	-5.90165	3.52762
1J2_D11	48h	-0.105936	-0.147003	-17	-8.22156	-4.44768	-2.58637	-3.14706	-17	-1.86105	-1.94159	-7.69852	-17	-17	-4.3811	-5.90464	-3.93581	-8.43471	-3.46022	-0.398657	-3.67122	-3.66371	-2.3491	-3.77019	-3.37641	0.105387	-3.53235	-1.62424	-5.75498	-2.82861	-9.47905	-17	-17	1.75506	-4.08648	-9.53853	-7.69756	-6.61269	3.2592	-2.12612	-6.34294	-6.51388	-1.72425	-2.99727	-4.32818	-17	-6.44393	-5.50956	3.37788
1J2_D12	48h	1.36606	-0.49614	-17	-17	-17	-17	-1.87425	-9.04438	-5.31748	-4.06483	-4.29241	-3.91308	-8.26866	-17	-4.71445	-3.11304	-8.58376	-2.83646	0.319798	-2.81017	-2.52581	-2.56822	-1.94017	-2.75104	0.34712	-17	-2.02933	-2.20326	-3.36528	-4.49962	-17	-17	1.54129	-17	-17	-7.97989	-17	3.21622	-1.68146	-5.72039	-4.99022	-2.51449	-2.9023	-4.39449	-6.4431	-17	-17	3.297
1J2_E7	48h	-0.438513	0.491297	-17	-13.4658	-3.63068	-8.79279	-1.88365	-17	-2.7638	-2.30774	-8.59974	-14.0088	-10.9266	-17	-6.19194	-2.39255	-7.40746	-3.44172	-0.855156	-2.55389	-3.36116	-2.51186	-2.53931	-3.75031	-0.125077	-4.3694	-3.99959	-2.45706	-17	-4.18616	-17	-17	1.46183	-2.50785	-9.28108	-7.47078	-6.52025	3.36593	-2.22327	-3.24792	-4.98627	-3.06964	-1.65624	-5.09892	-6.03211	-7.81935	-17	3.09103
1J2_E8	48h	-1.59349	-1.40244	-3.62391	-4.2287	-2.26961	-2.74046	-2.11957	-17	-3.0052	-2.07328	-17	-17	-15.2096	-2.69071	-5.87818	-4.67167	-8.72806	-17	-0.470791	-1.24912	-17	-2.20861	-17	-6.36482	-17	-5.06822	-1.94127	-5.7134	-2.93207	-4.42849	-17	-17	1.80661	-1.97307	-10.1394	-5.72012	-6.61942	3.53346	-2.13572	-5.8768	-8.50649	-1.90963	-1.47161	-4.70691	-6.88247	-5.33584	-17	3.14913
1J2_E9	48h	2.8458	-0.472127	-17	-14.9394	-2.94402	-3.98928	-2.31301	-2.46758	-17	-11.0632	-3.94923	0.258842	-6.88976	-17	-4.0235	-5.58372	-6.52572	-2.96212	0.650849	-2.56749	-5.45278	-3.95439	-0.885816	-3.48129	0.785518	-17	-2.05508	-6.00603	-17	-10.555	-17	-17	2.9095	-2.90024	-13.5918	-8.62772	-5.53255	3.58612	-1.02496	-4.29582	-2.95352	-1.66865	-1.48769	-4.34044	-7.85085	-17	-4.87525	4.15316
1J2_E10	48h	-0.855318	1.3923	-4.94	-5.04916	-2.26519	-2.27557	-1.24714	-17	-1.70486	-0.464262	-9.54171	-17	-13.9898	-2.21045	-4.25588	-3.33563	-6.87478	-1.43957	0.712647	-0.952361	-3.96381	-2.15378	-2.78773	-4.38146	0.332308	-2.46512	-2.77109	-8.04049	-1.41463	-6.09151	-17	-16.4238	2.41164	-5.20569	-8.31837	-6.43485	-5.10962	3.99548	-1.13583	-4.09883	-3.91945	-1.62073	-1.83857	-4.02936	-4.92934	-6.88888	-8.02381	4.19739
1J2_E11	48h	1.01743	1.18181	-3.86048	-7.59035	-3.50748	-4.4315	-1.20356	-17	-2.39059	-2.00334	-5.25984	-2.55908	-5.64249	-12.4182	-4.37689	-3.08423	-7.87954	-1.32191	-0.551047	-2.10205	-2.13441	-3.4562	-2.69399	-3.38642	-0.396002	-17	-0.19189	-2.14235	-3.17935	-3.76062	-17	-3.68794	2.06576	-3.442	-10.5024	-6.30161	-5.20264	3.71592	-2.2419	-3.95554	-4.74952	-1.9382	-1.62011	-4.02135	-9.75523	-7.95545	-5.11134	3.2228
1J2_E12	48h	-0.803215	-0.045295	-1.73281	-10.6625	-4.18245	-2.22822	-3.3573	-6.3281	-2.72055	-1.13194	-5.73889	-3.50795	-5.96825	-17	-3.25734	-2.41913	-9.22187	-1.27121	0.369615	-1.85	-2.40656	-3.26041	-2.03041	-2.58871	-0.682892	-3.90217	-2.21836	-1.39179	-2.73771	-7.00112	-17	-17	2.18343	-2.50741	-8.93118	-7.13465	-5.38869	3.99427	-1.11497	-3.68629	-8.60471	-3.25816	-1.31043	-5.12902	-4.48564	-8.21743	-17	3.29704
1J2_F7	48h	-2.05583	-0.366894	-6.54585	-6.542	-17	-2.64449	-3.89812	-17	-3.85153	-0.687496	-10.256	-17	-17	-2.9464	-4.78272	-17	-8.20139	-0.964045	-0.473831	-0.772597	-4.97372	-3.29196	-17	-4.17329	-2.56046	-2.23299	-7.23178	-17	-1.41754	-3.93942	-17	-17	2.08851	-4.85654	-17	-6.83853	-17	3.90353	-1.85454	-2.8061	-4.03502	-2.09162	-2.16661	-4.35787	-17	-17	-6.47903	4.07632
1J2_F8	48h	-0.826556	0.463844	-17	-11.6586	-6.37501	-6.67485	-2.81061	-7.31494	-3.71532	-3.11681	-5.81339	-4.15067	-7.86616	-6.36838	-5.41372	-2.46838	-9.93144	-2.27365	-1.82685	-3.5217	-3.85833	-3.25734	-4.08909	-4.43183	-0.129275	-17	-4.50687	-3.40854	-2.38716	-8.23898	-17	-17	1.22661	-4.05501	-11.2879	-9.2412	-11.5537	2.9621	-3.13255	-3.86207	-4.59112	-3.04394	-2.2614	-4.43675	-3.90286	-6.44713	-17	2.34793
1J2_F9	48h	-1.14468	1.96357	-17	-3.80418	-1.96929	-1.54472	-0.496158	-17	-0.600407	-0.484204	-7.33292	-17	-10.9127	-4.10285	-3.9626	-3.92786	-6.61138	-1.52198	-0.0815052	-1.27655	-3.51402	-2.08171	-3.54783	-4.80052	1.48531	-2.43773	0.277383	-2.94214	0.687532	-3.74277	-17	-17	2.69032	-2.25885	-9.54864	-7.58672	-4.76705	4.05599	-1.08038	-3.37196	-3.30703	-1.01177	-0.614539	-3.53574	-3.1516	-4.75419	-5.86566	4.05976
1J2_F10	48h	-2.91625	1.41154	-5.12032	-7.71819	-3.64937	-4.04176	-1.11861	-17	-1.1107	-2.40064	-9.28878	-17	-15.9478	-5.0082	-5.18818	-2.43121	-8.77368	-2.4743	-0.612247	-2.40447	-5.068	-2.5248	-3.56916	-4.79846	0.480343	-3.73342	-2.2366	-3.0694	-1.88895	-3.94305	-17	-17	1.99246	-5.52492	-12.018	-5.88464	-6.47352	3.47864	-2.13009	-6.95748	-6.45345	-1.44201	-1.99875	-4.97913	-8.28904	-7.70467	-6.44768	3.18225
1J2_F11	48h	2.70238	0.412751	-17	-10.1006	-2.84123	-4.64978	-1.13391	-2.7646	-17	-2.56871	-3.01275	0.476369	-9.39044	-17	-2.72153	-4.4563	-7.22665	-0.883386	0.852941	-3.80509	-2.66685	-3.83077	-1.01982	-1.69213	-0.427286	-3.41595	0.0161513	-17	-17	-4.09199	-17	-17	3.38402	-2.79315	-10.257	-7.89015	-17	4.62812	-0.868911	-3.39588	-3.32719	-1.34282	-1.62087	-2.65836	-11.5816	-6.3847	-4.57316	4.74545
1J2_F12	48h	-1.7796	2.85793	-1.58379	-7.44483	-2.63256	-2.14118	-3.84378	-17	-17	-0.825955	-17	-17	-17	-17	-6.48689	-4.79863	-10.6123	-0.942773	-2.93911	-0.51131	-3.21625	-4.30315	-17	-5.53092	-3.16834	-4.97314	-17	-5.14005	-17	-9.82334	-17	-17	2.28134	-2.348	-9.25818	-7.7804	-5.63809	4.95654	-1.01421	-4.64124	-4.07742	-2.20628	-1.15081	-5.19264	-6.94147	-5.40523	-17	3.91476
1J2_G7	48h	-1.11601	-2.97256	-17	-10.7504	-3.36854	-4.57456	-2.14871	-5.88076	-1.01191	-1.52767	-7.75933	-2.43084	-7.15549	-5.49556	-6.38201	-17	-11.8243	-17	-4.15832	-3.19255	-2.21892	-5.88657	-2.38731	-3.70204	-17	-17	0.652826	-8.57817	-17	-10.6779	-17	-17	0.967316	-3.03177	-17	-7.57787	-8.70934	4.13468	-1.93498	-5.60774	-6.58823	-3.33647	-2.0935	-4.36359	-7.39221	-7.16481	-17	2.46551
1J2_G8	48h	-0.054345	0.678648	-3.96982	-3.90621	-2.13402	-2.66017	-1.27989	-17	-1.95562	-0.378284	-7.48986	-17	-15.548	-3.316	-5.73114	-4.0987	-6.19112	-1.82035	-0.0298574	-1.47674	-3.97078	-3.40865	-4.46483	-2.68423	1.05443	-3.28864	-1.59163	-4.18423	0.615066	-5.47722	-17	-17	2.68339	-1.97985	-8.7713	-5.01561	-5.51663	4.29279	-0.930177	-3.43302	-1.44686	-0.697282	-0.802742	-2.94304	-5.73301	-5.30519	-5.64407	4.53747
1J2_G9	48h	-2.25085	0.754854	-17	-5.97451	-3.14841	-4.93626	-1.34704	-17	-0.444628	-1.41821	-9.50278	-17	-11.813	-2.50909	-5.66473	-4.31522	-7.19722	-3.42241	0.12787	-2.91449	-4.45101	-2.85905	-4.04343	-4.49894	1.03475	-2.44934	-2.08487	-2.41468	-0.0838815	-7.21959	-17	-17	2.44291	-3.84109	-9.8459	-7.09696	-10.5743	4.03479	-1.64355	-4.51228	-4.87557	-1.41586	-2.00955	-3.74156	-5.04803	-17	-7.30479	3.78634
1J2_G10	48h	-0.299647	1.33912	-17	-7.35553	-2.4754	-1.97297	-1.79462	-17	-3.74962	-1.02439	-7.42684	-17	-17	-4.46028	-5.40888	-4.18944	-7.79942	-2.22925	-0.085893	-2.0624	-4.19543	-3.31372	-17	-4.1673	0.761309	-1.27438	-1.40398	-3.99448	-1.11423	-8.09106	-17	-14.8966	2.63612	-1.91025	-8.0973	-6.537	-4.60273	4.06675	-1.10499	-3.21393	-6.0099	-1.08896	-1.54362	-3.71373	-4.16565	-5.23704	-5.60316	4.05345
1J2_G11	48h	-0.715879	1.05322	-13.3955	-7.03303	-1.76627	-2.31355	-1.11374	-6.91626	-5.22797	-1.4771	-7.77434	-0.921968	-10.5686	-17	-3.4944	-1.28997	-8.66046	-2.30097	-0.0607723	-3.57901	-3.45062	-2.85748	-2.66011	-3.37532	-0.112123	-17	-2.77529	-1.86885	-2.31842	-7.6818	-17	-17	2.54769	-2.09258	-7.65981	-7.12679	-5.44014	4.26849	-1.13721	-2.77927	-5.43942	-1.52182	-1.56433	-4.03057	-3.58301	-7.23759	-5.39843	3.56321
1J2_H7	48h	1.51513	-2.40917	-11.0871	-12.9375	-3.07628	-3.68735	-1.57973	-6.46048	0.00295879	-2.50153	-4.14679	-1.19304	-17	-11.3477	-4.64881	-3.12328	-8.55421	-2.26072	0.295995	-4.51144	-5.09293	-4.34661	-2.03331	-3.79928	-0.867979	-17	-0.529707	-5.59752	-4.5862	-4.9635	-17	-13.3501	2.4774	-3.48618	-15.6477	-6.37698	-5.44284	3.94395	-1.2249	-3.08028	-5.44014	-2.34602	-1.14784	-3.70676	-4.16545	-9.32713	-17	3.76813
1J2_H8	48h	-0.29317	1.96369	-5.45022	-8.49047	-3.59102	-5.06749	-0.810991	-17	-0.659462	-1.25459	-6.40872	-17	-17	-6.04479	-4.99408	-3.48593	-8.06974	-2.41968	-1.18742	-2.61357	-4.00487	-3.33039	-2.47988	-3.28684	0.475854	-3.37978	-2.57679	-1.30385	-1.35129	-6.21727	-17	-17	2.26609	-3.464	-9.85894	-7.38671	-6.48054	4.28086	-1.1652	-3.92817	-5.234	-2.32856	-1.88315	-5.31524	-5.83108	-17	-4.85377	3.63624
1J2_H9	48h	-0.939932	0.830115	-3.91904	-11.6159	-3.73673	-4.0322	-1.46892	-17	-1.06285	-1.86024	-7.99191	-17	-17	-3.11713	-6.92174	-2.70603	-8.80845	-2.42025	-0.530765	-3.36224	-4.91842	-4.98023	-5.70899	-5.02796	0.562307	-4.02108	-3.09545	-3.07689	-0.182397	-8.31652	-17	-17	2.02424	-2.3092	-9.77735	-6.18274	-5.63084	3.56972	-2.2946	-5.8869	-5.11841	-1.73752	-0.866407	-4.45144	-3.44919	-5.41642	-17	3.61979
1J2_H10	48h	-2.98942	-0.0508121	-17	-6.67369	-3.08159	-4.57932	-2.38898	-9.26145	-1.03107	-2.37316	-11.5505	-17	-17	-5.67268	-4.89597	-2.27552	-17	-1.27803	0.0838854	-4.01638	-4.41208	-3.77471	-4.87339	-17	-0.888669	-1.88965	-0.88041	-3.24977	-2.25719	-17	-17	-16.5412	1.39464	-3.09767	-10.9131	-6.09209	-5.74756	3.06033	-2.3658	-4.71189	-4.6356	-1.21184	-2.71462	-5.75502	-7.76555	-6.53542	-5.009	2.97096
1J2_H11	48h	-0.344342	0.640324	-17	-9.17296	-3.56268	-1.34395	-1.64354	-17	-2.17138	-1.69764	-11.3415	-17	-17	-3.96367	-5.97368	-2.73764	-17	-3.38446	-0.0361778	-2.88008	-4.72575	-3.75805	-4.5534	-4.64038	1.24517	-2.57786	-1.88409	-4.7734	-1.62792	-10.4737	-17	-5.31899	2.52788	-3.74673	-9.38566	-8.00935	-17	4.18049	-1.27431	-5.02201	-2.69051	-0.925569	-1.75998	-5.17429	-3.43533	-6.92051	-17	4.47518
1J3_A1	72h	0.0414995	0.782428	-5.73036	-9.81613	-3.5224	-4.4553	-3.95479	-7.94451	-15.5816	-3.00679	-3.7839	-1.65545	-12.3785	-17	-4.05919	-6.41017	-9.0271	-3.27448	-1.28865	-3.51678	-2.91016	-4.10457	-2.77005	-3.69347	-17	-17	0.940736	-7.09048	-17	-7.82655	-17	-17	1.60285	-4.6468	-12.7764	-7.75549	-6.73608	3.23277	-2.78699	-4.28135	-6.69378	-2.32982	-1.23225	-5.41203	-2.69433	-7.39214	-7.20505	2.41884
1J3_A2	72h	1.20971	0.920286	-17	-17	-3.02959	-5.08411	-2.0079	-6.34652	-17	-2.3481	-2.74744	-1.21124	-9.16041	-17	-3.09578	-3.57005	-6.43922	-1.56107	0.0711317	-2.98506	-1.40427	-2.14683	-2.02279	-2.63228	-17	-17	0.204642	-7.34209	-17	-17	-17	-17	2.11538	-2.24304	-7.97264	-6.78032	-17	3.69852	-2.12729	-2.93124	-2.88134	-1.60981	-1.79396	-4.4708	-4.65852	-7.36614	-4.79059	3.12191
1J3_A3	72h	0.440073	0.584594	-4.97744	-9.29082	-3.57079	-4.33749	-2.64762	-17	-17	-1.73732	-4.54466	-2.59728	-17	-17	-4.42225	-4.12005	-9.03411	-4.16746	-0.531878	-1.34536	-2.48762	-4.03441	-2.04298	-3.88061	-0.861237	-17	-0.333219	-6.39467	-17	-9.68099	-17	-17	1.70444	-2.7732	-5.70401	-6.53832	-8.08546	3.47508	-2.78262	-6.83125	-4.44849	-2.81369	-1.08728	-5.03504	-6.85199	-6.49243	-17	2.41128
1J3_A4	72h	1.21058	0.871866	-17	-10.0518	-2.53598	-3.18436	-3.86802	-6.36618	-17	-1.53562	-6.69335	-1.64764	-17	-17	-3.96854	-5.80866	-8.3545	-2.89399	-0.825688	-1.40764	-2.37444	-4.50617	-1.9562	-3.99783	-4.08086	-17	-3.71548	-6.50898	-5.64978	-8.12136	-17	-17	1.7519	-2.53844	-9.23565	-5.41998	-5.8935	3.42957	-2.56531	-3.52601	-4.72218	-2.49415	-1.08946	-5.21963	-3.36642	-6.23279	-2.47858	2.80589
1J3_A5	72h	0.781401	2.77973	-0.97878	-10.4374	-6.78875	-1.96042	-2.67995	-17	-5.99749	-0.764093	-17	-17	-9.49786	-3.34554	-17	-2.67062	-9.03717	-2.34753	-0.769537	0.870569	-1.80229	-3.15323	-17	-6.18841	-4.24184	-3.80407	-0.786591	-17	-5.32632	-5.74285	-17	-17	2.14392	-4.84547	-9.01641	-6.35748	-10.6163	4.6475	-2.00071	-4.24055	-4.49847	-1.4268	0.412651	-3.86029	-17	-6.04365	-17	3.90232
1J3_A6	72h	0.50248	2.34015	-1.05871	-10.04	-3.09239	-0.94358	-2.34002	-17	-15.9655	-2.20991	-17	-15.4251	-17	-5.96181	-8.71609	-4.27215	-17	-1.23844	-2.36515	-0.382859	-2.95988	-6.07495	-17	-2.30579	-17	-5.78796	-1.26077	-6.53492	-17	-7.24521	-17	-16.7717	2.34952	-3.1684	-10.5687	-6.21647	-5.95232	4.72351	-1.46337	-3.40056	-4.33999	-1.99818	-0.316186	-4.40649	-5.48461	-6.34338	-6.44484	3.84682
1J3_B1	72h	2.11008	1.51901	-17	-17	-17	-17	-2.97453	-6.08585	-17	-3.08482	-3.79562	-1.13674	-10.6754	-17	-4.021	-4.98991	-7.40413	-4.86002	-0.0412665	-1.8317	-1.58714	-3.14571	-1.62047	-1.79904	-17	-17	-0.546406	-4.8155	-17	-17	-17	-17	2.17982	-17	-17	-6.25876	-17	3.87815	-2.53412	-5.8406	-1.92908	-1.68449	-1.0746	-3.82212	-4.40663	-17	-7.63166	3.02151
1J3_B2	72h	0.946226	-0.300227	-4.65973	-11.4875	-3.22076	0.115648	-2.4149	-17	-17	-0.986519	-8.51271	-0.70052	-10.7336	-3.67436	-3.32146	-7.81856	-5.99076	-2.76805	1.36001	-0.486846	-2.53182	-0.969274	-2.55577	-2.57578	0.401663	-17	-2.50658	-17	-17	-10.636	-17	-17	2.62827	-3.98204	-12.3109	-7.89428	-17	4.31428	-1.40841	-3.38703	-4.62456	-1.35314	-0.424312	-4.17562	-8.58992	-6.5708	-4.27655	3.47163
1J3_B3	72h	0.0864255	3.24389	-1.92013	-17	-3.12624	-1.56371	-4.15826	-17	-17	-3.56023	-17	-16.9567	-17	-4.26945	-6.99228	-3.5598	-7.35238	-1.3619	-1.43497	0.455978	-4.43157	-5.39804	-17	-2.93191	-3.5514	-3.21692	-0.921794	-7.60932	-2.09442	-17	-17	-17	2.79541	-2.51652	-10.1947	-7.1776	-8.12886	4.84064	-1.52577	-17	-4.13741	-1.31591	-0.283684	-5.03647	-6.29221	-6.12449	-4.99683	3.8689
1J3_B4	72h	-0.464714	-1.5129	-17	-10.1612	-2.79928	-2.46629	-3.39129	-8.68708	-1.50509	0.23501	-5.61036	-2.6397	-11.6224	-7.37191	-5.55229	-1.58369	-9.52169	-2.54	0.491658	-4.06733	-2.95003	-2.74347	-2.69121	-5.19597	-2.96748	-17	-5.69051	-3.65271	-5.26508	-7.63088	-17	-12.4588	1.71717	-1.74276	-8.8266	-5.18126	-5.59331	2.05733	-2.32199	-5.12763	-5.51482	-3.09984	-1.85235	-5.9801	-5.44727	-6.16003	-11.0251	1.6855
1J3_B5	72h	1.43127	-0.127871	-2.78357	-12.1012	-3.83784	-1.30792	-3.90182	-5.53166	-3.68171	-1.2753	-6.176	-0.648165	-8.75141	-17	-3.60985	-2.9778	-6.98082	-2.29122	1.3848	0.364173	-1.97369	-0.675326	-3.16274	-3.28055	-0.04433	-17	-0.941464	-5.01665	-17	-6.61594	-17	-17	2.34582	-2.07254	-9.25274	-5.69494	-8.00564	4.77444	-1.31238	-3.11895	-2.43184	-1.72672	-0.663891	-5.72027	-5.23004	-5.64523	-17	3.69391
1J3_B6	72h	-3.16141	-1.79669	-17	-17	-5.02752	0.815809	-4.19201	-6.94724	-4.72139	-1.27991	-17	-1.59345	-9.94962	-5.12839	-8.25702	-17	-11.9011	-17	-0.566118	0.385522	-17	-1.70183	-4.62045	-5.43857	-17	-17	-3.60314	-17	-17	-17	-17	-17	1.03162	-17	-17	-6.38722	-17	5.32132	-2.87883	-5.50861	-17	-2.30215	-0.914014	-5.57835	-11.1884	-17	-5.86735	2.54486
1J3_C1	72h	0.483972	2.73329	-4.1962	-10.3372	-1.92913	-2.81071	-2.09763	-7.18659	-2.72525	-0.712832	-3.36596	0.0240958	-5.7171	-17	-2.87208	-1.48877	-7.83434	-2.72601	0.555167	-0.907489	-1.13295	-3.25076	-1.90691	-1.82102	-0.868359	-17	1.05015	-4.99355	-17	-7.11437	-17	-15.5356	2.37503	-2.13896	-8.23167	-5.79118	-4.42377	4.29788	-1.33101	-3.06768	-3.94662	-2.15626	-1.17064	-3.75955	-4.85975	-5.20309	-17	3.00955
1J3_C2	72h	1.61766	2.09772	-1.33492	-7.57268	-2.9982	-2.25381	0.0797723	-5.12658	-17	-1.29605	-4.13667	-0.686843	-7.53953	-17	-4.42919	-3.53259	-7.12316	-1.91442	2.36541	-0.585908	-1.67186	-1.1078	-1.98601	-3.66735	0.853177	-17	-0.745616	-4.79482	-1.39362	-6.00522	-17	-17	2.89814	-2.45484	-10.6908	-6.8943	-6.52582	4.61539	-1.44614	-3.68081	-1.662	-1.19791	-0.471149	-3.92414	-7.64355	-5.56854	-5.17462	3.35937
1J3_C3	72h	-0.693784	1.908	-17	-9.97663	-3.02064	-2.41889	-2.51364	-4.90721	-11.855	-1.56851	-3.58232	-0.615463	-6.28479	-17	-1.84132	-3.81402	-7.82454	-2.38148	1.50777	-0.660714	-2.13919	-2.27408	-0.464097	-3.41516	-2.04123	-17	1.48405	-4.25763	-17	-10.2405	-17	-17	2.95331	-2.15797	-9.2438	-6.86277	-4.81332	4.55959	-1.04144	-4.47001	-2.94803	-4.52863	-0.769825	-3.35267	-2.95415	-6.72408	-4.38165	3.48101
1J3_C4	72h	-3.24163	4.18067	-17	-16.1582	-3.08595	-2.4207	-0.634951	-17	-4.46126	-0.780224	-17	-17	-17	-17	-6.52944	-2.34462	-7.52071	-1.80746	-17	0.304485	-2.3672	-5.6061	-17	-4.25278	-4.88711	-3.82309	-1.54365	-5.31454	-17	-9.18392	-17	-12.5165	2.74068	-1.6609	-8.12371	-7.11379	-6.73313	4.40052	-1.10911	-4.12072	-2.52693	-0.705584	-1.53616	-4.30363	-3.69551	-6.28099	-17	3.23088
1J3_C5	72h	0.313308	3.09992	-3.29599	-11.2046	-2.63031	-2.20757	-2.06429	-17	-2.4172	-3.48232	-17	-17	-17	-5.34331	-5.38093	-5.38974	-7.629	-3.85842	-2.61846	0.429382	-2.0363	-5.73022	-17	-3.02892	1.36928	-17	-1.78716	-9.37162	-8.02462	-5.05654	-17	-17	1.99099	-2.84215	-9.23322	-6.74699	-7.60246	4.64734	-1.20172	-2.72814	-4.49647	-1.14265	-1.30896	-3.51586	-5.85771	-5.69655	-17	3.00833
1J3_C6	72h	1.30025	0.770517	-3.61215	-9.94157	-2.39503	-2.64002	-3.81447	-6.14884	-3.38516	-1.72965	-2.97027	-0.285482	-10.3574	-17	-3.94715	-3.52928	-7.45164	-3.18423	0.175755	-3.19781	-2.49616	-1.9892	-1.9765	-4.82902	-17	-17	-0.455462	-6.37278	-3.20187	-8.45298	-17	-17	2.0825	-3.43867	-8.74184	-6.44656	-4.47797	3.86188	-1.54307	-3.32149	-3.22158	-1.49953	-1.14035	-4.37688	-3.42686	-5.07354	-5.44906	3.2499
1J3_D1	72h	1.64222	1.93164	-17	-17	-1.63915	-3.37458	-1.86212	-3.72166	-6.74639	-5.49982	-2.0618	-0.221207	-10.922	-17	-3.99976	-17	-7.06695	-1.40822	0.510113	-17	-4.04908	-2.90282	-1.51199	-2.18057	-17	-17	0.167171	-6.88204	-17	-3.27655	-17	-17	2.75629	-2.65254	-7.45432	-6.22288	-5.44785	3.17848	-1.32407	-3.59503	-3.22052	-2.36314	-1.62979	-3.99573	-3.94397	-6.25927	-3.15581	3.71472
1J3_D2	72h	0.635618	3.52895	-1.65779	-3.62055	-2.42903	-0.369182	-0.438794	-17	-1.14612	0.216721	-7.16632	-17	-9.26387	-1.53962	-2.79802	-2.61862	-4.82797	-1.34429	2.11374	1.60908	-2.83476	-1.85624	-4.31418	-1.93972	0.0561011	-3.59724	0.935443	-3.96548	-0.868889	-1.3534	-17	-17	3.87979	-1.41481	-7.84171	-7.49104	-4.73335	4.74252	0.206807	-1.92422	-1.99886	-0.352887	-0.791829	-3.32148	-4.49899	-5.14318	-4.50304	4.6804
1J3_D4	72h	0.394229	1.30553	-17	-17	-3.0763	-3.62051	-2.30366	-9.73891	-13.0767	-1.60895	-3.88409	-6.5461	-5.28607	-17	-3.92868	-0.786969	-8.51022	-17	0.741881	-2.24357	-2.09131	-2.92694	-2.58957	-2.65914	-1.98537	-17	-0.174619	-1.51879	-2.51088	-9.28456	-17	-15.0662	1.62867	-2.83871	-10.7088	-6.31491	-17	3.99053	-1.93156	-5.8484	-3.56664	-3.71017	-1.44618	-5.20285	-5.7934	-8.18656	-5.62469	2.43177
1J3_D5	72h	0.806714	2.85099	-2.7724	-3.33296	-1.91642	-0.531679	-1.80417	-17	-2.21475	-0.339587	-7.39891	-17	-17	-2.40329	-3.61842	-3.98516	-6.43231	-1.7906	2.22441	0.425423	-2.93028	-1.66954	-5.25381	-2.89012	-1.67093	-1.30018	-0.0969913	-4.21256	-1.27432	-1.85892	-17	-17	2.70477	-3.26135	-9.15519	-6.03512	-8.64451	4.3776	-1.22009	-4.32778	-5.27983	-0.669917	-1.45315	-4.77632	-6.03625	-6.1205	-4.2765	3.83767
1J3_D6	72h	2.17875	2.23157	-17	-12.3127	-2.40798	-3.28521	-1.70038	-3.8723	-4.39118	-1.05507	-3.99675	-1.12706	-9.12861	-17	-3.02782	-1.84855	-7.0944	-3.24075	0.249415	-0.638282	-0.530264	-4.93318	-1.34611	-6.95493	-5.53749	-17	-1.18638	-2.22891	-17	-7.06268	-17	-12.9955	2.41741	-1.94901	-7.25437	-5.88308	-7.08152	4.61242	-1.571	-3.06331	-4.95942	-2.10534	0.0767783	-4.78648	-4.79249	-7.13372	-5.55216	3.3487
1J3_E1	72h	2.10122	-2.19068	-17	-17	-2.97846	-3.17637	-2.81946	-2.0356	-17	-17	-3.53487	0.160126	-17	-17	-5.37281	-17	-8.39976	-1.34335	0.429372	-17	-5.07378	-4.32781	-2.11776	-4.15961	-17	-3.57095	1.23805	-17	-17	-3.34657	-17	-17	3.08757	-3.6548	-13.8765	-5.01957	-17	3.786	-2.19952	-5.26422	-1.15004	-3.78524	-1.76782	-4.13482	-2.84843	-5.78852	-3.53883	4.31748
1J3_E2	72h	-1.60198	4.19304	0.792619	-17	-2.82727	-1.33972	-17	-17	-15.1359	-1.73349	-17	-17	-17	-17	-4.83727	-1.07244	-8.36215	-0.77761	-0.195143	1.56704	-0.63459	-2.35445	-17	-2.7487	-17	-17	-4.83341	-8.2937	-17	-7.76291	-17	-14.1651	2.96885	-2.03368	-8.64394	-8.66071	-3.84947	5.47624	-1.04175	-3.80458	-3.85606	-2.12807	0.169974	-4.77499	-6.84501	-4.7991	-4.79694	4.22688
1J3_E3	72h	3.37543	2.16991	-2.42839	-10.0617	-4.65553	-8.5522	-1.02737	-5.31006	-3.61483	-0.588209	-2.47327	-0.606929	-8.19213	-17	-2.58801	-17	-6.68502	-2.97394	1.01312	-0.904872	-1.2275	-1.40777	-0.951419	-2.67737	0.42324	-17	0.40207	-5.23644	-17	-7.56932	-17	-17	3.4128	-1.70332	-9.08956	-5.12277	-6.55494	4.37769	-1.39862	-3.22043	-1.50675	-1.23664	-0.699954	-4.12726	-5.91791	-7.54272	-3.42237	3.95569
1J3_E4	72h	1.88994	1.21168	-17	-9.29661	-3.9241	-3.80928	-2.45694	-2.91439	-6.00758	-7.72396	-3.26349	-0.571434	-10.4001	-17	-2.21272	-17	-6.74228	-2.46117	0.33761	-4.35	-3.8212	-3.00374	-1.17304	-1.73971	-8.91701	-17	0.0811213	-6.40229	-17	-5.47912	-17	-17	2.99687	-2.01489	-8.28876	-6.10278	-4.66276	3.65122	-1.31414	-4.29796	-2.0561	-2.30548	-1.03734	-3.97366	-4.74866	-3.94943	-4.37079	3.57456
1J3_E5	72h	-0.0511278	3.04278	-3.59807	-5.99307	-1.81564	-0.64958	-0.709228	-17	-4.06546	-0.980765	-17	-17	-17	-3.92626	-5.09315	-6.22029	-6.28485	-2.62251	0.48331	1.07785	-2.69299	-2.20386	-10.0916	-2.63079	-3.55468	-17	-1.47865	-3.58781	-1.56759	-2.47537	-17	-15.8572	2.977	-2.26385	-7.4553	-6.19352	-5.10152	4.67284	-0.502999	-4.51778	-2.88634	-2.50113	0.0558571	-3.91147	-4.42749	-6.66983	-17	4.19861
1J3_E6	72h	0.227116	0.3517	-17	-8.06746	-0.0208689	-1.43064	-3.05975	-17	-9.23531	-2.06418	-17	-4.14538	-8.61109	-17	-6.2382	-17	-8.67015	-2.31476	-17	-2.90924	-2.28691	-17	-2.87516	-17	-17	-17	-0.848348	-6.43918	-17	-7.38086	-17	-13.7839	2.63768	1.05336	-8.26855	-5.37984	-3.92889	3.35276	-1.47381	-2.06734	-2.48588	-0.692759	-0.685427	-4.14994	-3.63406	-4.26775	-17	3.96584
1J3_F1	72h	2.62968	-0.110277	-17	-17	-3.54335	-3.62872	-5.97779	-5.62421	-17	-2.51911	-3.28017	0.00848172	-5.2758	-17	-2.83397	-3.89049	-6.15996	-1.65278	1.04587	-1.96335	-2.2952	-2.80408	-1.87681	-3.24709	-17	-17	0.888637	-7.01559	-17	-17	-17	-17	3.18908	-4.68176	-17	-4.70323	-4.9636	4.19639	-1.10057	-1.93334	-4.73881	-3.86494	-0.926639	-4.76851	-4.36114	-17	-2.51882	4.45003
1J3_F2	72h	-2.98336	2.18505	-17	-8.59419	-2.91268	-3.29707	-2.62805	-6.70794	-17	-2.52882	-4.84225	-1.06128	-6.7513	-17	-2.9045	-0.908471	-8.97165	-3.26893	-0.307911	-1.13859	-3.10126	-2.57888	-0.980835	-10.5929	-2.8174	-17	-1.70904	-3.34977	-17	-7.60459	-17	-15.3556	2.27224	-1.52234	-9.40727	-5.50008	-17	4.54587	-1.33545	-3.23304	-4.48177	-1.87068	-0.41387	-4.57426	-6.80805	-7.74595	-4.56913	3.27546
1J3_F3	72h	2.02013	2.65919	-17	-17	-17	-17	-1.62356	-6.17898	-17	-1.66025	-3.59222	0.0532617	-6.83829	-17	-2.15052	-4.66829	-7.40073	-1.74803	1.28175	-0.868808	-0.785475	-1.97998	-0.83054	-2.80181	-1.1331	-17	1.26404	-17	-17	-17	-17	-17	2.92828	-17	-17	-7.59861	-17	4.84983	-0.862113	-3.87952	-17	-5.00982	-1.17208	-4.70206	-4.50313	-17	-5.10349	3.88417
1J3_F4	72h	3.36156	1.27709	-17	-6.68008	-2.72654	-8.09956	-2.63159	-4.2341	-17	-2.21837	-2.26118	0.189141	-7.95939	-17	-2.42946	-17	-5.50785	-0.887075	2.05264	-2.47866	-2.44838	-1.13064	-0.871774	-1.81665	-17	-17	1.06968	-7.70867	-17	-6.88963	-17	-17	3.81657	-5.71311	-11.2357	-5.32587	-17	4.24357	-1.56519	-2.29627	-1.31963	-2.02321	-0.703324	-3.47958	-6.46371	-7.11369	-2.50649	4.62197
1J3_F5	72h	0.592518	0.891311	-5.0055	-6.06068	-2.57791	0.317639	-2.64337	-8.20276	-2.65835	0.0769457	-6.09977	-0.678339	-4.88776	-3.46328	-1.94925	-3.1065	-5.64167	-1.14402	2.40522	1.16013	-0.702124	0.761011	-2.70258	-1.95745	0.186101	-17	-1.17326	-1.76428	-17	-3.49107	-17	-11.0497	3.148	-1.84315	-7.07797	-5.65544	-5.12717	4.85966	0.0250909	-1.95916	-0.887479	-0.882089	0.510647	-3.36475	-4.58977	-4.54481	-4.63682	4.43479
1J3_F6	72h	-2.2668	1.8757	-0.417515	-8.27766	-4.63453	-2.82012	-17	-17	-12.5566	-3.73963	-17	-17	-17	-17	-9.35212	-17	-13.9774	-17	-17	1.25634	-2.57822	-4.26039	-17	-5.17426	-17	-17	-17	-5.37368	-17	-9.6798	-17	-11.8394	-0.442181	-2.1675	-10.1447	-6.90763	-8.47697	2.288	-4.01925	-17	-4.74266	-4.68259	-2.56602	-6.16338	-6.18556	-5.96669	-4.70589	0.561816
1J3_G2	72h	-0.167403	1.0265	-3.88359	-6.12594	-6.3193	-1.71147	-1.96279	-17	-0.7264	-1.58055	-17	-14.7832	-17	-17	-3.7723	-17	-6.9652	-2.31895	1.25398	0.221944	-4.12016	-3.24954	-6.40517	-2.9511	-0.682572	-3.31334	-0.676668	-4.00893	-4.25894	-2.86036	-17	-17	2.15261	-3.74172	-9.38363	-6.27606	-10.2946	3.6498	-1.26903	-3.01439	-6.52046	-1.97955	-0.973725	-3.57466	-8.37759	-5.68827	-4.0105	3.34529
1J3_G3	72h	-3.53243	-2.16032	-17	-13.6843	-2.45573	-3.8464	-2.72007	-5.22253	-17	-3.20886	-5.34588	-1.94622	-7.37744	-17	-4.03182	-17	-12.3308	-2.95879	-1.63712	-0.825269	-0.982782	-3.23129	-5.02166	-5.05611	-3.76448	-17	0.4815	-8.02475	-17	-8.84839	-17	-17	0.19991	-3.30378	-8.60491	-5.58862	-6.01191	2.99986	-3.40726	-4.16348	-3.95475	-2.09296	-3.4405	-7.07039	-5.31204	-6.62916	-17	1.12097
1J3_G4	72h	-1.57759	-1.45946	-17	-6.39166	-1.9667	0.171878	-17	-9.2015	-17	-1.52383	-17	-4.23534	-9.42703	-4.77675	-5.4143	-17	-10.4461	-17	0.523978	-1.02016	-2.51447	-1.58554	-17	-17	-17	-17	-17	-5.70055	-17	-17	-17	-15.637	1.11389	-1.95416	-7.24572	-6.80918	-9.17828	4.25087	-3.00945	-4.53943	-6.86465	-2.57544	-1.35032	-5.40345	-7.08899	-5.30109	-17	2.33152
1J3_G5	72h	-0.144984	-1.6054	-5.07329	-5.78966	-2.95621	2.5039	-3.29604	-9.35441	-17	-1.55914	-8.80947	-3.20912	-10.7148	-8.02006	-7.05729	-5.30757	-8.91816	-4.9589	-0.870058	-0.782838	-2.80271	-3.18534	-3.19118	-5.08291	-17	-17	-16.9291	-6.20014	-17	-6.6275	-17	-17	1.09541	-3.50832	-8.55506	-6.8425	-6.27265	3.62307	-1.97881	-2.96209	-3.37395	-4.36141	-1.40438	-6.40746	-6.71694	-5.10839	-4.93886	2.82421
1J3_H1	72h	0.844819	4.48059	-0.624809	-17	-17	-17	-1.12076	-17	-17	-2.73732	-17	-17	-17	-5.41223	-8.87363	-3.25103	-6.98727	-0.0988003	-1.37873	1.56411	-1.66329	-4.52871	-17	-1.83465	-17	-3.61051	0.175066	-17	-17	-17	-17	-17	3.30575	-17	-17	-4.22786	-17	5.42957	-1.01176	-3.75759	-17	-1.94356	-0.0211437	-4.61667	-17	-17	-5.44311	5.55074
1J3_H2	72h	-4.20444	-1.32689	-17	-17	-6.68005	-17	-1.87125	-3.05525	-17	-1.21913	-17	-2.71242	-9.57011	-17	-6.85443	-17	-12.848	-4.20865	-1.59063	-1.26728	-2.93413	-1.34939	-4.08645	-2.39692	-17	-17	-0.44222	-10.4877	-17	-17	-17	-17	0.935939	-2.42904	-13.9074	-5.75416	-10.8157	4.98003	-2.15358	-3.98522	-17	-1.4832	-1.76367	-6.64049	-17	-17	-3.4942	2.98092
1J3_H3	72h	0.771364	-0.0441792	-17	-17	-17	-17	-1.71137	-6.74011	-4.11757	-2.69744	-4.56888	-1.61348	-9.38286	-17	-4.14944	-1.63171	-7.94243	-2.20559	-0.534675	-1.52011	-2.56641	-2.39714	-2.44591	-4.08933	-1.46145	-17	-0.917682	-2.90151	-17	-17	-17	-17	1.66495	-17	-17	-4.79955	-17	3.72845	-1.94534	-3.97298	-4.09067	-3.70871	-2.49183	-4.96415	-5.88812	-17	-17	2.97735
1J3_H4	72h	1.41867	2.716	0.786567	-5.07342	-4.91501	-2.34226	-3.49438	-17	-17	-0.920951	-17	-17	-17	-4.49733	-17	-17	-7.23952	-2.73253	-1.56422	1.70438	-1.64237	-3.51659	-17	-3.33337	-17	-3.63595	-2.01952	-7.32092	-17	-17	-17	-17	3.11047	-3.10741	-10.9056	-5.82902	-4.97746	5.31584	0.215862	-4.06879	-1.35115	-0.505015	-0.139924	-7.18537	-6.52437	-17	-5.55466	5.17011
1J3_H5	72h	2.98143	-1.31944	-17	-17	-6.70387	-7.083	-17	-3.4247	-17	-17	-3.36833	-0.50421	-17	-17	-5.53894	-4.10992	-8.0217	0.142301	-0.616289	-17	-4.55884	-5.34527	-2.12085	-3.90003	-7.83415	-17	0.00430703	-17	-17	-17	-17	-17	2.50893	-17	-17	-5.78823	-17	3.93592	-2.24112	-3.8675	-2.22576	-2.93808	-1.68833	-3.78619	-5.26427	-17	-17	4.08518
1J3_A7	72h	3.09206	-2.47348	-17	-13.099	-1.9643	-3.24852	-4.55087	-3.03898	-17	-17	-3.64569	0.436306	-17	-17	-4.1566	-3.28443	-7.82018	-1.80169	0.22092	-17	-17	-4.14357	-1.8817	-2.40153	-17	-17	-0.625746	-17	-17	-5.71517	-17	-17	2.53662	-1.7135	-8.91695	-5.07544	-9.49016	2.91698	-2.16438	-5.28462	-1.66063	-2.74663	-0.980994	-4.30212	-4.00406	-4.97954	-4.98001	3.08089
1J3_A8	72h	-7.39729	-2.29987	-17	-10.9683	-8.08286	-11.1449	-9.89643	-13.3246	-6.70726	-11.1371	-9.44934	-3.58787	-10.6877	-17	-15.7535	-6.61622	-7.46343	-8.16297	-4.80288	-12.976	-10.8371	-6.87329	-11.575	-8.31115	-11.539	-11.8984	-14.3537	-17	-3.97761	-7.47535	-17	-17	-0.237977	-15.3359	-17	-8.02595	-11.8662	3.81634	-0.961463	-3.79263	-3.41276	-0.970663	-0.952925	-3.20341	-9.26753	-17	-7.9839	3.71575
1J3_A9	72h	1.51057	0.792637	-17	-6.71658	-2.50945	-3.87672	-1.49147	-17	-2.61771	0.495762	-1.92167	-0.920173	-7.45745	-17	-3.6662	-0.807863	-7.26695	-2.21837	-1.67965	-1.35225	-1.45488	-2.33366	-1.25016	-2.99521	-2.79923	-1.81732	-2.46469	-0.975721	-1.63489	-5.22123	-17	-17	2.60729	-3.43358	-8.24942	-6.7886	-7.59186	4.30444	-1.43401	-3.29854	-3.66832	-1.35414	0.323737	-3.45292	-5.50556	-5.11922	-4.09322	3.15283
1J3_A10	72h	1.15448	1.44928	-17	-3.72248	-2.66363	-0.421287	-1.36352	-17	-2.61505	-0.417665	-17	-17	-17	-4.77041	-4.14806	-5.15345	-7.0477	-4.80564	-0.0956203	0.369246	-1.66979	-2.68444	-17	-1.95833	-1.25692	-2.6945	-3.41051	-17	-0.398885	-2.10995	-17	-17	2.49792	-2.20257	-8.34746	-7.60777	-8.41538	4.13267	-1.55879	-3.11481	-7.69968	-2.47355	-0.590882	-4.13269	-8.09637	-6.54568	-17	3.4604
1J3_A11	72h	0.388147	0.435842	-1.90587	-5.13277	-1.13692	-2.00946	-1.07441	-8.34456	-1.55644	-1.1477	-17	-8.61884	-17	-5.71843	-4.64825	-9.51989	-7.42102	-1.67589	-0.214084	-0.664864	-4.87311	-2.58979	-8.59448	-5.51534	0.908552	-3.16908	-2.06114	-3.57255	0.0355884	-5.35538	-17	-11.1521	2.52953	-1.06132	-6.51738	-6.01433	-3.75603	3.62613	-1.09663	-2.52597	-2.24813	-1.6941	-0.256973	-3.62607	-4.20284	-3.4758	-9.66923	3.2151
1J3_A12	72h	2.54153	-0.452734	-4.63049	-9.47897	-1.95773	-2.84209	-3.04354	-4.56279	-3.67114	-2.54849	-4.51231	-1.41732	-13.3591	-10.0558	-4.74384	-4.3081	-7.29552	-1.49588	-0.282983	-1.64017	-3.58949	-2.03654	-3.08659	-2.62615	-2.37248	-9.27155	-1.68078	-4.44769	-3.23479	-7.03961	-17	-17	2.19789	-2.10342	-8.11911	-5.9279	-7.96425	3.27199	-2.35551	-3.2043	-2.77385	-2.04014	-0.694127	-3.21235	-5.78252	-6.58382	-6.59196	3.15333
1J3_B7	72h	1.68972	-1.59828	-17	-17	-2.68679	-5.08654	-2.65882	-3.37769	-12.4111	-17	-3.75024	-0.813084	-12.726	-17	-5.06438	-5.75951	-7.85712	-1.417	0.0126427	-5.04266	-6.36858	-5.17129	-2.41409	-9.48177	-17	-17	-1.76996	-5.34019	-17	-3.26642	-17	-17	1.94236	-1.76476	-11.9584	-5.60111	-8.04157	3.0841	-2.17374	-4.10286	-4.41402	-4.49181	-1.26873	-5.51019	-2.83572	-6.54863	-4.83372	2.56452
1J3_B8	72h	2.07162	-1.9297	-17	-17	-5.73557	-4.34314	-3.60107	-3.3889	-4.3717	-1.57029	-5.0153	-0.614865	-11.675	-17	-4.40527	-17	-5.89818	-3.52643	-0.925718	-5.25288	-17	-2.75463	-1.41995	-2.70787	-3.17198	-17	-1.84266	-5.34536	-17	-2.71102	-17	-17	1.79893	-2.10626	-10.5539	-5.93563	-4.57878	2.8386	-1.65825	-3.4032	-4.32792	-4.26353	-1.66502	-3.88637	-3.46872	-4.90858	-4.72308	2.4491
1J3_B9	72h	2.5739	-2.13319	-17	-13.8541	-17	-3.93116	-3.86448	-3.76352	-17	-17	-5.27951	-0.382407	-17	-17	-4.93229	-3.19196	-7.56108	-2.73267	-0.110432	-17	-2.29333	-3.65027	-2.4834	-2.83137	-17	-17	-0.736613	-17	-17	-8.64414	-17	-14.8404	2.34134	-2.79257	-7.78026	-5.02787	-6.58517	2.79819	-1.88321	-5.12814	-2.7446	-1.57791	-1.88854	-4.52964	-3.53381	-6.49831	-5.49272	3.17126
1J3_B10	72h	0.222063	1.88845	-2.13656	-7.13452	-2.6401	-1.18191	-1.01343	-7.34058	-0.517174	-0.33656	-17	-13.2974	-14.4729	-2.43875	-4.70818	-3.21529	-6.40928	-0.823206	-0.594486	-0.831383	-3.80452	-2.35546	-4.30456	-3.00284	0.198395	-2.30538	-1.74703	-5.00364	0.203983	-3.16016	-17	-17	2.93443	-3.1886	-10.4605	-4.95634	-5.92842	4.32567	-0.891758	-4.04886	-8.37296	-2.01659	-0.559869	-2.73653	-4.95003	-5.37534	-6.73212	3.58415
1J3_B11	72h	0.445693	-0.483535	-4.48196	-4.33665	-3.67039	-1.83496	-1.19853	-10.0998	-17	-0.601241	-7.32853	-8.68251	-17	-4.66771	-5.14302	-4.1849	-8.38898	-1.97536	1.14381	0.967225	-3.08069	-2.03283	-8.25047	-3.7811	-8.20543	-4.20168	-4.57633	-9.47177	-1.17162	-1.00956	-17	-17	2.34655	-2.60708	-9.61926	-6.66418	-4.59282	3.49385	-2.2342	-3.91702	-3.25324	-1.26834	-0.965001	-6.77637	-5.61198	-5.61449	-5.13723	3.29526
1J3_B12	72h	0.126076	0.422536	-4.94046	-2.84169	-2.05832	-1.19803	-1.89861	-17	-0.839508	-0.67439	-7.0135	-9.56978	-14.4615	-3.84452	-4.92678	-4.08152	-7.27921	-3.05542	0.678433	-0.141336	-3.02015	-1.5328	-3.96228	-5.00325	0.907081	-3.18245	-1.73078	-2.68788	-0.981498	-3.43972	-17	-13.231	2.10268	-3.41209	-10.2265	-4.92383	-6.49709	3.42728	-1.42673	-3.81164	-3.52711	-2.00271	-1.73056	-6.2516	-5.31319	-5.88532	-5.80682	3.24377
1J3_C7	72h	1.63662	1.1354	-17	-8.32116	-2.46361	-4.41739	-3.29146	-5.54306	-3.65334	-1.83799	-6.99169	-1.32805	-8.63613	-17	-3.8323	-2.37372	-6.42506	-1.1859	0.718143	-0.0682722	-2.87419	-1.29945	-2.77556	-2.90999	0.88236	-3.74127	-1.75878	-3.06814	-17	-3.79727	-17	-17	2.34875	-1.98925	-7.92909	-6.26268	-7.49468	4.09663	-0.988903	-3.05628	-4.03746	-3.04738	0.16524	-2.40551	-4.72802	-5.10035	-3.94444	3.14041
1J3_C8	72h	-1.36858	1.05071	-17	-6.3924	-2.88356	-4.62912	-3.53786	-17	-2.67046	-1.25923	-8.33107	-14.501	-13.2259	-4.16547	-5.18659	-2.036	-8.86729	-4.84817	-0.110933	-2.5577	-2.88958	-2.82847	-6.10137	-6.44168	-0.307151	-4.66905	-2.516	-3.86949	-1.00883	-8.97835	-17	-17	0.891154	-3.86768	-13.7646	-6.0712	-6.40522	2.34723	-2.10986	-4.80414	-4.37529	-3.20949	-1.40618	-5.4723	-4.17086	-9.38756	-6.99015	2.02888
1J3_C9	72h	-0.103034	2.26903	-17	-4.29616	-2.63113	-2.26151	-0.919511	-17	-0.731591	0.0792027	-5.56592	-17	-14.2429	-17	-4.14238	-3.31431	-5.66017	-1.24181	0.676014	-0.441074	-4.45048	-0.602598	-2.088	-2.84573	0.773377	-1.81283	-0.175968	-2.1212	0.37304	-6.8981	-17	-17	3.00096	-1.53926	-8.27811	-5.53685	-3.85778	3.85629	-0.813482	-4.89791	-3.26057	-0.26866	-0.338694	-3.28907	-5.8287	-7.7201	-8.73581	3.52657
1J3_C10	72h	-17	4.01252	0.00613878	-8.9422	-1.57036	-2.17488	-17	-17	-13.818	0.417318	-17	-17	-17	-17	-6.12057	-17	-9.33871	-2.73617	-0.764408	2.10764	-1.31276	-3.14916	-17	-3.48242	-17	-17	-17	-4.06506	-17	-5.63432	-17	-17	2.99092	-0.971532	-6.16933	-7.33458	-4.50287	5.46609	-0.978992	-4.73385	-4.74955	-1.96374	-0.356671	-5.31689	-3.87161	-4.9626	-17	3.81345
1J3_C11	72h	3.22416	1.42736	-17	-10.5347	-1.77816	-2.74983	-0.494411	-5.17056	-1.60023	-2.0292	-4.37116	-0.802625	-6.3907	-17	-2.83263	-1.78759	-6.28701	-2.03713	0.425892	-1.63078	-2.83468	-1.56445	-0.930934	-2.68003	-0.249647	-17	-1.61443	-6.86856	-4.8038	-6.08514	-17	-16.2247	3.07128	-2.69659	-6.55831	-5.52242	-8.4945	4.40049	-1.16277	-4.08082	-2.95319	-0.989203	-0.412573	-3.85294	-2.8221	-5.46371	-3.5234	4.01794
1J3_C12	72h	2.07001	0.179691	-17	-17	-2.98618	-4.5006	-6.36023	-5.68509	-4.84375	-1.37838	-5.5482	-1.16816	-6.81968	-17	-5.15766	-3.43078	-8.32208	-4.07231	-0.734878	-4.13604	-4.80564	-4.00761	-3.17037	-17	-1.09877	-17	-2.21141	-5.45909	-17	-7.54508	-17	-13.9506	1.77602	-2.57914	-8.1009	-7.1521	-8.1103	2.16676	-1.96614	-3.92111	-2.55573	-1.89673	-2.82118	-5.47814	-5.22174	-6.21295	-17	2.72253
1J3_D7	72h	0.995191	-1.30923	-4.45946	-4.88976	-2.54533	-1.57539	-0.268304	-17	0.421256	-0.893079	-4.93574	-17	-17	-2.38662	-4.70151	-4.67854	-7.29901	-0.639066	0.824659	-1.02662	-2.90657	-1.9557	-3.17382	-4.06496	0.896453	-3.06627	-1.22209	-3.50372	-0.729043	-3.01936	-17	-17	2.85356	-2.9865	-9.46657	-5.79898	-8.10952	4.19178	-1.18381	-2.84738	-8.83859	-0.563992	-0.779117	-2.89689	-3.1774	-5.12747	-17	4.00859
1J3_D8	72h	0.0281047	1.44366	-2.33138	-8.10264	-2.40117	-3.0745	-1.73724	-17	-1.16651	-0.932404	-7.41143	-17	-16.2399	-3.71476	-4.36112	-1.57758	-7.09997	-1.34347	-0.0437821	-2.05557	-1.63468	-1.94082	-3.23877	-3.35231	2.00219	-1.73054	-0.992407	-1.30109	1.35672	-5.19372	-17	-0.593523	2.6822	-2.76173	-7.55023	-4.92292	-8.45536	3.36424	-1.26338	-4.79647	-3.7877	-0.954448	-0.7374	-3.46803	-2.30483	-5.35134	-3.80984	3.34709
1J3_D9	72h	-0.842857	2.2839	-17	-7.3416	-4.31031	-4.04589	-2.95433	-9.15699	-0.681272	0.00317931	-5.38179	-17	-15.6561	-3.68414	-4.67267	-1.96587	-6.25853	-2.51749	-0.45925	-0.511378	-3.6458	-2.13312	-2.64701	-3.79198	1.41896	-4.18723	-1.73253	-2.36482	-0.166121	-9.37607	-17	-17	2.60243	-5.01742	-17	-5.62096	-4.82935	3.71148	-1.52319	-4.03673	-4.88311	-1.03773	-0.618089	-4.77281	-3.18753	-5.37925	-5.83519	3.74067
1J3_D10	72h	-0.838615	2.9295	-2.61079	-3.58327	-2.2201	-0.391437	-0.561162	-17	-0.912243	-0.270902	-9.27424	-17	-17	-2.68969	-5.51538	-3.65104	-6.55791	-1.65332	1.06884	0.341241	-4.8868	-1.13029	-4.71529	-4.95786	-0.47951	-2.34053	-0.578244	-2.87914	0.160611	-7.0554	-17	-10.7581	3.15092	-1.98815	-7.16195	-5.57064	-7.02232	3.90308	-1.00609	-3.57951	-5.284	-0.885666	-0.464302	-2.86129	-3.88403	-6.04325	-17	4.03852
1J3_D11	72h	3.46392	1.73262	-17	-8.43027	-0.893933	-2.50919	-1.65443	-4.16004	-4.29476	-1.00147	-3.40381	0.0533058	-7.93336	-17	-3.65057	-2.76699	-5.99675	-0.43897	1.56454	-0.869948	-1.61013	-0.476643	-0.639665	-2.19688	0.101536	-5.00944	-1.43395	-4.11775	-1.18159	-5.02971	-17	-5.28816	3.61861	-1.35231	-7.84535	-6.47269	-4.61192	4.64201	-0.606038	-2.38972	-1.13186	-1.48475	-0.245955	-3.16596	-4.98104	-5.18133	-4.14129	3.65833
1J3_D12	72h	1.50122	2.35285	-17	-8.11076	-1.5779	-4.41911	0.41966	-5.0229	0.740581	1.51331	-3.73065	-17	-6.05141	-2.8008	-1.93908	-1.45777	-5.09739	0.171173	1.14817	0.5958	-0.396873	-0.987078	-1.05595	-2.50069	-4.70933	-3.2153	-2.90697	-0.0478468	0.368996	-4.23185	-17	-17	3.59633	-1.968	-8.05265	-5.52801	-4.37327	5.31856	-0.772956	-3.00637	-2.31024	-0.0990462	0.153432	-3.35983	-2.79549	-5.74232	-4.13175	4.18706
1J3_E7	72h	3.80852	-0.661881	-17	-7.00813	-2.23794	-7.10005	-1.19714	-4.28552	-2.21557	-1.99486	-1.85971	-0.210949	-9.20684	-17	-3.30152	-1.99759	-4.63305	-3.50908	1.04981	-0.460045	-1.14402	-0.701094	-0.484896	-2.35007	-0.328313	-17	0.620404	-2.07218	-1.95365	-6.59767	-14.1878	-12.5265	3.72139	-1.57345	-9.04411	-4.48858	-9.57052	4.93981	0.242991	-1.92223	-3.12285	-1.06748	0.399401	-2.28963	-2.49843	-6.24347	-3.75019	4.50266
1J3_E8	72h	3.09059	-0.0277487	-17	-10.8235	-2.25472	-4.11415	-3.39846	-2.55113	-17	-17	-2.45235	-0.458001	-11.4177	-17	-4.4242	-4.94772	-5.94953	-1.61811	0.652408	-3.88685	-3.8871	-3.16726	-1.67467	-2.2285	-4.78107	-17	0.156495	-17	-17	-2.74682	-17	-17	2.6483	-2.11785	-10.3656	-4.1959	-6.3677	3.32475	-2.38002	-2.35127	-4.33688	-1.68291	-1.49357	-6.70892	-4.06687	-5.89474	-4.94207	3.48415
1J3_E9	72h	-0.0982395	-0.88539	-2.84643	-8.29815	-1.58032	-3.63443	-1.42442	-17	-1.30245	-0.586874	-17	-17	-10.1325	-5.69617	-4.33608	-1.32741	-6.53679	-17	-1.67067	-0.313946	-2.85647	-2.38093	-3.3313	-4.96537	-1.30962	-3.49192	-1.43276	-5.11948	-4.33634	-10.6741	-17	-12.3045	2.59946	-1.94847	-7.27068	-6.71913	-9.47988	3.72211	-1.94496	-3.54891	-3.10411	-2.28309	-0.494864	-5.99746	-2.82683	-6.54948	-5.25145	3.00705
1J3_E10	72h	0.392526	0.244064	-17	-4.75307	-2.68632	-0.664331	-1.835	-17	-15.7265	-1.79538	-17	-2.57119	-9.15835	-9.65001	-4.92087	-17	-7.16736	-2.67883	-0.0756676	-0.300393	-17	-2.28758	-4.48179	-3.90203	0.181354	-3.69822	-2.73793	-17	-1.73115	-1.91967	-17	-17	2.24183	-2.43912	-8.42603	-5.63484	-7.06611	2.72446	-1.76865	-4.0412	-4.41948	-1.82959	-1.59545	-4.28237	-5.04277	-5.34014	-3.53518	3.33122
1J3_E11	72h	3.30234	1.15175	-17	-17	-1.51004	-2.28143	-2.36662	-17	-13.2698	-1.51938	-4.0825	-0.761803	-9.32743	-17	-3.48127	-17	-6.5331	-2.6753	1.05301	-1.53826	-2.94801	-1.10695	-1.80092	-5.20476	1.53685	-17	-0.61389	-5.28035	-17	-8.11254	-17	-17	3.0494	-2.14391	-10.1278	-3.7654	-17	3.88492	-1.21034	-2.10096	-2.45557	-2.29628	-0.331819	-5.78181	-3.0288	-5.43238	-17	4.08199
1J3_E12	72h	2.20251	0.21533	-17	-12.4175	-4.08312	-3.56988	-1.31819	-3.37485	-17	-5.21546	-2.60329	0.303812	-8.62485	-17	-4.60407	-9.92166	-5.97456	-0.656517	0.778027	-3.59104	-3.40569	-0.891232	-1.81814	-4.72188	-1.9102	-17	0.26261	-7.05838	-17	-3.33387	-17	-17	3.15482	-5.67449	-11.7301	-6.11097	-5.68327	3.97801	-1.43375	-3.58455	-2.53811	-2.56555	-1.22884	-6.81346	-2.6786	-4.81016	-5.44451	3.63527
1J3_F7	72h	3.26919	1.39808	-17	-5.80784	-2.67218	-17	-0.753762	-5.72475	-1.6198	-1.14665	-1.86563	-0.914956	-5.97778	-17	-3.16433	-1.64901	-6.6051	-0.319249	0.640062	-0.479064	-1.05858	-1.40902	-0.376584	-3.01553	-0.0131216	-17	-4.15219	-3.50429	-17	-17	-17	-17	3.03206	-2.72642	-7.61179	-7.5967	-9.71879	4.98603	-0.603035	-2.45052	-4.27113	-1.17073	0.223282	-3.68138	-7.65764	-17	-3.07162	4.32819
1J3_F8	72h	1.17921	2.69385	-17	-3.83435	-3.6269	-5.09492	-0.483143	-17	-0.030083	-0.201385	-5.78854	-17	-8.89791	-17	-3.38226	-1.63254	-6.77081	-0.399884	-0.713777	-1.11357	-1.7255	-2.59207	-2.35316	-5.37659	0.179414	-5.2082	-0.93363	-1.30403	0.332404	-4.29007	-17	-2.99032	2.84569	-2.49305	-9.5696	-6.57504	-7.42498	4.41757	-0.776676	-5.03594	-2.16207	-0.254719	-0.989235	-4.10085	-3.52953	-5.15324	-4.34107	3.78618
1J3_F9	72h	2.24895	1.46603	-17	-6.01203	-2.13511	-1.98704	-1.4427	-3.54804	-4.51872	-0.798223	-3.86229	-4.63315	-10.0497	-17	-4.46043	-3.28778	-7.42612	-1.40722	1.20403	-1.56279	-3.12695	-0.315698	-1.59687	-2.86264	1.96188	-3.31976	0.722759	-1.75473	-2.4565	-1.01033	-17	-17	2.91539	-2.92548	-7.22043	-5.59179	-5.31661	3.68269	-1.45808	-4.38287	-3.49222	-1.43745	-1.63031	-4.17232	-5.17577	-6.74436	-5.88504	3.91916
1J3_F10	72h	0.557275	2.67705	-2.33253	-6.35469	-2.47995	-1.40982	-1.35779	-17	-0.139617	-0.633467	-8.11828	-17	-12.6418	-3.37467	-5.41642	-1.78447	-6.79485	-1.96443	-0.171212	-0.649611	-3.95309	-2.12993	-3.27022	-3.53389	-0.0202224	-1.47603	-0.761295	-2.69091	-0.0192104	-6.90912	-17	-4.84048	3.11984	-2.85544	-11.0648	-5.85639	-4.33631	4.17472	-1.17801	-4.78187	-3.86128	-1.77002	0.0194257	-3.92664	-2.75423	-6.90739	-6.79168	4.03358
1J3_F11	72h	-0.53215	2.28736	-0.927306	-4.42729	-2.63202	-1.88881	-1.93743	-17	-0.83064	-0.803764	-17	-17	-17	-2.84578	-4.47302	-3.05873	-7.76376	-1.76909	0.729822	0.340972	-3.3416	-1.16033	-3.48787	-3.72886	1.34183	-1.04304	-0.0690625	-2.67939	0.544739	-2.90964	-17	-17	2.67581	-3.15127	-10.4318	-4.73293	-4.17984	3.33086	-1.11137	-4.74904	-5.46558	-0.779665	-0.527891	-2.39685	-4.29393	-6.74635	-17	4.0804
1J3_F12	72h	1.54525	-1.46583	-17	-10.9209	-1.42551	-2.97643	-2.10117	-3.07291	-17	-17	-5.14012	-0.592311	-12.5315	-17	-5.58909	-3.7288	-8.6047	-2.18833	-0.041931	-5.14927	-4.08829	-2.93941	-3.47617	-5.19921	-17	-17	-1.18002	-15.1071	-17	-4.38568	-17	-17	2.73311	-3.59421	-7.59247	-5.20059	-5.30339	3.48649	-1.9991	-3.23671	-5.29453	-1.69077	-1.77575	-3.38691	-4.18204	-7.65222	-4.57861	3.37058
1J3_G7	72h	3.04844	0.717822	-4.32247	-7.78043	-3.25282	-1.47897	-2.30085	-6.44592	-3.70827	-1.37545	-2.56906	-0.394946	-9.8537	-17	-4.52207	-1.29234	-6.73836	-0.69275	0.0412188	-2.66161	-1.50842	-1.82242	-1.7851	-17	-0.8608	-5.72457	-0.156046	-3.71903	-4.21184	-1.68124	-17	-17	2.67469	-3.64004	-9.64705	-5.3777	-8.41228	4.25234	-0.745861	-3.96125	-2.73056	-2.28774	-1.04128	-3.5037	-6.45577	-7.15578	-3.23423	3.64783
1J3_G8	72h	4.29132	0.564683	-17	-6.80593	-0.560559	-2.82507	-17	-3.84537	-17	-17	-2.36056	-1.81389	-8.69955	-17	-2.79995	-17	-6.51149	-1.1396	-0.440972	-2.11204	-1.17824	-1.27433	-1.25934	-3.5961	-0.346186	-17	-0.997681	-5.16636	-17	-5.59679	-17	-17	3.11186	-1.58313	-8.10793	-6.70554	-17	4.011	-1.37404	-2.65038	-4.71362	-17	-0.518623	-4.03457	-2.68015	-3.65831	-5.04544	3.91182
1J3_G9	72h	-2.47133	1.88473	-17	-7.71236	-5.03223	-3.23519	-1.55848	-17	-1.23852	-0.402317	-17	-17	-17	-5.11142	-5.09598	-2.83477	-8.21107	-1.60748	-2.1988	-2.75949	-3.3514	-2.15414	-17	-17	0.589674	-2.37151	-0.624807	-3.57914	0.169816	-9.44454	-17	-17	2.0712	-2.50949	-10.8566	-6.26962	-7.9087	2.81178	-3.63783	-17	-4.4688	-2.46202	-2.52053	-5.77633	-6.34196	-7.61374	-6.38991	3.32725
1J3_G10	72h	-2.67829	1.93089	-1.1073	-5.82321	-1.347	-0.605773	-4.55645	-17	-2.66745	-1.67105	-17	-17	-17	-4.69967	-5.14671	-4.93314	-9.89633	-17	0.41782	0.786122	-2.13751	-2.5153	-17	-5.37191	-17	-17	-17	-4.58835	-17	-4.95724	-17	-17	2.445	-1.29677	-8.62573	-5.42684	-1.71038	4.76643	-1.35682	-3.06532	-4.60466	-2.02111	0.348288	-7.70677	-3.29215	-5.19104	-17	3.75458
1J3_G11	72h	2.68273	-0.640203	-4.55091	-6.44748	-2.63314	-4.18203	-3.01779	-6.65645	-17	-2.47226	-2.42189	-0.168568	-9.12261	-17	-3.86583	-2.4377	-6.87193	-1.55645	0.969862	-1.43155	-2.22985	-1.9602	-2.43753	-3.65411	-3.9493	-17	-2.95853	-2.74644	-17	-4.73641	-17	-17	2.94621	-1.89188	-9.41057	-6.43408	-4.80591	4.44482	-1.45654	-3.5554	-2.54218	-2.52695	-1.17167	-3.76838	-4.04808	-5.84947	-4.85972	3.39942
1J3_H7	72h	2.95442	-0.852527	-17	-17	-3.65219	-2.93001	-3.6898	-2.27355	-17	-17	-3.19584	0.437778	-17	-17	-5.99648	-5.03495	-9.30889	-1.01683	0.601293	-17	-6.81602	-4.39382	-2.2626	-2.12532	-2.8044	-17	-1.01262	-8.07052	-17	-17	-11.8512	-17	2.87861	-3.17677	-10.8508	-7.18162	-7.02303	3.46077	-1.09233	-2.91861	-14.8447	-2.80206	-0.754471	-3.28926	-2.55872	-17	-3.35253	4.20522
1J3_H8	72h	-0.442739	0.615655	-17	-17	-3.19083	-6.6675	-1.55342	-17	-1.41335	-1.54711	-6.81326	-17	-17	-17	-4.75353	-2.36152	-9.02265	-1.82054	-0.150318	-1.42964	-2.16208	-3.96437	-2.58887	-2.28441	-1.78408	-5.88148	-1.96934	-1.89809	-1.75448	-17	-17	-17	1.97222	-3.22121	-12.4862	-6.23228	-9.72304	3.82021	-1.23596	-3.82703	-3.64013	-1.30229	-1.50403	-5.23763	-3.55662	-17	-6.68641	3.08123
1J3_H9	72h	1.32396	1.87316	-17	-11.1369	-4.03364	-17	-2.15758	-6.83585	-4.04396	-1.40852	-7.63695	-2.46112	-17	-17	-5.30955	-2.76935	-8.29001	-3.16809	-0.164752	-0.841317	-1.76712	-4.76209	-1.30126	-2.36073	-2.03523	-3.79553	-0.481701	-1.52044	-1.75297	-17	-17	-17	2.51737	-17	-17	-3.71562	-17	4.48735	-0.759415	-3.5297	-2.88328	-1.98737	-0.847601	-3.60622	-17	-17	-3.71029	3.49234
1J3_H10	72h	3.27873	0.128406	-17	-5.19996	-17	-1.67354	-2.98019	-17	-17	-0.117739	-5.31722	-0.810887	-17	-3.08383	-2.67027	-2.7427	-7.89875	-4.9536	1.46556	0.764865	-0.910893	-1.13083	-4.62291	-3.06154	-17	-4.75956	-2.45492	-17	-17	-4.55144	-17	-17	3.77235	-2.39444	-17	-3.73723	-17	5.37378	0.0712262	-2.13919	-17	-0.272465	0.168045	-2.2481	-17	-17	-5.89695	5.23709
1J3_H11	72h	1.06418	1.5089	-3.66674	-1.64521	-1.52808	-2.10208	-1.18465	-17	-2.10431	-0.402383	-7.74252	-7.80051	-17	-0.713838	-5.28259	-2.34546	-17	-0.884941	0.633257	0.896501	-2.57234	-1.57976	-4.66806	-0.859697	-0.832249	-3.12875	-0.134065	-1.50505	-1.00783	-3.16615	-17	-17	3.29541	-1.95799	-10.3411	-4.45511	-4.1449	4.53345	-0.901817	-3.03053	-3.86516	-1.43218	-0.276039	-5.37326	-3.94894	-5.27087	-17	5.30488
[truncated: 42 more columns]

## Sheet: dCt_VPA
	Hour	CD71	CD74	CSF2RA	CSF3R	CXCR2	CXCR4	DNMT3A	EPOR	ERG	FLI1	FOG1	GATA1	GATA2	GFI1	LYL1	MEIS1	MIF	MLL,,KMT2A	NFE2	PU1,SPI1	RARA	RUNX1	TAL1	TET3	CD34	FLT3	KIT	MPL	CD133	CD38	CD49F	CD90	CycloA	Nanog	OCT4	SOX17	klf4	ACTB	ADAR	AXIN1	BTRC	CASP2	CTNNB1	DVL2	FOXO1	FOXO3	FRZB	GADD45A
1J0_A1	0h	-5.43837	-0.0984193	-17	-6.97586	-3.73955	-3.22826	-4.74101	-17	-17	-5.2653	-17	-17	-14.4871	-4.55177	-17	-3.57008	-16.5962	-4.96017	-5.66236	-5.69268	-5.52078	-6.89523	-17	-5.5585	-1.56502	-4.17278	-9.61466	-4.80364	-1.88172	-17	-17	-17	-2.69344	-2.96553	-9.72533	-10.3704	-6.52024	-1.83461	-4.47026	-17	-17	-3.9595	-4.04305	-4.98118	-3.11511	-3.34099	-9.12476	-17
1J0_A2	0h	-17	-2.33321	-17	-17	-10.0995	-17	-17	-17	-4.11986	-5.61282	-17	-17	-17	-17	-17	-8.01319	-12.6017	-5.87505	-5.76078	-6.55375	-17	-17	-17	-17	-17	-17	-17	-8.44353	-17	-17	-17	-17	-5.6372	-8.07816	-17	-6.61968	-17	-3.35351	-17	-17	-17	-17	-17	-17	-17	-12.5683	-17	-17
1J0_A3	0h	-17	-0.310831	-17	-7.16608	-17	-5.20048	-2.89448	-17	-2.50024	-1.55874	-17	-17	-17	-17	-7.90726	-3.84556	-12.2399	-1.76914	-1.68564	-4.14515	-3.87363	-5.21691	-4.24537	-4.74076	-0.826625	-4.48218	-17	-3.61306	-2.46765	-3.18543	-17	-17	-1.96864	-17	-17	-8.8039	-17	-0.0283192	-3.15088	-17	-17	-17	-5.82383	-17	-5.21944	-5.95785	-17	-6.43611
1J0_A5	0h	-17	-3.93401	-17	-10.2082	-6.45674	-8.55379	-17	-17	-5.1174	-5.04781	-17	-17	-17	-17	-17	-17	-13.4783	-4.95068	-5.12687	-17	-17	-17	-17	-17	-4.05399	-6.39726	-17	-17	-2.75041	-17	-17	-17	-4.54013	-7.34057	-17	-8.82032	-7.95836	-4.38296	-4.92527	-17	-17	-17	-6.31234	-17	-17	-14.4215	-17	-17
1J0_A6	0h	-3.66886	-0.696446	-17	-17	-8.10748	-3.87737	-3.14145	-17	-2.84235	-4.55754	-8.27901	-17	-17	-7.32168	-8.71416	-3.66235	-17	-3.98429	-2.93518	-7.35628	-17	-6.71366	-5.31287	-17	-2.00179	-17	-10.6612	-5.27622	-2.96503	-10.7905	-17	-17	-2.14418	-8.34609	-14.787	-6.17325	-9.40435	-0.382328	-3.69882	-5.03721	-17	-6.03843	-4.28656	-5.07078	-6.13138	-6.05267	-8.86803	-7.9774
1J0_B1	0h	-17	-3.99386	-17	-17	-4.2653	-2.75487	-17	-17	-17	-17	-17	-17	-17	-17	-17	-17	-10.0383	-17	-17	-17	-17	-17	-17	-17	-17	-17	-17	-16.7637	-17	-17	-17	-17	-1.61249	-6.64518	-17	-5.162	-6.09771	-1.0403	-3.28392	-17	-9.21459	-17	-4.81769	-17	-17	-8.81159	-7.76217	-17
1J0_B2	0h	-17	-17	-17	-17	-17	-17	-17	-17	-17	-17	-17	-17	-17	-17	-17	-17	-11.8506	-17	-17	-17	-17	-17	-17	-17	-17	-11.8824	-17	-10.3024	-17	-17	-17	-17	-3.85809	-17	-17	-7.30758	-17	-3.32566	-5.92082	-17	-17	-17	-17	-17	-17	-11.0769	-17	-17
1J0_B3	0h	-17	-1.57205	-17	-17	-17	-17	-17	-17	-17	-17	-17	-17	-17	-17	-17	-17	-17	-17	-17	-17	-17	-17	-17	-17	-17	-17	-17	-6.01398	-17	-17	-17	-17	-6.16256	-17	-17	-5.92299	-17	-4.8318	-17	-17	-17	-17	-17	-17	-17	-3.92081	-17	-17
1J0_B4	0h	-4.73104	-3.26947	-17	-17	-5.46286	-17	-17	-17	-17	-17	-17	-17	-17	-17	-17	-17	-15.8072	-17	-17	-4.87078	-17	-17	-17	-17	-17	-17	-17	-5.13191	-17	-17	-17	-17	-2.36667	-5.45373	-17	-6.37251	-14.4506	-2.94089	-17	-17	-17	-17	-8.70262	-17	-17	-10.8832	-17	-17
1J0_B5	0h	-4.3698	0.237178	-17	-7.00544	-4.26274	-2.26837	-2.49555	-17	-2.3672	-3.98853	-7.01833	-17	-11.9912	-17	-7.03288	-3.94618	-9.11229	-4.7607	-1.3188	-5.53006	-3.92844	-3.46665	-4.42245	-5.84573	-0.671551	-4.59303	-17	-3.12817	-0.255391	-17	-17	-17	-0.585948	-4.62527	-17	-8.50901	-17	0.828855	-4.42038	-3.7631	-17	-2.10053	-2.80651	-5.93756	-3.80427	-4.97731	-9.34952	-8.13582
1J0_B6	0h	-17	1.39748	-17	-5.90111	-3.52568	-4.83377	-3.33174	-17	-1.17738	-3.58216	-10.0727	-17	-11.3998	-17	-8.22098	-3.24697	-17	-4.36981	-3.44272	-3.77048	-17	-4.74749	-17	-17	-1.27986	-2.67513	-6.73625	-2.96144	-2.23053	-4.04542	-17	-17	-2.35349	-2.74345	-9.32363	-6.13237	-4.28583	-0.897822	-2.63149	-5.78225	-3.64169	-5.56614	-1.93799	-9.73796	-17	-4.84829	-6.84706	-5.52995
1J0_C1	0h	-17	-4.59243	-17	-17	-17	-17	-17	-17	-17	-17	-17	-17	-17	-17	-17	-17	-14.1994	-17	-17	-17	-17	-17	-17	-17	-4.20224	-17	-17	-17	-17	-17	-17	-17	-3.90365	-17	-17	-9.12748	-17	-3.24791	-17	-17	-17	-17	-17	-17	-17	-11.1589	-17	-17
1J0_C2	0h	-17	-17	-17	-17	-17	-17	-17	-17	-17	-17	-17	-17	-17	-17	-17	-17	-17	-17	-17	-17	-17	-17	-17	-17	-6.45874	-17	-17	-9.82964	-17	-17	-17	-17	-5.36484	-17	-17	-9.36063	-17	-17	-6.76674	-17	-17	-17	-17	-17	-17	-13.6808	-17	-17
1J0_C3	0h	-17	-2.66482	-17	-17	-17	-6.13537	-17	-17	-5.40953	-5.45866	-17	-17	-12.832	-17	-17	-17	-17	-17	-17	-17	-17	-17	-17	-17	-5.73292	-17	-17	-8.11534	-17	-17	-15.5642	-17	-7.08768	-17	-17	-6.06023	-17	-6.35811	-6.29776	-17	-17	-17	-17	-17	-17	-13.2957	-17	-17
1J0_C4	0h	-17	-1.15147	-17	-17	-3.42047	-3.14914	-4.39615	-17	-3.17861	-6.6863	-17	-17	-7.47151	-17	-17	-4.17897	-17	-17	-4.59076	-17	-17	-7.7955	-17	-17	-6.88118	-17	-17	-9.91414	-4.97384	-7.38997	-17	-17	-4.17459	-3.24039	-11.1379	-8.29636	-7.90153	-2.74053	-6.63737	-17	-7.09712	-17	-4.51994	-10.3919	-7.29279	-10.325	-11.0676	-17
1J0_C5	0h	-17	-3.14309	-17	-17	-9.42936	-4.68859	-17	-17	-17	-17	-17	-17	-17	-17	-17	-17	-12.1499	-3.90009	-4.87831	-8.59656	-17	-17	-17	-17	-17	-17	-17	-17	-17	-17	-17	-17	-4.82609	-6.46732	-17	-7.40016	-17	-3.58424	-10.0849	-17	-17	-17	-5.63643	-17	-17	-7.05843	-17	-17
1J0_C6	0h	-5.93975	-0.254371	-17	-7.74095	-4.18126	-3.3067	-3.74415	-17	-3.09353	-3.34417	-7.50577	-17	-10.4482	-17	-17	-3.46979	-9.82245	-4.96966	-3.49622	-4.52444	-5.70056	-3.8523	-5.80708	-4.99086	-1.70965	-6.04669	-8.86072	-3.78248	-3.55232	-2.80784	-17	-17	-0.999014	-2.97472	-9.94587	-6.13111	-17	0.10794	-3.87949	-6.28865	-5.63302	-3.75226	-2.99916	-8.36958	-5.35861	-6.67178	-17	-6.96022
1J0_D1	0h	-17	-6.81998	-17	-7.40701	-9.23479	-5.35801	-17	-17	-5.26557	-17	-17	-17	-17	-17	-17	-17	-12.8688	-17	-17	-17	-17	-17	-17	-17	-17	-17	-17	-10.3615	-17	-17	-17	-17	-7.27059	-4.79075	-11.6514	-8.70563	-17	-6.37806	-5.85373	-17	-7.54648	-17	-5.8617	-17	-6.60611	-9.67261	-10.0203	-17
1J0_D2	0h	-17	-4.00263	-17	-17	-17	-5.8412	-17	-17	-17	-17	-6.88695	-3.48474	-13.2443	-17	-8.77389	-17	-12.7111	-5.44785	-4.91853	-7.00854	-17	-17	-17	-17	-17	-4.42138	-17	-5.09494	-3.78801	-17	-17	-17	-3.89303	-9.84199	-17	-6.07234	-5.9895	-2.63157	-5.83987	-17	-10.1426	-17	-17	-6.13615	-4.09022	-10.272	-17	-17
1J0_D3	0h	-17	-2.8138	-17	-17	-3.41634	-4.44269	-17	-17	-5.09755	-6.92341	-17	-17	-17	-17	-17	-4.76625	-17	-5.93441	-5.59188	-17	-17	-5.56757	-17	-17	-5.29404	-5.59852	-8.92282	-4.22127	-2.89963	-10.0016	-17	-12.495	-3.7391	-8.2866	-17	-5.68786	-7.43308	-4.90236	-6.17632	-17	-7.03818	-5.86488	-4.30516	-17	-6.71833	-9.18099	-8.48553	-17
1J0_D4	0h	-17	-3.72764	-17	-17	-5.25766	-17	-17	-17	-17	-17	-17	-17	-17	-17	-17	-17	-16.8877	-17	-17	-17	-17	-17	-17	-17	-17	-17	-17	-17	-17	-17	-17	-17	-4.14281	-4.92529	-17	-7.95879	-17	-6.16699	-17	-17	-17	-17	-17	-9.73677	-17	-6.7182	-9.12683	-17
1J0_D5	0h	-17	-5.31793	-17	-17	-17	-5.37898	-17	-17	-17	-17	-17	-17	-17	-17	-17	-17	-12.1755	-17	-17	-17	-17	-17	-17	-17	-17	-17	-17	-17	-17	-17	-17	-17	-4.12619	-5.26141	-10.5558	-6.53399	-17	-5.92925	-6.64102	-17	-17	-17	-7.30719	-17	-17	-12.2102	-8.72395	-17
1J0_D6	0h	-4.40907	-2.02472	-17	-17	-4.21333	-3.57151	-17	-17	-2.62621	-3.35872	-17	-17	-13.0052	-5.22839	-17	-17	-13.394	-4.26122	-4.73402	-7.9523	-6.0781	-17	-17	-5.32853	-0.831513	-5.22905	-17	-5.38286	-4.47006	-7.43211	-17	-17	-2.50693	-3.46656	-17	-6.13557	-6.89221	-3.11587	-4.19655	-17	-17	-17	-3.7813	-8.55323	-8.90578	-4.72702	-12.3641	-17
1J0_E1	0h	-4.33816	-2.81555	-17	-9.09686	-2.9744	-7.24621	-17	-17	-6.02871	-4.35831	-17	-14.6299	-15.0884	-17	-17	-17	-11.4982	-17	-5.8421	-17	-17	-5.47124	-17	-5.79121	-17	-2.84674	-8.90084	-4.97115	-17	-8.39012	-17	-17	-1.74129	-2.9611	-9.17188	-7.68585	-8.1955	-2.9273	-4.44835	-17	-7.32125	-5.01347	-3.27611	-8.29326	-5.50528	-8.22287	-10.6111	-17
1J0_E2	0h	-5.77551	0.721238	-17	-4.78759	-3.65865	-2.1367	-5.58254	-7.36694	-1.12673	-2.00269	-7.65869	-15.7434	-10.3508	-17	-7.4983	-2.98597	-11.2036	-2.61803	-1.37345	-4.57857	-6.32542	-3.68678	-4.94323	-5.15006	-0.306555	-2.59674	-5.6591	-3.40846	-2.26357	-7.75425	-17	-17	-1.18511	-2.64043	-8.66097	-7.23133	-6.54185	0.0147257	-4.45971	-6.13162	-5.21532	-3.71394	-2.65341	-5.40033	-5.44792	-4.5329	-7.7209	-6.50863
1J0_E3	0h	-17	-3.7692	-17	-17	-17	-3.56542	-17	-17	-17	-17	-17	-17	-17	-17	-17	-17	-17	-17	-6.01895	-17	-17	-17	-17	-17	-17	-17	-17	-17	-17	-17	-17	-17	-4.46756	-17	-17	-6.49392	-17	-7.28186	-17	-17	-17	-17	-17	-17	-6.33579	-13.1995	-17	-17
1J0_E4	0h	-17	-1.89333	-17	-7.56998	-10.387	-4.09744	-5.53009	-17	-5.99147	-17	-17	-17	-17	-17	-17	-17	-14.9218	-5.87518	-17	-17	-17	-17	-6.34299	-17	-4.6768	-6.79271	-17	-5.43684	-5.37125	-8.90521	-17	-17	-4.07008	-10.2071	-17	-6.92679	-11.4036	-3.35902	-17	-17	-12.0711	-17	-5.75619	-17	-17	-5.50762	-8.07998	-17
1J0_E5	0h	-17	-0.527974	-17	-8.96524	-1.61826	-2.49795	-17	-17	-3.55105	-17	-17	-12.199	-17	-7.40041	-17	-17	-10.8602	-17	-17	-17	-17	-3.76935	-17	-17	-2.18371	-17	-17	-6.95593	-3.50888	-6.76746	-17	-17	-1.14041	-1.07054	-7.32377	-3.76185	-3.62412	-1.67681	-3.17154	-17	-4.53001	-4.42167	-4.57046	-6.1542	-4.46649	-2.38304	-5.70424	-17
1J0_E6	0h	-5.01236	-2.2431	-17	-8.87614	-3.47402	-5.57807	-2.09158	-8.84303	-3.78257	-1.55372	-4.67893	-4.67628	-8.53546	-17	-8.10614	-5.24392	-11.9515	-3.27831	-3.62337	-3.24916	-5.92753	-5.75171	-5.2061	-3.60184	-2.44479	-17	-9.63761	-4.92215	-3.97339	-3.6377	-17	-12.3929	-0.403024	-2.71063	-9.71223	-7.08421	-5.07643	0.718466	-3.18244	-5.49074	-4.68257	-4.87291	-2.88012	-6.41728	-8.13802	-3.95918	-6.90925	-17
1J0_F1	0h	-17	-3.06045	-17	-17	-17	-17	-17	-17	-17	-17	-17	-17	-13.7562	-17	-17	-17	-15.3657	-17	-17	-17	-17	-17	-17	-17	-17	-17	-17	-8.77005	-17	-17	-17	-17	-5.56496	-17	-17	-8.36646	-17	-4.11909	-17	-17	-17	-17	-8.53545	-17	-17	-10.3933	-17	-17
1J0_F2	0h	-4.71679	0.240825	-17	-17	-4.05769	-3.35487	-2.53573	-17	-2.6703	-2.32352	-17	-17	-10.6875	-17	-7.43953	-5.56793	-11.2677	-17	-2.51809	-2.79177	-17	-4.39799	-17	-5.45931	-1.22817	-4.90499	-6.89615	-4.163	-2.00121	-3.49607	-17	-17	-0.870745	-4.03289	-17	-7.90555	-8.02358	0.0614358	-3.36449	-6.75797	-8.32338	-4.19652	-5.57852	-7.12744	-6.39179	-4.70499	-7.64896	-6.83663
1J0_F3	0h	-17	-2.58746	-17	-12.5769	-5.65575	-17	-17	-17	-17	-17	-17	-17	-17	-17	-17	-17	-17	-17	-17	-17	-17	-17	-17	-17	-6.08737	-17	-17	-9.06244	-17	-17	-14.1973	-17	-6.12431	-6.28281	-17	-8.04157	-6.69436	-3.98489	-7.52608	-17	-17	-5.70791	-17	-17	-8.08899	-7.12312	-9.02683	-17
1J0_F4	0h	-3.7002	-1.88858	-17	-17	-17	-4.76815	-6.9764	-17	-5.28944	-5.70802	-17	-17	-17	-17	-12.5294	-17	-14.3404	-17	-4.70259	-5.67892	-17	-17	-17	-17	-2.67197	-17	-17	-5.7657	-3.28175	-17	-17	-17	-3.56095	-17	-17	-9.24477	-17	-0.977414	-5.08075	-17	-17	-17	-5.60205	-7.78942	-17	-11.5121	-17	-17
1J0_F5	0h	-5.00146	0.699589	-4.84974	-5.98099	-1.93449	-3.29671	-4.01725	-17	-2.2386	-3.43065	-17	-13.3776	-6.19993	-17	-6.87087	-6.47465	-12.2858	-17	-2.11269	-5.78967	-5.53058	-3.01463	-17	-17	-2.43069	-5.86383	-9.22206	-3.87398	-2.15639	-4.88048	-17	-15.2777	-1.1767	-1.97109	-6.69807	-7.04362	-4.97224	-0.61704	-3.91884	-17	-3.8225	-5.33571	-2.68865	-6.02218	-5.64374	-4.23301	-6.73074	-5.14573
1J0_F6	0h	-17	-5.06899	-17	-17	-17	-4.48299	-5.96955	-17	-5.87971	-17	-17	-17	-17	-17	-17	-17	-14.509	-5.91466	-7.53235	-17	-17	-17	-17	-17	-4.91757	-9.60604	-10.1765	-17	-4.69021	-17	-17	-17	-4.27797	-6.11161	-17	-6.37296	-9.02933	-4.03396	-6.78284	-17	-17	-5.53437	-7.75931	-17	-12.2135	-6.70634	-17	-6.63951
1J0_G1	0h	-17	-17	-17	-17	-4.46368	-17	-17	-17	-17	-17	-17	-17	-17	-17	-17	-17	-12.7273	-7.36861	-17	-17	-17	-17	-17	-17	-17	-17	-17	-7.91408	-17	-5.31266	-17	-14.1399	-2.71834	-17	-17	-6.52572	-5.80701	-5.26457	-4.39826	-17	-8.22332	-17	-5.31414	-8.22574	-17	-7.79368	-11.953	-17
1J0_G2	0h	-17	-4.1031	-17	-7.507	-17	-17	-17	-17	-4.95333	-17	-17	-17	-17	-17	-17	-17	-13.1991	-17	-17	-17	-5.94097	-17	-17	-17	-2.88001	-17	-17	-17	-3.85502	-17	-17	-17	-5.24553	-17	-17	-7.42928	-17	-3.5977	-17	-17	-17	-17	-17	-17	-17	-10.3036	-17	-17
1J0_G3	0h	-17	-6.76092	-17	-7.59309	-17	-17	-17	-17	-3.89388	-17	-17	-17	-15.1401	-17	-17	-17	-17	-17	-4.98033	-17	-17	-17	-17	-17	-3.92369	-4.67023	-17	-11.5166	-4.97339	-17	-17	-17	-3.80529	-17	-17	-5.07241	-17	-6.50996	-4.49311	-17	-7.95342	-17	-17	-17	-6.75339	-11.5389	-17	-17
1J0_G4	0h	-17	0.206702	-17	-7.69964	-3.83253	-3.45806	-5.45189	-17	-4.02355	-2.45897	-17	-17	-14.8722	-17	-7.76206	-3.92278	-13.4707	-17	-1.92986	-4.5252	-4.4835	-3.53607	-17	-6.22942	-1.07598	-4.30618	-8.60667	-4.0659	-1.84867	-7.716	-17	-16.3332	-1.53949	-3.17252	-9.1923	-6.00818	-9.86961	-1.20329	-2.93367	-5.38656	-5.78816	-6.40182	-5.5343	-6.11889	-2.97617	-3.77616	-8.13199	-17
1J0_G5	0h	-17	-17	-17	-17	-9.73379	-17	-17	-17	-17	-17	-17	-17	-17	-17	-17	-17	-17	-17	-17	-17	-17	-17	-17	-17	-17	-17	-17	-9.91339	-17	-17	-17	-17	-5.48081	-17	-16.003	-7.28495	-17	-5.26295	-17	-17	-17	-17	-17	-17	-17	-17	-17	-17
1J0_H1	0h	-4.84777	-2.03932	-12.8043	-17	-4.77017	-4.83444	-17	-17	-17	-4.6467	-17	-17	-17	-17	-17	-5.64289	-11.879	-17	-17	-17	-17	-6.30679	-17	-17	-3.20245	-6.58744	-17	-6.73137	-17	-17	-17	-17	-2.0472	-5.875	-11.5738	-6.87765	-7.24758	-3.48556	-7.66081	-17	-9.74076	-6.06974	-9.80566	-17	-7.71564	-5.27009	-10.698	-17
1J0_H2	0h	-6.77503	0.406202	-17	-8.98606	-4.22432	-2.97255	-5.16871	-17	-2.53598	-2.21915	-8.5359	-17	-15.1456	-7.49378	-9.05056	-3.80638	-13.2153	-4.09292	-4.11698	-4.97926	-6.44612	-6.75676	-17	-4.89853	-2.79164	-5.92564	-10.3612	-3.08382	-2.42604	-6.26925	-17	-17	-1.82754	-5.8263	-10.0561	-8.21372	-9.24227	-2.03315	-3.55613	-10.2867	-17	-17	-3.57996	-11.3351	-5.37013	-3.3399	-17	-5.36892
1J0_H3	0h	-17	-2.27589	-17	-11.8617	-3.72095	-17	-5.87777	-17	-3.60978	-17	-17	-17	-17	-17	-17	-3.8049	-17	-6.48283	-4.42283	-5.72049	-17	-17	-17	-17	-5.10502	-6.88616	-13.5131	-5.23697	-2.85328	-9.75611	-17	-17	-3.18825	-3.75297	-13.9497	-6.09215	-17	-2.56127	-5.48198	-17	-5.76546	-17	-4.24281	-17	-6.35791	-10.9753	-9.17344	-17
1J0_H4	0h	-17	1.00902	-17	-6.66798	-3.20481	-4.6561	-2.98878	-17	-2.59125	-2.11707	-17	-17	-16.4046	-17	-17	-3.60923	-16.7172	-2.31372	-2.19252	-4.91731	-6.46931	-4.86177	-17	-4.23402	-0.0311133	-2.91043	-17	-2.54063	-1.21791	-10.7946	-17	-16.561	-0.672313	-2.86434	-8.66179	-6.9089	-5.31234	1.17486	-3.32903	-4.67386	-7.99212	-3.86521	-2.90489	-6.26202	-4.49874	-3.16593	-7.78827	-17
1J0_H5	0h	-5.7249	-0.988281	-6.78345	-6.65793	-4.14886	-5.60933	-4.70283	-17	-4.58177	-4.22531	-8.89596	-17	-17	-17	-7.03868	-6.15832	-13.8897	-6.03137	-2.68715	-17	-5.70973	-5.32234	-4.54217	-6.48369	-1.1945	-5.1146	-8.90438	-4.17612	-2.33556	-11.1395	-17	-17	-1.66536	-3.81658	-10.0295	-6.44699	-5.93387	-0.156732	-3.5048	-17	-6.42819	-4.81118	-6.12593	-6.93004	-4.7303	-4.74053	-12.3442	-17
1J0_A7	0h	-17	-0.145881	-17	-6.43648	-3.30337	-4.28894	-17	-17	-3.23848	-6.21143	-17	-17	-12.1053	-17	-17	-5.68361	-12.1113	-17	-17	-7.85575	-17	-5.51187	-17	-17	-3.86887	-6.69837	-17	-6.33964	-2.85503	-11.4057	-17	-17	-2.56746	-2.93757	-15.63	-7.05539	-5.59925	-0.748597	-4.04126	-17	-6.28179	-17	-3.50532	-17	-3.65867	-8.38934	-8.50469	-17
1J0_A8	0h	-17	-0.0816724	-17	-17	-3.67132	-17	-2.37511	-17	-17	-17	-3.59154	-17	-13.1175	-17	-17	-17	-12.5678	-17	-6.76182	-6.16674	-17	-3.87675	-17	-17	-2.42391	-17	-17	-4.56063	-2.49769	-17	-17	-17	-2.43612	-2.37093	-17	-6.38478	-17	0.093437	-3.85487	-17	-4.07418	-17	-3.31046	-17	-8.70262	-14.5519	-7.01959	-17
1J0_A9	0h	-5.34748	-0.854336	-5.47994	-4.66328	-3.71959	-2.40518	-5.63638	-17	-4.90888	-4.93435	-17	-17	-14.5492	-17	-17	-4.71764	-9.26342	-4.94853	-2.60348	-3.85165	-5.83648	-2.70756	-5.9159	-6.22043	-1.03289	-2.43783	-11.913	-3.94252	-1.72258	-17	-17	-17	-0.991858	-3.04039	-17	-6.15658	-9.20874	2.0686	-3.37616	-5.29824	-17	-17	-2.31384	-4.49759	-4.62285	-5.55529	-10.1266	-5.06428
1J0_A10	0h	-17	0.348262	-17	-7.67888	-4.02382	-3.68781	-9.01685	-17	-2.54653	-3.2217	-17	-17	-17	-17	-9.35259	-3.44043	-12.0604	-5.82219	-3.65379	-3.97927	-6.21817	-17	-17	-6.04114	-1.66264	-6.21006	-17	-5.04959	-1.85194	-10.4656	-17	-6.5954	-2.45574	-3.64421	-12.8327	-7.70317	-5.12422	-0.14701	-4.61224	-17	-17	-4.64794	-6.4754	-9.34461	-2.56851	-5.72702	-8.25692	-17
1J0_A11	0h	-5.18262	0.14027	-17	-5.47412	-4.073	-3.24347	-4.7665	-17	-5.57254	-2.81661	-17	-17	-17	-17	-9.5479	-4.78555	-9.66288	-17	-3.14402	-3.38343	-5.26543	-5.75837	-17	-4.5437	-0.900862	-6.8995	-8.94227	-4.38769	-2.95437	-17	-17	-17	-2.0228	-6.97423	-14.1527	-7.15969	-7.04692	0.97463	-3.93677	-17	-5.54854	-17	-3.15999	-7.35427	-17	-9.96924	-9.19906	-17
1J0_A12	0h	-17	1.3391	-4.44293	-11.4075	-6.90042	-2.27359	-2.18897	-17	-4.87624	-3.63104	-17	-17	-11.7912	-17	-17	-3.99228	-8.49936	-3.55996	-2.24102	-4.74375	-4.25188	-4.06777	-17	-17	-0.0195219	-3.66233	-17	-4.58315	-2.29459	-17	-17	-17	-0.0567028	-2.4199	-12.8106	-9.32444	-5.97094	2.18035	-2.73062	-17	-4.76041	-1.35719	-2.29609	-4.81071	-3.61626	-2.84432	-7.9271	-6.5053
1J0_B7	0h	-5.99534	-1.10159	-17	-17	-3.80429	-17	-3.54247	-17	-4.46996	-3.58833	-17	-17	-7.43282	-17	-17	-4.40785	-14.238	-6.05939	-4.82435	-6.05847	-4.59714	-5.61493	-17	-17	-4.25254	-17	-7.4616	-17	-17	-17	-17	-17	-2.04081	-5.16112	-17	-7.6745	-7.71064	-0.458964	-5.50202	-17	-7.80226	-5.87851	-7.2352	-5.81016	-17	-17	-7.59875	-17
1J0_B8	0h	-1.98467	0.517069	-17	-6.17395	-3.40352	-3.4961	-2.1463	-7.79258	-2.20829	-3.73678	-6.91643	-2.9249	-9.03894	-17	-7.50395	-3.5729	-7.08477	-1.72073	0.0449809	-0.925775	-5.25778	-1.29953	-4.57574	-11.2149	0.75484	-3.58972	-7.94162	-5.25079	-1.612	-1.99653	-17	-17	0.660239	-2.53885	-9.52597	-7.04865	-9.79425	3.36756	-2.24974	-5.987	-17	-1.89547	-2.30165	-4.02684	-3.96254	-2.08782	-7.44838	-5.43868
1J0_B9	0h	-4.37062	0.391139	-17	-6.58599	-4.34541	-3.44816	-2.06325	-17	-6.36182	-2.76974	-17	-17	-11.1037	-4.31902	-17	-3.10269	-13.2425	-3.16946	-3.60614	-4.25398	-17	-3.63065	-5.99054	-17	-0.633933	-6.42283	-9.88421	-3.64937	-1.79094	-17	-17	-12.6059	-1.48114	-3.08328	-11.0358	-6.92295	-5.99816	1.29882	-3.20384	-6.47648	-17	-7.36283	-3.62402	-5.29585	-6.44493	-4.15512	-17	-17
1J0_B10	0h	-5.29568	0.361504	-17	-6.12956	-2.27119	-1.87026	-5.42588	-17	-2.76986	-4.84643	-7.2858	-17	-12.8452	-17	-17	-2.91675	-11.8147	-4.20077	-3.0258	-3.00561	-6.54189	-5.55142	-4.57684	-7.44866	-1.61542	-3.2335	-7.0943	-2.08152	-1.30498	-9.28594	-17	-15.7272	-2.06051	-2.25779	-9.63174	-11.4083	-5.03399	0.465078	-2.84608	-17	-4.9969	-17	-2.68109	-5.32104	-4.74739	-4.25362	-9.63366	-7.6487
1J0_B11	0h	-3.80914	0.815788	-17	-12.4598	-2.99903	-1.92634	-3.47422	-17	-2.77157	-5.00487	-8.28123	-17	-17	-4.08709	-17	-5.24714	-12.4018	-3.46736	-3.86107	-5.60394	-17	-3.7929	-17	-17	-0.875215	-4.04086	-9.36642	-2.81967	-0.710447	-5.06864	-17	-17	-1.90985	-4.29306	-12.1385	-9.31461	-5.22915	0.701562	-10.0356	-17	-4.9887	-17	-2.81581	-7.24943	-3.41454	-9.40716	-8.46491	-17
1J0_B12	0h	-4.62317	0.945706	-17	-4.55917	-4.20548	-4.35964	-3.96178	-8.42353	-2.37616	-2.74027	-17	-17	-11.5617	-5.49076	-8.77017	-4.25735	-10.2389	-5.11955	-1.5987	-3.08814	-17	-5.02469	-17	-17	-0.0209214	-4.68226	-17	-4.55501	-1.69841	-4.0802	-17	-17	-1.91146	-5.38576	-11.8769	-8.36284	-10.598	1.75063	-2.63999	-7.42712	-6.68025	-4.16757	-5.92572	-4.97492	-4.52247	-4.68061	-11.9279	-6.78174
1J0_C7	0h	-17	-2.78258	-17	-17	-4.99227	-17	-9.50533	-6.2488	-1.96968	-12.0204	-17	-17	-10.2918	-17	-17	-17	-11.7727	-1.04192	-3.98266	-17	-17	-6.20034	-8.5605	-17	-17	-13.5648	-7.19217	-17	-5.51992	-17	-17	-17	-4.0945	-5.94349	-17	-7.58609	-17	-1.33754	-5.38506	-17	-17	-17	-4.85729	-17	-17	-9.89855	-7.40388	-17
1J0_C8	0h	-5.21853	0.158269	-17	-5.6783	-4.09389	-1.89036	-3.58047	-17	-3.00997	-4.29413	-6.89942	-13.8156	-9.67687	-17	-14.2593	-3.03413	-13.4664	-2.53388	-3.72787	-4.6527	-17	-4.57928	-17	-17	-0.650165	-3.35559	-9.03801	-3.18429	-1.72645	-10.3704	-17	-17	-2.09746	-3.30522	-10.6251	-8.47889	-17	0.650158	-4.69886	-17	-8.36584	-3.12487	-10.3288	-7.56166	-4.27756	-7.14102	-8.17749	-17
1J0_C9	0h	-5.56029	-0.0885066	-17	-6.53262	-17	-1.82374	-2.54279	-17	-5.12448	-2.31387	-17	-17	-10.1782	-4.78671	-7.76001	-3.29854	-12.3575	-5.40977	-3.09639	-2.1073	-5.72488	-4.80037	-17	-6.83678	-0.375532	-4.85712	-8.07838	-12.1919	-2.16461	-4.90063	-17	-17	-1.77298	-17	-17	-9.30555	-17	0.771315	-4.46742	-17	-7.05286	-4.68232	-4.12125	-17	-3.80003	-4.73435	-17	-17
1J0_C10	0h	-4.97477	-1.53867	-17	-10.4087	-2.90732	-3.28094	-3.60345	-17	-2.41736	-4.03381	-17	-13.4154	-11.9454	-17	-7.04383	-3.78506	-10.3875	-3.41383	-2.11669	-3.58628	-5.70622	-3.46183	-17	-17	-1.17244	-5.68648	-5.4574	-5.08317	-2.57265	-4.13158	-17	-17	-1.1557	-2.75581	-8.68977	-8.40291	-6.23967	1.4321	-3.96409	-4.84401	-4.89402	-4.026	-3.34636	-4.23729	-8.01881	-4.78113	-5.99976	-6.36489
1J0_C11	0h	-3.23603	1.58882	-17	-4.96381	-3.55759	-2.74433	-3.42166	-17	-3.09221	-2.74965	-4.87728	-17	-8.58638	-17	-10.6611	-3.80899	-11.4072	-2.456	-3.67298	-7.05175	-17	-4.41076	-17	-3.72584	-1.70782	-1.6113	-17	-3.47544	-2.55491	-8.12804	-17	-13.8142	-1.57042	-2.39151	-12.0529	-8.22092	-17	0.669611	-4.12052	-17	-2.85397	-3.1771	-4.53774	-4.90651	-3.53625	-3.89779	-6.7647	-6.48607
1J0_C12	0h	-3.49679	0.319495	-17	-17	-0.881118	-0.79185	-2.56053	-17	-10.6053	-2.85127	-17	-17	-9.09751	-17	-5.48849	-17	-15.6005	-17	-17	-2.37368	-17	-5.11586	-17	-17	-3.21474	-17	-17	-17	-0.519009	-17	-17	-12.5201	-0.534773	-0.193837	-8.07541	-5.2932	-2.94683	-1.14276	-1.55994	-17	-3.65809	-17	-2.11097	-3.39593	-3.13445	-6.57378	-6.34378	-17
1J0_D7	0h	-6.46981	-0.742532	-6.62105	-6.75543	-4.0191	-3.17954	-2.99166	-17	-2.91868	-3.86968	-17	-17	-11.6922	-17	-8.56834	-4.08624	-12.3834	-17	-4.36773	-4.8434	-17	-4.86364	-17	-17	-1.83279	-6.10947	-17	-5.09225	-2.39835	-5.37869	-17	-17	-2.23767	-3.5818	-9.82644	-6.84606	-6.49746	-0.759924	-4.78104	-7.07398	-7.98594	-5.10649	-4.40381	-6.32624	-6.22474	-4.31784	-8.14776	-11.0097
1J0_D8	0h	-5.04813	-0.379465	-17	-6.7545	-3.48678	-1.69254	-3.39842	-17	-2.4525	-2.97019	-17	-13.1486	-14.0831	-17	-8.41229	-17	-11.4454	-1.964	-4.86065	-6.20099	-5.05755	-3.93417	-17	-17	-0.0612786	-2.94637	-17	-4.82775	-3.10852	-5.49101	-17	-17	-0.978841	-3.59967	-9.5264	-6.62405	-17	1.30796	-4.3687	-17	-5.40533	-3.24566	-3.82461	-5.0601	-8.38547	-4.83931	-6.70875	-7.34941
1J0_D9	0h	-3.84582	1.15219	-17	-5.97698	-3.80915	-3.51923	-3.73063	-17	-2.99783	-2.1729	-6.35631	-17	-11.4437	-17	-9.95498	-5.78252	-9.88875	-3.38108	-3.24438	-4.41791	-17	-3.37231	-5.59924	-6.30765	-1.37315	-4.73679	-9.46409	-5.9165	-0.833208	-3.15747	-17	-17	-0.936964	-3.68103	-11.1434	-7.21343	-9.46024	0.846587	-3.38145	-6.58972	-5.63472	-4.66533	-3.53538	-6.38434	-4.33297	-7.15318	-8.74283	-17
1J0_D10	0h	-10.6031	2.5898	-17	-8.869	-2.39628	-0.262504	-4.19275	-17	-9.65408	-17	-17	-17	-17	-17	-9.58128	-17	-15.0433	-4.09502	-17	-17	-17	-6.14186	-17	-17	-17	-17	-17	-5.83127	-17	-5.40929	-17	-16.2084	-1.41929	-3.08096	-9.70956	-6.62852	-5.27559	0.572893	-3.35769	-5.03653	-7.71419	-3.99976	-3.41233	-7.60007	-6.52017	-5.46711	-8.20887	-17
1J0_D11	0h	-17	2.12232	-17	-9.96977	-3.39071	-0.196131	-5.1632	-17	-10.1273	-3.85803	-17	-17	-17	-17	-17	-17	-12.4201	-17	-17	-4.59963	-4.94085	-17	-17	-4.01089	-17	-17	-17	-9.24048	-17	-2.60433	-17	-17	-2.17151	-3.1801	-11.1762	-8.38264	-6.02322	-0.217939	-4.26469	-17	-5.40449	-8.10721	-3.98353	-5.81214	-5.49339	-6.90464	-8.00479	-17
1J0_D12	0h	-17	0.217376	-17	-8.93248	-0.120852	-0.847845	-1.00491	-17	-10.3579	-3.80331	-17	-17	-17	-17	-17	-17	-8.54247	-17	-17	-17	-17	-17	-17	-17	-2.66859	-17	-17	-17	-17	-2.65069	-17	-15.5991	0.66993	-0.763293	-7.17251	-6.46749	-17	1.23857	-2.60168	-2.39938	-5.60046	-2.96268	-2.29209	-6.92872	-3.72423	-2.90507	-5.02937	-17
1J0_E7	0h	-17	-3.3098	-17	-17	-3.57026	-4.27836	-17	-17	-17	-6.41524	-17	-17	-15.6618	-6.56972	-17	-17	-14.7753	-6.35789	-17	-17	-17	-6.54446	-17	-17	-2.86711	-5.66051	-17	-6.37606	-17	-17	-17	-17	-3.95787	-3.89183	-12.2154	-8.50915	-6.365	-2.36918	-4.84974	-17	-7.18681	-6.43416	-4.69944	-17	-4.24941	-7.5531	-7.3224	-17
1J0_E8	0h	-17	0.531311	-4.8573	-5.87038	-3.25064	-4.79086	-3.1912	-17	-2.22135	-2.94146	-6.75636	-17	-11.1629	-17	-7.10118	-3.9931	-9.22568	-4.48278	-2.99654	-4.37936	-6.75724	-3.68699	-4.41581	-4.96384	-1.39086	-4.62265	-8.31731	-5.37111	-1.95654	-11.5381	-17	-17	-1.07174	-3.50417	-12.6414	-7.28744	-7.30701	0.306455	-4.34081	-7.0463	-6.72406	-4.25538	-4.36359	-5.89967	-4.28806	-7.27392	-9.2147	-6.30002
1J0_E9	0h	-3.59783	-0.456272	-17	-4.47159	-2.74586	-3.01246	-4.86102	-17	-3.33076	-6.3711	-17	-17	-11.5271	-17	-8.42033	-17	-10.4431	-3.66845	-3.01695	-3.22649	-5.38495	-4.85135	-17	-6.68297	-1.23314	-2.30802	-17	-5.13425	-1.10446	-1.97816	-17	-17	-0.868067	-2.68353	-17	-7.28342	-6.41537	1.0891	-4.06614	-17	-4.31272	-5.76814	-3.97077	-6.51607	-7.09295	-4.92983	-6.36364	-17
1J0_E11	0h	-17	0.787153	-17	-5.63523	-1.76106	-3.31743	-1.31069	-17	-3.22842	-17	-17	-8.81798	-17	-17	-17	-4.82098	-9.18401	-17	-4.71669	-3.47454	-17	-6.39299	-17	-4.48472	-2.91518	-3.43657	-17	-3.70633	-1.57242	-17	-17	-17	-0.216593	-1.87586	-9.91541	-6.00087	-4.85586	0.862922	-3.17321	-17	-17	-5.54375	-2.69919	-5.14883	-5.6648	-4.0738	-5.59621	-6.31727
1J0_E12	0h	-2.33345	-0.619675	-17	-4.85801	-1.25903	-1.97409	-17	-17	-1.72578	-17	-17	-17	-17	-17	-6.9381	-17	-10.1866	-17	-2.42749	-17	-2.78246	-3.04999	-17	-17	-0.986135	-17	-17	-17	-1.0917	-2.11982	-17	-11.239	-0.53512	-0.658007	-7.77816	-6.68301	-3.58003	0.994629	-2.36566	-17	-3.23799	-2.46916	-2.28469	-4.12791	-2.78752	-9.03412	-3.67893	-17
1J0_F7	0h	-5.80202	0.722541	-17	-12.0146	-4.0389	-0.405723	-5.17338	-17	-9.89783	-3.84804	-17	-17	-14.0535	-17	-17	-17	-12.0178	-17	-9.73385	-4.89878	-6.0644	-3.22505	-17	-5.55677	-1.17752	-3.80013	-17	-6.9388	-2.26508	-9.09053	-17	-17	-1.91664	-2.40601	-10.2136	-6.47958	-5.39634	-0.63539	-3.5408	-6.54201	-4.59323	-6.16502	-4.55146	-6.71262	-5.75801	-4.29985	-6.98972	-17
1J0_F8	0h	-2.15332	-0.584648	-17	-9.38677	-1.66027	-1.57962	-2.97633	-17	-4.3365	-6.77603	-17	-11.0606	-17	-17	-17	-3.42621	-9.17793	-3.91606	-5.10331	-3.63245	-17	-5.24298	-17	-17	-3.0711	-1.9417	-7.52141	-3.67331	-1.73271	-6.39039	-17	-17	0.278103	-1.08939	-8.68795	-3.65435	-4.5319	1.91753	-2.90833	-17	-4.8422	-2.17439	-2.62621	-5.1593	-7.50919	-12.9468	-5.36933	-17
1J0_F9	0h	-5.19524	-1.38821	-17	-10.2968	-2.52323	-3.77289	-7.70438	-17	-3.10668	-3.64967	-17	-12.7755	-13.0587	-17	-17	-2.15038	-13.1481	-3.43459	-17	-17	-4.64478	-4.58759	-4.93772	-3.75258	-2.7836	-17	-17	-3.85647	-2.35806	-5.29851	-17	-14.9037	-1.85302	-2.57909	-9.50684	-7.57768	-17	-0.00475626	-4.60765	-5.74682	-5.21065	-4.96306	-4.72703	-5.43363	-4.66773	-5.83961	-6.15674	-8.72519
1J0_F10	0h	-5.75244	0.58401	-17	-4.82106	-2.97742	-2.32548	-2.60911	-17	-4.59909	-3.27391	-5.23836	-14.426	-10.7508	-17	-17	-17	-9.54912	-4.91088	-2.17317	-3.42801	-17	-2.91562	-6.14295	-17	-1.53278	-4.5687	-8.52695	-3.49065	-1.77119	-3.6739	-17	-17	-0.458891	-2.3457	-13.3842	-6.70512	-6.67228	0.889656	-4.69711	-4.52476	-6.85821	-2.62768	-4.17011	-6.47721	-9.77058	-3.59364	-8.52627	-17
1J0_F11	0h	-17	0.780041	-17	-6.9242	-3.66967	-3.94877	-5.96061	-17	-3.33131	-6.65622	-17	-11.0356	-15.0717	-17	-7.85814	-17	-13.1977	-4.80069	-17	-3.60198	-4.01115	-5.05291	-7.22756	-6.56867	-1.54248	-4.26801	-6.60613	-4.98742	-2.30587	-5.40109	-17	-12.1618	-1.82572	-2.61781	-9.1103	-5.18349	-17	-0.15732	-3.31418	-5.02724	-3.84484	-17	-4.68826	-4.75037	-5.00269	-5.00772	-8.36791	-7.22237
1J0_F12	0h	-17	0.52277	-17	-3.88128	-1.89965	-0.595486	-1.15855	-17	-17	-17	-17	-17	-17	-17	-17	-17	-10.9771	-17	-17	-17	-17	-3.95776	-17	-17	-2.97785	-4.80339	-17	-8.97087	-2.63345	-17	-17	-17	-0.220073	-0.186398	-10.5326	-4.84893	-3.43429	0.549868	-3.56342	-17	-17	-17	-1.62713	-3.34679	-17	-14.7649	-17	-17
1J0_G7	0h	-3.10252	-0.502397	-17	-4.87964	-4.28321	-1.96242	-2.34031	-17	-5.47358	-4.78663	-17	-17	-17	-17	-12.465	-17	-9.90844	-5.52642	-3.74364	-2.41675	-17	-2.82039	-17	-6.30276	-1.27829	-3.19494	-17	-3.45118	-2.45149	-9.72937	-17	-17	-0.709553	-2.51765	-9.44746	-7.15194	-5.56737	1.1093	-3.63313	-17	-6.59453	-5.74248	-3.69549	-5.46966	-4.67776	-4.16346	-8.65076	-17
1J0_G8	0h	-5.14351	0.262724	-17	-5.46563	-17	-4.36861	-4.23749	-17	-4.78858	-4.25261	-17	-17	-12.8408	-17	-17	-17	-13.979	-2.56624	-4.6794	-3.0185	-17	-3.47587	-17	-17	-1.97456	-17	-7.5866	-4.21977	-2.01028	-17	-17	-17	-3.29162	-17	-17	-6.23296	-17	-0.242301	-4.02613	-17	-17	-4.62792	-4.02812	-5.88255	-3.07366	-4.13632	-17	-17
1J0_G9	0h	-4.10416	1.12457	-17	-6.81389	-3.69522	-3.69913	-4.617	-17	-5.15707	-3.64317	-17	-12.0731	-15.4494	-17	-8.46824	-3.48553	-9.88047	-4.11014	-17	-4.44567	-4.65065	-4.94258	-17	-7.67076	-1.71903	-1.97482	-9.94864	-3.95008	-2.30498	-6.93535	-17	-17	-1.20303	-3.53178	-9.17611	-4.20346	-17	0.221259	-4.33934	-17	-6.24574	-3.62292	-5.25262	-6.35331	-4.05673	-4.21236	-6.18274	-17
1J0_G10	0h	-17	-0.590752	-17	-8.80629	-2.39202	-2.64228	-4.65859	-16.7768	-2.75782	-4.96657	-17	-17	-15.1629	-17	-8.41069	-3.41487	-16.9915	-2.9378	-3.17228	-17	-17	-9.54057	-5.85718	-17	-2.02531	-2.82422	-6.64124	-4.64835	-17	-9.09573	-17	-10.0936	-0.676818	-2.64907	-7.13237	-6.81366	-6.35724	-1.22714	-2.95398	-17	-5.45856	-2.90931	-4.88584	-5.48536	-3.25034	-3.75661	-5.3332	-5.32024
1J0_G11	0h	-17	1.24931	-17	-4.94707	-3.85098	-3.24078	-3.73556	-17	-1.93592	-4.24999	-17	-17	-17	-17	-17	-3.14626	-8.11493	-2.59651	-4.4723	-4.4163	-4.05528	-2.3442	-17	-3.97327	-0.942597	-3.20196	-6.66613	-4.58221	-2.17586	-8.13992	-17	-17	-0.687501	-3.7833	-8.36891	-6.86434	-5.79203	1.97943	-2.60399	-17	-5.58321	-2.30084	-2.8951	-6.14287	-7.9106	-3.85201	-5.69797	-17
1J0_H7	0h	-17	-0.536466	-17	-6.73763	-2.73803	-3.02359	-3.00978	-17	-3.45705	-6.13781	-17	-17	-15.0866	-17	-9.74363	-4.14554	-13.4929	-17	-4.51809	-17	-6.03048	-5.53885	-17	-17	-2.02669	-5.5845	-7.82991	-4.37771	-0.959211	-7.19912	-17	-17	-1.86078	-3.60187	-8.9458	-7.22564	-17	0.180055	-4.42927	-17	-4.5062	-17	-3.22684	-14.09	-4.1534	-4.61622	-7.71527	-9.84677
1J0_H8	0h	-4.07435	0.910133	-5.97948	-5.4207	-3.65844	-2.54238	-2.04897	-17	-5.28874	-6.1551	-6.04137	-17	-16.4603	-17	-8.78812	-3.05249	-11.8522	-1.77299	-1.66466	-2.99223	-17	-4.95047	-17	-17	0.0517838	-3.63905	-8.42483	-3.48052	-0.503472	-5.14777	-17	-17	-0.818685	-3.14424	-9.79033	-6.79951	-6.73378	1.16089	-3.72267	-17	-4.42315	-2.55907	-3.75385	-8.74571	-5.1071	-3.51826	-6.07222	-5.36787
1J0_H9	0h	-3.58447	0.0402269	-17	-7.19456	-2.66079	-3.44862	-5.44447	-17	-17	-3.00725	-17	-17	-17	-17	-17	-17	-13.7672	-3.94188	-3.95215	-3.99036	-6.31354	-5.48759	-10.0409	-17	-0.581346	-3.40795	-7.10372	-6.40642	-1.79737	-5.41337	-17	-14.7371	-1.56253	-2.76488	-10.0636	-6.58636	-5.7589	0.584856	-3.03065	-17	-9.89685	-2.88422	-3.28826	-8.14471	-4.73863	-10.8513	-7.93154	-17
1J0_H10	0h	-3.54167	0.114874	-17	-5.98235	-3.09113	-3.18221	-4.7462	-17	-3.55723	-1.63046	-17	-17	-17	-17	-10.2587	-3.99201	-12.3303	-2.57546	-4.20813	-6.31948	-5.65038	-4.30915	-5.68258	-5.85778	-0.816046	-3.59089	-7.52984	-4.19616	-2.53383	-9.94675	-17	-17	-0.914274	-3.39619	-9.331	-5.49907	-10.5798	1.1239	-2.19054	-17	-9.20736	-17	-2.74752	-8.48347	-3.68727	-5.85086	-8.93181	-17
1J0_H11	0h	-5.52786	0.0634742	-17	-7.46321	-2.9087	-4.07055	-4.42577	-17	-2.53754	-3.3079	-17	-17	-17	-5.62379	-17	-3.32258	-17	-4.68597	-3.8997	-6.11317	-17	-7.79075	-17	-4.15156	-3.23419	-17	-17	-5.28279	-17	-17	-17	-17	-1.89068	-2.68747	-9.04647	-8.5234	-6.49839	0.117563	-5.57218	-17	-8.90252	-17	-3.81943	-6.1853	-4.23757	-4.31343	-7.34838	-6.96797
1J1_A1	24h	-3.52936	-0.111397	-17	-13.9389	-4.10163	-4.26665	-17	-8.73709	-3.18109	-4.14394	-17	-17	-10.7463	-4.90118	-8.7573	-4.97316	-9.75594	-3.93121	-3.98079	-4.09423	-4.42186	-3.63537	-4.20595	-3.8067	-0.964194	-6.9266	-17	-4.98922	-4.21302	-11.5144	-17	-4.35836	-0.841031	-5.65868	-13.2228	-7.92838	-9.87172	1.50705	-2.48228	-6.22019	-4.44082	-4.73467	-3.26226	-6.34768	-3.10233	-3.57277	-8.21709	-7.49005
1J1_A2	24h	-17	-1.93523	-17	-10.4475	-3.78715	-5.62841	-17	-17	-5.81735	-3.74067	-6.85055	-17	-17	-17	-7.2317	-3.85919	-11.4181	-17	-4.50381	-4.77822	-5.42229	-5.14771	-4.45914	-6.3579	-3.3371	-17	-17	-6.16138	-4.8464	-11.2079	-17	-6.00085	-0.751491	-4.08687	-10.4929	-7.96028	-6.61242	1.02135	-3.447	-17	-8.72695	-3.66809	-2.92176	-17	-4.5144	-5.50045	-7.21334	-6.24286
1J1_A3	24h	-3.16709	-0.449446	-5.28659	-8.68159	-3.2777	-4.18435	-3.88668	-17	-2.43784	-3.74672	-7.39641	-17	-17	-5.91478	-6.90422	-2.4681	-11.6674	-17	-5.41417	-2.9435	-17	-3.07518	-5.17333	-4.90958	-1.65088	-6.34757	-10.7147	-4.77559	-4.91304	-17	-17	-3.96683	-0.345392	-3.84192	-9.36862	-7.14541	-17	1.52083	-3.61887	-5.84383	-4.85164	-4.94156	-3.93729	-5.04441	-5.40503	-3.6129	-6.41318	-9.00636
1J1_A4	24h	-3.33045	-0.519571	-17	-11.1126	-3.63918	-4.469	-4.94511	-17	-3.29636	-4.80159	-17	-17	-17	-17	-8.04637	-2.81918	-11.4504	-5.48216	-5.194	-3.79341	-6.10361	-3.94635	-5.93058	-6.18544	-1.60937	-4.47424	-8.01649	-6.86284	-4.54986	-5.80268	-17	-4.55517	-0.28391	-3.67656	-13.5498	-7.725	-9.39119	1.77033	-3.53715	-17	-6.47863	-2.56269	-2.68418	-6.6175	-4.66761	-6.55576	-7.334	-6.80322
1J1_A5	24h	-2.72605	-0.155595	-17	-13.3087	-5.62783	-3.37601	-17	-17	-3.10426	-3.9832	-17	-17	-17	-5.25924	-17	-17	-10.63	-17	-2.65465	-4.66947	-17	-2.99736	-17	-17	-1.57584	-17	-17	-6.25423	-17	-9.16876	-17	-3.94313	0.761661	-2.05738	-11.7583	-7.65397	-4.00518	1.63848	-3.4864	-17	-4.7231	-2.25607	-3.34199	-6.80581	-7.35135	-2.65832	-5.46764	-17
1J1_A6	24h	-17	-0.761531	-6.60029	-17	-4.7477	-5.40469	-6.70108	-17	-2.03212	-3.52174	-17	-17	-17	-7.46559	-8.81823	-3.10348	-17	-2.45605	-3.52539	-6.76266	-6.77857	-5.10464	-6.32611	-4.97005	-0.71581	-5.36964	-8.53228	-6.65665	-2.50767	-17	-17	-5.23524	-0.416204	-4.94625	-16.4488	-5.32021	-11.7416	1.70195	-3.96972	-4.79492	-17	-4.6113	-3.01905	-5.60986	-4.66157	-3.28332	-9.46957	-7.19524
1J1_B1	24h	-4.51106	-0.0886099	-17	-13.8149	-3.95178	-6.02015	-17	-17	-5.38043	-4.08197	-17	-17	-13.4773	-7.434	-6.84651	-4.30341	-10.4861	-3.81105	-4.01598	-1.85022	-5.81302	-2.94182	-5.81405	-4.90661	-1.5417	-17	-9.5217	-6.5834	-4.1568	-17	-17	-6.8923	-1.61312	-4.13544	-9.61509	-6.24795	-8.15566	1.14887	-3.2905	-4.98306	-7.79335	-3.52273	-4.21572	-5.45055	-7.81736	-4.46055	-11.2679	-17
1J1_B3	24h	-17	0.20949	-17	-8.42911	-4.53509	-3.75738	-3.63993	-17	-4.77624	-3.00979	-17	-17	-13.2895	-8.30633	-17	-4.31963	-8.0485	-17	-5.16554	-5.11068	-4.2451	-3.99788	-17	-17	-1.20329	-4.5253	-7.12696	-4.0849	-2.41585	-10.0674	-17	-5.75145	0.160153	-4.55013	-11.296	-6.59617	-5.1034	1.57675	-4.14162	-4.1878	-3.81249	-2.89066	-4.36071	-6.74856	-3.7534	-4.03003	-7.18524	-6.42303
1J1_B4	24h	-2.4217	0.690119	-5.94088	-17	-3.66481	-2.53446	-3.81325	-17	-2.9467	-5.03886	-5.92194	-17	-11.3816	-17	-11.482	-5.63893	-6.88983	-17	-3.14228	-3.98448	-17	-1.75414	-4.83586	-5.52316	-0.599968	-3.293	-9.00422	-4.96178	-2.2783	-9.9852	-17	-3.64949	0.43794	-3.12148	-10.4481	-8.34577	-7.32778	1.73953	-2.58523	-17	-6.05361	-2.67369	-4.93859	-4.55983	-7.39703	-3.13344	-6.66617	-7.59016
1J1_B5	24h	-2.44617	0.468978	-17	-13.7288	-2.73117	-3.44122	-4.53345	-17	-4.7654	-4.51205	-17	-17	-8.73285	-17	-5.88882	-17	-8.47352	-3.18957	-2.07465	-2.55239	-3.46908	-2.09263	-7.68123	-17	-1.1469	-17	-7.43245	-3.26881	-4.93659	-8.59877	-16.164	-3.54039	-0.122024	-3.1109	-10.3217	-6.2983	-17	1.55358	-2.06108	-4.1704	-8.54619	-2.81236	-3.56274	-6.18305	-4.9265	-5.57634	-6.04209	-17
1J1_B6	24h	-17	-0.906473	-17	-7.3794	-5.47814	-3.98468	-5.85522	-17	-5.00925	-4.31629	-17	-17	-17	-6.29441	-6.62215	-4.66867	-9.95946	-3.64286	-4.19678	-4.83127	-5.45054	-4.16371	-17	-17	-1.00212	-5.03993	-8.4395	-3.90394	-2.77698	-17	-17	-3.34124	-1.12399	-4.23528	-10.3302	-8.22092	-17	1.10851	-3.89048	-17	-5.66713	-2.64312	-3.1453	-6.64483	-5.09567	-3.70756	-9.11099	-6.56021
1J1_C1	24h	-4.0963	-0.681632	-17	-8.54215	-4.5551	-3.77507	-4.30075	-17	-4.44632	-3.21594	-17	-17	-15.2623	-5.45251	-6.4426	-6.20072	-9.12756	-3.39168	-4.38487	-3.6017	-5.69525	-4.10468	-6.26924	-5.86843	-0.535767	-2.73445	-8.26537	-3.78752	-2.76828	-17	-17	-5.05977	-0.577728	-4.54754	-10.7256	-6.12369	-17	1.88923	-3.8274	-3.97229	-4.04436	-3.73027	-3.7259	-4.72254	-6.15425	-6.08004	-8.78523	-7.10751
1J1_C2	24h	-2.84159	-0.37535	-17	-5.18437	-3.42298	-3.36539	-4.9963	-17	-2.9628	-4.43134	-17	-17	-14.5735	-4.73629	-15.688	-6.39479	-8.10772	-2.97661	-3.90585	-8.61393	-5.053	-5.85477	-4.8842	-3.58775	-1.59309	-17	-11.3195	-5.24191	-4.03796	-9.24626	-17	-4.57266	-0.62346	-4.70567	-10.164	-7.94558	-5.80493	1.21996	-3.84272	-17	-4.79992	-4.04041	-3.1298	-5.07899	-4.98622	-4.99452	-6.70308	-17
1J1_C3	24h	-3.70942	-0.502989	-17	-6.98023	-4.34746	-3.63729	-17	-17	-3.52015	-3.29683	-5.04893	-16.8745	-15.8698	-17	-8.92499	-4.7149	-9.21486	-17	-3.35779	-3.38228	-17	-4.80439	-5.73628	-7.34685	-2.63791	-5.5778	-17	-7.26885	-4.55247	-8.20324	-17	-5.80368	-0.950785	-3.96199	-11.4072	-6.30476	-5.9478	1.23387	-3.36278	-17	-17	-5.21115	-4.03507	-7.79127	-5.92364	-6.34279	-6.43571	-17
1J1_C4	24h	-1.51709	-1.26296	-17	-10.1313	-2.45535	-3.27922	-4.50474	-5.51811	-3.64824	-3.96556	-4.77202	-2.87157	-6.61777	-17	-5.62792	-3.44898	-7.51196	-1.33532	-1.75491	-2.80805	-3.77445	-2.42908	-4.02983	-3.71637	-3.75866	-17	-8.44691	-4.20138	-3.84135	-3.79961	-17	-3.60576	0.702266	-2.10324	-8.43221	-6.98377	-7.40357	2.39806	-3.04462	-6.37365	-3.9943	-2.78026	-4.20336	-4.86893	-4.37711	-4.54494	-5.68804	-8.12336
1J1_C5	24h	-3.15608	0.405358	-17	-13.8259	-3.52114	-3.35587	-17	-17	-2.57483	-2.72514	-17	-17	-12.5507	-5.24508	-6.8054	-4.82645	-8.2108	-3.70387	-2.28702	-4.02973	-4.08249	-2.41549	-17	-17	-1.17956	-2.46884	-9.8431	-4.35268	-3.56884	-9.20003	-17	-17	0.209276	-2.27528	-10.3138	-7.23283	-7.22612	2.11195	-3.24595	-5.03604	-5.80977	-3.21447	-3.08113	-17	-5.73422	-4.13955	-7.62058	-17
1J1_C6	24h	-3.08626	0.214448	-17	-7.47477	-17	-17	-3.52071	-17	-3.36077	-2.50254	-17	-17	-17	-3.91209	-8.43063	-5.753	-9.96381	-2.7744	-3.52417	-3.97594	-4.02784	-17	-3.60161	-17	-1.28219	-17	-17	-3.34721	-3.685	-10.599	-17	-17	-0.947189	-17	-17	-7.41403	-7.19317	1.95001	-5.51935	-17	-8.76439	-4.49338	-5.18435	-5.38469	-5.80769	-5.24464	-17	-8.07337
1J1_D1	24h	-4.88256	-0.50022	-6.69797	-5.76955	-3.92196	-4.76536	-3.9625	-8.41073	-3.14986	-3.24479	-17	-17	-12.4202	-5.29758	-8.46325	-4.78041	-7.46732	-7.1246	-3.78883	-5.30382	-6.33306	-2.87679	-6.70848	-17	-1.42575	-6.41391	-17	-8.43713	-3.10136	-5.07179	-17	-4.82132	-0.278236	-4.72421	-10.7343	-8.2076	-17	1.8838	-3.23323	-17	-10.2597	-2.96062	-3.90102	-4.62204	-6.28397	-5.98854	-9.78962	-17
1J1_D2	24h	-1.81684	0.950633	-6.55682	-8.35163	-5.6076	-3.21683	-3.12854	-6.90059	-4.1014	-2.44691	-17	-17	-4.93646	-5.35481	-7.41981	-3.81016	-6.7713	-1.62701	-1.77423	-3.02906	-5.27885	-4.10826	-4.37635	-5.05245	-0.786605	-4.21639	-9.89267	-4.15319	-17	-5.73605	-17	-3.27388	0.277706	-3.63966	-12.9681	-7.76632	-17	2.24977	-2.35878	-5.66789	-7.19084	-3.5683	-2.02603	-6.06597	-5.6465	-2.98763	-7.05604	-17
1J1_D3	24h	-4.71906	-0.0651765	-17	-8.67169	-3.36878	-4.56856	-5.88197	-17	-3.18976	-5.0438	-17	-17	-17	-17	-17	-3.89776	-8.66982	-3.9304	-3.86111	-4.47038	-5.21158	-6.11959	-9.94628	-6.70531	-1.84036	-4.41181	-17	-5.78607	-3.08233	-11.8921	-17	-5.28428	-1.11709	-4.02974	-10.2806	-7.72662	-6.71274	0.409711	-4.22232	-17	-5.84649	-5.51952	-3.76257	-10.4176	-5.95255	-5.01582	-6.52866	-17
1J1_D4	24h	-4.63058	0.551602	-17	-11.1009	-4.26798	-4.04904	-6.08399	-10.3588	-3.10173	-4.20655	-10.3879	-17	-9.2584	-5.65914	-6.84198	-17	-8.5251	-2.98739	-3.67826	-4.17589	-17	-3.50529	-8.44817	-5.43286	-3.16407	-5.26372	-10.5597	-4.1329	-3.41204	-7.81799	-17	-3.28393	-0.0134424	-3.07979	-9.61228	-6.34435	-17	1.28022	-3.35166	-17	-4.0279	-2.98452	-3.34896	-5.40109	-5.11729	-5.98311	-5.48943	-6.47701
1J1_D5	24h	-1.19583	-0.425415	-6.49628	-8.56408	-4.33964	-5.38167	-3.56084	-5.31293	-3.14941	-3.56165	-2.67607	-2.59436	-7.50344	-17	-5.47181	-4.45889	-6.34558	-17	-2.59281	-1.45652	-2.78557	-2.17639	-3.94833	-3.41735	-1.15331	-17	-11.1769	-10.7193	-2.90263	-7.56957	-17	-5.37233	0.732934	-3.14935	-11.4044	-8.05864	-12.5417	2.281	-2.59211	-4.00139	-6.61519	-4.09396	-3.27841	-5.31662	-5.89795	-6.70898	-17	-7.71846
1J1_D6	24h	-5.55857	-0.652369	-4.85776	-14.2333	-3.58315	-4.35998	-17	-9.09321	-3.52295	-5.57531	-17	-17	-14.8991	-11.8918	-7.29917	-3.12447	-9.52087	-3.30409	-17	-6.12057	-17	-4.70756	-17	-17	-2.17962	-5.14445	-17	-3.52552	-4.6925	-8.75671	-17	-4.93888	-1.92538	-2.98359	-8.55767	-7.17327	-5.50183	0.361839	-4.55674	-17	-5.06207	-4.00105	-3.57995	-6.4101	-5.48381	-5.40991	-10.3114	-11.2529
1J1_E1	24h	-4.64744	-0.240088	-17	-9.86942	-5.21041	-4.39599	-3.66712	-17	-17	-5.61711	-9.00967	-17	-13.942	-17	-14.052	-4.68951	-11.3685	-4.449	-3.63157	-5.83687	-5.5845	-6.41651	-8.16182	-4.23735	-2.72297	-5.03229	-8.50708	-4.43736	-3.4039	-9.19792	-17	-5.25601	-1.11192	-4.65653	-9.73419	-9.10915	-7.42741	1.15726	-2.65963	-4.85254	-4.86435	-6.38078	-3.71922	-5.03625	-4.1395	-4.47574	-7.2897	-17
1J1_E2	24h	-5.54173	0.650887	-17	-6.67908	-3.77096	-3.90513	-3.3345	-17	-5.69449	-3.19673	-17	-17	-11.4072	-17	-17	-17	-7.65365	-5.27477	-8.53439	-4.67606	-3.22791	-5.20416	-17	-5.58029	-0.932537	-17	-10.6941	-3.65504	-2.23081	-10.89	-17	-4.55042	-0.609953	-3.46612	-11.1393	-10.4255	-11.6949	1.49229	-3.46953	-3.88762	-6.52622	-3.36303	-3.09903	-5.85747	-5.13724	-6.51408	-7.27638	-17
1J1_E3	24h	-17	-2.63989	-17	-8.55727	-1.81017	-2.2108	-17	-17	-17	-17	-17	-17	-11.2173	-17	-17	-17	-10.326	-17	-17	-17	-2.18985	-17	-17	-16.8478	-17	-17	-17	-17	-17	-4.81381	-17	-17	-1.29706	-0.681275	-17	-4.1136	-17	-2.21715	-4.53977	-17	-10.9298	-17	-5.27209	-17	-4.894	-3.51216	-4.51304	-17
1J1_E4	24h	-5.73169	0.142409	-17	-6.76704	-2.77418	-5.23972	-17	-17	-4.91922	-4.46837	-17	-17	-11.6129	-17	-8.67201	-5.65923	-8.58065	-17	-4.31715	-3.65662	-17	-6.14953	-17	-6.4638	-2.07258	-5.19761	-7.25496	-4.34062	-1.71998	-7.09423	-17	-3.92008	-0.577164	-3.25881	-9.86682	-6.93347	-10.5239	1.39524	-3.70154	-17	-4.6639	-3.41062	-4.46678	-7.23625	-5.53725	-4.25155	-5.22801	-17
1J1_E6	24h	-3.85004	-0.819737	-17	-8.40572	-3.91076	-3.10197	-17	-9.06388	-3.83655	-17	-17	-17	-13.0634	-6.3797	-11.6684	-5.89959	-11.6756	-3.61561	-3.84375	-5.32498	-17	-4.01196	-4.49487	-4.78474	-1.30774	-5.70856	-9.10512	-5.59324	-3.45232	-10.4673	-17	-17	-1.07418	-4.1152	-12.9234	-5.88009	-6.24361	0.87725	-4.64744	-5.54904	-8.92048	-4.13345	-4.58711	-5.02992	-5.25716	-4.48584	-5.59765	-17
1J1_F1	24h	-3.90169	-0.435534	-17	-8.70711	-17	-5.75637	-17	-8.36221	-6.93362	-4.9932	-17	-17	-14.638	-17	-9.34997	-17	-10.5571	-2.43572	-17	-17	-4.73615	-17	-17	-17	-2.91655	-4.89293	-12.9926	-5.34628	-17	-9.23069	-10.7571	-7.02691	-2.38921	-17	-17	-9.01129	-7.81879	0.380125	-4.17362	-17	-17	-4.37882	-5.00797	-17	-13.6424	-7.44366	-17	-17
1J1_F2	24h	-1.81743	-0.0943499	-5.37486	-7.80894	-3.84354	-3.55814	-6.05438	-17	-3.57162	-17	-17	-17	-17	-4.38083	-8.80947	-3.52756	-8.08232	-17	-3.38444	-2.763	-3.28818	-3.45671	-4.68669	-17	-3.10075	-17	-17	-3.56146	-0.840061	-7.37441	-17	-4.41715	0.0905519	-2.19762	-7.85108	-6.66727	-5.4054	1.66641	-2.02135	-4.26569	-3.62369	-1.99581	-3.51271	-4.81812	-3.87173	-3.61569	-4.6525	-17
1J1_F3	24h	-4.22124	0.0117192	-17	-9.39783	-3.72397	-3.61643	-4.16282	-10.6498	-2.78984	-3.39603	-17	-17	-17	-4.68464	-17	-17	-8.56495	-3.4884	-3.04198	-2.33206	-4.6385	-3.85374	-4.12849	-6.0838	-2.70546	-4.22704	-9.18107	-4.25833	-3.06303	-11.1629	-17	-3.82152	0.210256	-3.45601	-10.66	-6.93302	-10.2806	1.96685	-4.84217	-5.9195	-4.47487	-2.34343	-3.15616	-6.38901	-7.34796	-4.46452	-12.5965	-9.43653
1J1_F4	24h	-17	-0.412641	-17	-9.12157	-1.8486	-3.83724	-17	-17	-2.84612	-17	-17	-17	-17	-17	-17	-17	-10.2324	-1.78666	-17	-3.51351	-17	-17	-17	-17	-17	-17	-17	-5.7611	-17	-17	-17	-17	0.261834	-1.65754	-6.22836	-4.86938	-5.02271	0.365732	-4.13235	-2.47611	-3.65745	-3.40779	-2.31071	-4.33409	-4.46753	-3.09414	-3.80927	-17
1J1_F5	24h	-3.70834	-0.125377	-17	-6.33326	-3.42707	-4.30492	-5.0459	-16.8883	-2.85122	-5.1704	-17	-17	-12.1979	-4.87211	-7.81191	-17	-8.11527	-3.46962	-2.92154	-6.45025	-6.57845	-3.66141	-5.1411	-17	-1.96982	-17	-10.4953	-6.31994	-3.72428	-8.38698	-17	-5.78898	-0.414951	-3.15352	-9.73968	-8.28726	-6.69427	1.09753	-3.44456	-5.58653	-5.23256	-6.21408	-3.6143	-4.85844	-4.01932	-4.33286	-7.16441	-6.81072
1J1_F6	24h	-6.26064	-0.291504	-17	-12.2572	-3.2026	-3.4856	-17	-17	-3.45477	-6.30447	-17	-17	-14.7722	-17	-9.84814	-4.98198	-11.7416	-2.79326	-5.67825	-5.92412	-17	-6.58639	-17	-5.07049	-2.50032	-17	-17	-6.80651	-5.27173	-17	-17	-4.54007	-1.35846	-2.76631	-11.341	-6.43238	-6.74015	-0.464517	-3.28336	-6.25875	-4.671	-5.02032	-2.83359	-8.78431	-7.45157	-10.3018	-6.69351	-17
1J1_G1	24h	-3.38132	-2.00324	-17	-7.3042	-4.70637	-5.78202	-3.50006	-17	-17	-17	-17	-17	-17	-17	-7.57426	-17	-10.2307	-17	-4.96516	-6.6407	-17	-6.32806	-17	-6.00384	-3.64452	-17	-17	-4.3788	-2.89894	-11.2216	-17	-5.81013	-1.75765	-3.5743	-17	-7.23518	-17	-0.0244271	-17	-6.29612	-6.03326	-4.16524	-4.35572	-13.0284	-6.47957	-5.81903	-8.45161	-17
1J1_G2	24h	-3.25514	-3.40132	-17	-11.7999	-4.91144	-17	-11.5908	-17	-17	-17	-17	-17	-17	-17	-17	-17	-14.1095	-17	-17	-17	-17	-17	-17	-17	-17	-17	-17	-4.8979	-17	-8.94379	-17	-17	-3.66257	-4.29513	-17	-6.60473	-10.2281	-2.42308	-5.09019	-17	-17	-17	-9.54649	-17	-17	-8.48287	-7.47004	-17
1J1_G3	24h	-17	-2.83029	-6.86286	-17	-17	-17	-14.3346	-17	-5.20447	-17	-17	-17	-17	-17	-17	-17	-14.6295	-17	-17	-17	-17	-17	-17	-17	-3.53951	-17	-17	-4.92565	-2.90757	-17	-17	-5.23758	-3.99956	-10.2401	-17	-6.37577	-17	-2.85031	-17	-17	-8.61666	-17	-17	-6.15627	-17	-15.7026	-9.39007	-17
1J1_G4	24h	-2.74998	0.495602	-17	-6.72583	-3.99297	-3.81009	-2.94347	-17	-2.15528	-2.98799	-17	-17	-9.56326	-4.90221	-6.44811	-3.11919	-10.4679	-3.85059	-3.78129	-4.45558	-5.07667	-3.28934	-4.80906	-4.74145	-1.25736	-17	-17	-5.06291	-17	-8.57105	-17	-3.88471	-0.83978	-3.04312	-11.5147	-5.83672	-5.82119	0.707556	-4.26926	-17	-6.58442	-4.77635	-2.97101	-6.90978	-5.16166	-4.30226	-5.84732	-17
1J1_G5	24h	-4.75169	-0.17411	-17	-11.1142	-4.02162	-3.39658	-5.29168	-7.15827	-1.73386	-3.26177	-6.21968	-17	-11.6617	-5.97358	-17	-3.58894	-9.41732	-4.43128	-2.26872	-5.01928	-4.50016	-4.30159	-5.32209	-6.96158	-1.69124	-5.22966	-7.11928	-17	-4.89958	-8.13011	-17	-4.5975	-0.672746	-3.31307	-8.97059	-5.25428	-9.47905	0.576316	-3.70504	-17	-4.40093	-3.43221	-3.09234	-6.36904	-4.92913	-3.01982	-6.04329	-17
1J1_H1	24h	-4.92102	-0.192291	-17	-8.95318	-17	-6.48002	-3.42985	-17	-6.00428	-5.1284	-17	-17	-13.807	-17	-17	-6.76429	-11.167	-5.06333	-17	-17	-5.54801	-6.4942	-17	-6.27307	-1.38912	-4.56059	-10.0929	-8.9549	-4.43135	-17	-17	-5.78933	-2.32253	-5.94392	-15.2928	-7.54455	-9.00021	0.0810687	-4.31344	-5.77151	-4.00874	-5.77346	-17	-10.423	-7.53275	-5.23607	-17	-7.85069
1J1_H2	24h	-17	-1.85306	-17	-8.35256	-17	-17	-17	-17	-17	-4.07794	-17	-17	-17	-17	-17	-4.70119	-11.2706	-17	-17	-17	-17	-17	-17	-17	-3.9043	-1.97114	-9.90642	-5.36912	-4.51424	-17	-17	-17	-4.88122	-17	-17	-7.9634	-17	-2.80091	-6.31986	-17	-17	-17	-17	-17	-17	-17	-17	-7.76218
1J1_H3	24h	-11.5265	-2.05408	-17	-17	-7.7198	-6.42306	-17	-17	-5.51816	-17	-17	-17	-10.3074	-17	-17	-4.57993	-17	-17	-17	-17	-17	-6.16252	-17	-17	-4.0105	-17	-17	-17	-3.51378	-17	-17	-4.75224	-4.61861	-17	-11.2909	-7.38568	-17	-1.86752	-17	-4.96064	-17	-17	-3.4079	-17	-17	-6.36679	-8.46426	-17
1J1_H4	24h	-17	0.390263	-17	-17	-3.76962	-6.12449	-4.45562	-17	-6.07186	-5.5146	-17	-17	-13.9032	-17	-13.3461	-5.07322	-9.23425	-5.7082	-4.15009	-17	-4.36451	-7.04081	-6.4876	-7.48584	-1.49505	-6.11379	-6.73957	-17	-17	-17	-17	-4.1003	-1.23463	-17	-12.4463	-7.60906	-6.25109	1.15502	-5.35417	-6.10206	-8.68289	-3.83707	-3.7572	-6.65083	-5.41462	-4.06763	-7.7855	-17
1J1_H5	24h	-17	-2.71928	-17	-6.50039	-2.21691	-2.51269	-17	-17	-17	-4.29409	-17	-17	-17	-17	-17	-17	-12.6282	-17	-3.92701	-4.25851	-5.66996	-4.34413	-17	-17	-4.95528	-4.93742	-8.99769	-4.43831	-3.9766	-17	-17	-5.25864	-0.346427	-2.11079	-9.8155	-6.73643	-17	1.02485	-2.16066	-17	-6.53098	-4.10766	-2.37645	-8.09014	-6.91419	-2.75992	-6.01777	-6.51402
1J1_A8	24h	-3.48692	-0.784032	-6.59468	-12.6713	-3.48638	-3.2007	-6.14297	-8.7979	-3.32177	-3.21242	-5.45134	-17	-12.347	-5.836	-8.74427	-2.79459	-9.82241	-4.11238	-4.31068	-4.65207	-5.59129	-4.00006	-5.53569	-6.26073	-2.94705	-5.12186	-17	-4.26033	-3.55378	-17	-17	-3.22314	-0.98525	-3.73883	-9.891	-8.91518	-17	1.26179	-3.84642	-5.90324	-6.45859	-3.68013	-2.90929	-5.18351	-5.92868	-3.93858	-7.98546	-6.08633
1J1_A9	24h	-4.18884	-1.43609	-17	-10.1282	-3.72978	-2.96251	-17	-17	-5.39413	-2.65351	-17	-17	-17	-17	-17	-4.94785	-9.89563	-17	-2.99461	-17	-6.37826	-4.66524	-17	-17	-3.64395	-3.65301	-17	-17	-3.10497	-11.5188	-17	-5.04812	-1.08309	-2.68506	-10.0068	-5.71252	-7.67031	0.417695	-3.60615	-17	-17	-4.47658	-2.96761	-7.43133	-17	-6.13831	-7.78425	-17
1J1_A10	24h	-3.39065	-1.83253	-17	-8.60469	-1.60675	-2.64268	-3.91729	-17	-17	-17	-17	-17	-12.3205	-17	-7.08879	-17	-9.71204	-17	-2.21546	-4.42666	-17	-2.17119	-17	-17	-4.77599	-17	-8.96344	-3.96305	-17	-17	-17	-13.6155	-0.171642	-1.45697	-8.30894	-5.23813	-5.91494	1.37842	-2.6071	-17	-4.54201	-3.1571	-2.38127	-6.26124	-4.18885	-4.69206	-5.58845	-17
1J1_A11	24h	-17	0.116808	-17	-3.95936	2.79607	2.15354	-14.6905	-17	-17	-17	-17	-17	-17	-17	-17	-17	-17	-17	-17	-17	-17	-17	-17	-17	-17	-17	-17	-2.80062	-17	-3.98325	-17	-11.1373	2.13314	2.85815	-2.09048	-2.10981	-0.37762	-17	-3.97701	-17	-0.440364	-17	0.909401	-17	-0.648977	-2.3214	-0.715599	-17
1J1_A12	24h	-0.55948	-1.42506	-17	-8.83997	-2.14018	-2.70292	-17	-17	-3.5985	-3.4386	-17	-13.3104	-11.2577	-17	-7.13811	-17	-9.1563	-17	-4.32864	-8.53284	-17	-3.42365	-17	-16.681	-17	-4.5299	-17	-3.8933	-17	-2.71297	-17	-16.2893	-0.14132	-1.94562	-9.19647	-4.51871	-4.0177	1.21349	-4.57284	-17	-3.95811	-4.707	-2.0079	-5.73261	-3.73179	-3.70821	-5.12902	-17
1J1_B7	24h	-1.77522	-0.0643175	-17	-12.8697	-3.89284	-5.87559	-5.07566	-7.08351	-3.7885	-3.97993	-17	-17	-11.7009	-17	-6.02352	-3.16464	-10.4858	-2.77298	-17	-4.99342	-2.00803	-3.24037	-3.70595	-17	-3.47117	-3.9654	-7.73627	-5.56506	-5.01312	-9.06569	-17	-6.89271	-0.0871742	-2.93103	-8.32846	-6.62726	-5.02628	1.92045	-2.93517	-7.05041	-6.0487	-3.3499	-3.60551	-5.34239	-5.22066	-3.85647	-6.32607	-17
1J1_B8	24h	-4.73044	-0.722209	-17	-11.8401	-4.18282	-7.68972	-3.47605	-17	-2.20809	-5.59145	-17	-17	-11.5682	-4.07141	-8.46613	-4.85694	-9.50196	-3.86029	-3.61844	-5.40926	-17	-3.07404	-17	-17	-0.908055	-4.91077	-11.3694	-11.5191	-1.79501	-8.82701	-17	-6.70879	-0.861764	-3.75452	-12.2848	-7.23935	-17	1.7616	-4.1498	-5.19565	-4.10017	-5.10933	-3.15089	-6.46779	-9.77836	-3.36138	-11.6389	-7.62293
1J1_B9	24h	-2.96972	1.43177	-2.6363	-9.50705	-1.2873	-1.57979	-3.52167	-17	-2.11182	-3.35948	-5.67821	-17	-12.5069	-4.92633	-7.36793	-3.55576	-6.90446	-3.67463	-0.853372	-2.5172	-3.50368	-2.8493	-3.45829	-17	-2.1732	-2.61796	-17	-4.80159	-17	-3.14832	-17	-2.23847	1.41773	-0.464615	-9.48479	-6.72736	-17	2.31473	-1.91025	-17	-4.18049	-2.18089	-2.22256	-5.82121	-3.75425	-3.11093	-4.56586	-17
1J1_B10	24h	-2.29856	0.0277474	-6.23103	-6.64401	-3.95332	-4.07895	-3.76249	-8.32987	-12.134	-4.25167	-17	-15.2619	-14.9788	-17	-8.74471	-5.81312	-6.1134	-5.04027	-4.23008	-3.57816	-6.84438	-2.78959	-17	-4.64694	-1.62709	-17	-9.16638	-5.57337	-5.4166	-9.96982	-17	-17	-0.754031	-2.8605	-11.9661	-6.72382	-5.56684	0.838813	-3.39062	-5.02423	-5.53949	-4.4007	-2.85386	-5.23387	-6.92227	-5.57208	-6.02257	-17
1J1_B11	24h	-4.02912	-2.15007	-17	-6.81238	-1.73767	-3.25668	-4.46884	-17	-3.47804	-4.44784	-17	-17	-17	-17	-17	-2.64947	-10.6135	-17	-17	-6.19578	-17	-2.5089	-17	-17	-1.33024	-0.96964	-8.62673	-4.61741	-4.35603	-17	-17	-17	-0.446021	-3.0867	-9.71971	-5.47841	-3.14039	0.77769	-2.27372	-17	-4.75977	-4.61155	-3.02638	-4.04174	-3.16929	-3.77737	-4.60699	-5.78379
1J1_B12	24h	-17	-1.54959	-17	-17	-2.95941	-1.18974	-17	-17	-17	-17	-17	-17	-17	-17	-17	-17	-11.3824	-17	-17	-17	-17	-17	-17	-17	-1.58501	-17	-17	-7.38919	-2.64297	-17	-17	-17	-0.777841	-0.60806	-7.70861	-9.16317	-3.32373	-1.00165	-3.39602	-17	-3.92374	-17	-2.68497	-17	-4.89569	-17	-17	-17
1J1_C7	24h	-5.26016	-0.944645	-17	-11.8275	-3.30014	-3.48544	-6.56041	-17	-2.63061	-7.46594	-17	-17	-14.051	-5.05737	-6.81774	-6.11253	-10.6135	-5.38592	-17	-2.56995	-17	-4.08312	-17	-17	-1.84056	-4.57281	-17	-5.56931	-4.45065	-10.0591	-17	-17	-1.11706	-2.60809	-8.35114	-5.51014	-5.20872	1.10987	-3.37268	-17	-7.33574	-4.87936	-5.02894	-6.09179	-5.45804	-5.92757	-6.40739	-17
1J1_C8	24h	-4.29305	-0.36495	-17	-9.89871	-3.7091	-3.45362	-17	-7.92287	-3.22865	-5.22855	-17	-16.4811	-12.5363	-3.85691	-10.3441	-5.19824	-9.21656	-4.20354	-5.08217	-4.66481	-6.26378	-4.4001	-17	-17	-5.26903	-17	-8.29265	-6.48252	-5.70126	-7.49048	-17	-15.4786	-1.40364	-5.50917	-10.8203	-8.1329	-6.27479	0.949356	-4.29624	-5.52052	-7.4015	-4.21802	-3.72712	-7.34528	-9.20907	-7.02323	-12.2162	-8.34904
1J1_C9	24h	-17	-17	-17	-6.57816	0.479525	-0.76823	-17	-17	-17	-17	-17	-17	-17	-17	-17	-17	-17	-17	-17	-17	-17	-17	-17	-17	-17	-17	-17	-17	-17	-4.39495	-17	-14.6873	1.89129	2.25304	-5.17505	-3.67349	-1.23299	-3.52567	-0.225536	-17	-7.71709	-17	-0.136361	-17	-2.78509	-17	-1.75227	-17
1J1_C10	24h	-17	-0.710978	-17	-6.35503	-2.67728	-2.2654	-3.72834	-17	-17	-6.55384	-17	-17	-15.771	-17	-10.111	-3.26178	-9.0349	-17	-3.48156	-7.14609	-17	-3.69265	-17	-17	-3.04499	-17	-8.05043	-5.74657	-1.4209	-8.62158	-17	-17	-0.811857	-2.08295	-12.0452	-7.12012	-4.76638	-0.0284801	-3.96563	-3.97366	-6.41167	-17	-3.87534	-3.81586	-4.50854	-4.30509	-6.42731	-17
1J1_C11	24h	-17	-1.55972	-3.60862	-13.0524	-4.07057	-8.30958	-4.02983	-17	-11.9834	-4.2642	-17	-12.527	-17	-17	-9.3051	-17	-13.0594	-3.69088	-17	-17	-17	-5.426	-17	-17	-3.34123	-2.46594	-17	-6.65611	-2.97867	-6.34081	-17	-17	-1.51032	-3.05493	-9.94705	-7.6969	-7.34528	0.939633	-3.60792	-17	-17	-5.3351	-4.27477	-5.09214	-6.76679	-12.4002	-7.90236	-17
1J1_C12	24h	-2.11624	0.359922	-17	-7.96074	0.135207	-1.70863	-17	-17	-10.1035	-17	-17	-17	-17	-1.82513	-17	-17	-17	-17	-2.54071	-1.56413	-17	-2.68035	-17	-17	-17	-17	-17	-2.37495	-17	-4.78973	-17	-10.4491	0.494882	-0.0565867	-5.61683	-3.85147	-4.13828	1.36823	-0.458977	-17	-6.43605	-1.66727	-17	-5.63101	-4.16917	-5.40997	-2.91887	-17
1J1_D7	24h	-3.80176	-0.764468	-5.32495	-10.3675	-3.63266	-4.44392	-3.4412	-8.46068	-3.86981	-4.93798	-17	-17	-17	-17	-9.41894	-4.94716	-10.2093	-3.86455	-2.6874	-3.7053	-7.88913	-3.63457	-8.33015	-17	-0.601285	-4.51447	-9.84285	-7.20243	-3.16945	-7.59825	-17	-5.85503	-0.272969	-3.64792	-9.76451	-7.62843	-17	1.82658	-3.48467	-5.81245	-4.34544	-3.22963	-2.7618	-4.52665	-6.39996	-4.30893	-7.24766	-6.16311
1J1_D8	24h	-17	-1.30051	-17	-9.98243	-0.366351	-2.44541	-17	-17	-10.416	-17	-17	-13.7293	-17	-17	-17	-17	-12.02	-17	-17	-17	-17	-17	-17	-17	-2.36533	-17	-17	-17	-2.80224	-17	-17	-3.90645	-0.109635	-0.154134	-9.48372	-5.22442	-3.3201	0.298647	-3.37593	-17	-4.92602	-3.33523	-2.99954	-3.8401	-4.55318	-3.91233	-5.32772	-17
1J1_D9	24h	-2.8623	-2.78173	-3.12201	-9.26307	-1.43647	-3.26114	-3.80212	-7.99267	-17	-17	-7.05416	-17	-8.38483	-17	-17	-17	-9.2728	-17	-2.99755	-3.34559	-17	-1.68049	-17	-17	-17	-17	-17	-4.22669	-17	-4.72095	-17	-3.30316	0.501622	-0.68324	-10.2987	-4.57511	-4.51635	1.81581	-2.06197	-4.94632	-3.83434	-1.84448	-1.90243	-5.29628	-3.77571	-17	-4.69583	-17
1J1_D10	24h	-5.38616	0.563136	-17	-11.9698	-3.29768	-4.32482	-2.85609	-17	-2.78448	-3.97402	-17	-17	-17	-4.07046	-9.13979	-6.39117	-9.50969	-3.6475	-17	-5.92707	-4.40085	-3.47863	-8.44972	-17	-2.31498	-5.12759	-10.496	-4.65774	-3.87973	-17	-17	-5.40476	-1.169	-2.15874	-10.1145	-7.7777	-5.92087	1.70725	-3.60956	-17	-7.30658	-3.98358	-3.70826	-5.02767	-6.0436	-5.29704	-8.71226	-6.87367
1J1_D11	24h	-2.07408	0.391694	-17	-9.55806	-3.16791	-4.06067	-2.36495	-17	-3.80629	-5.47899	-5.02079	-17	-10.3284	-17	-17	-2.67228	-9.43828	-3.09839	-5.37476	-3.29026	-12.9036	-5.05486	-5.2554	-5.77926	-2.43833	-17	-17	-7.1034	-1.85682	-17	-17	-4.08666	-0.944385	-3.68605	-12.6089	-7.50564	-17	1.91042	-3.61005	-7.03549	-7.07146	-2.44215	-2.61416	-11.3508	-4.05841	-10.5803	-5.85771	-17
1J1_D12	24h	-2.06093	-1.15798	-17	-10.0577	-2.5989	-3.62125	-15.9942	-6.22359	-17	-4.93205	-6.15641	-17	-9.73178	-17	-7.77392	-17	-8.59415	-3.07142	-4.76413	-3.65693	-3.59886	-1.44753	-7.97534	-17	-2.84301	-17	-17	-5.33146	-4.80126	-17	-17	-4.24364	0.203948	-3.4778	-9.58061	-6.16898	-5.79794	1.75467	-2.5308	-5.68721	-4.65651	-3.09979	-17	-4.98505	-5.93453	-2.89145	-5.10045	-17
1J1_E7	24h	-3.64205	-0.0911343	-17	-9.07689	-2.46392	-17	-17	-5.80652	-2.71377	-17	-17	-17	-12.1768	-5.52022	-9.79753	-4.94301	-9.5253	-4.58121	-17	-4.27825	-2.99967	-2.03341	-5.52089	-5.71251	-2.25843	-3.76687	-8.91515	-9.41755	-3.14417	-11.1934	-17	-3.21459	0.0554523	-2.40654	-10.0558	-6.9102	-9.6967	2.70316	-2.64985	-17	-6.45063	-2.10088	-3.21222	-4.29907	-5.51659	-5.16642	-6.30805	-6.74274
1J1_E8	24h	-2.45232	0.0728527	-5.23749	-6.67468	-2.83113	-3.51478	-3.39349	-10.8837	-12.2724	-3.44506	-6.21303	-17	-9.663	-5.25833	-8.07146	-3.65687	-7.78736	-4.99537	-4.36258	-3.19275	-3.76175	-1.7471	-6.58857	-4.74449	-2.81599	-4.5923	-17	-5.13408	-3.91753	-9.77217	-17	-13.2731	-0.21793	-3.15596	-10.1714	-7.59297	-7.00961	1.65171	-3.74209	-6.10121	-4.47478	-2.69044	-3.09322	-4.85541	-4.32454	-3.99607	-6.04195	-17
1J1_E9	24h	-4.63512	-0.6716	-17	-8.91745	-3.06319	-3.82407	-2.86284	-17	-17	-5.64943	-17	-17	-7.11169	-17	-17	-17	-9.27216	-17	-17	-2.48	-17	-1.47503	-17	-17	-3.23103	-17	-17	-9.42057	-17	-8.11311	-17	-17	-0.72421	-1.50664	-9.86251	-12.2731	-4.97511	1.14185	-2.75245	-17	-7.05831	-4.03176	-4.40622	-6.03343	-5.2236	-4.58121	-5.77771	-5.35681
1J1_E10	24h	-2.52686	-0.107949	-17	-7.84625	-3.12031	-3.35224	-5.30028	-17	-4.38031	-6.02925	-6.35057	-17	-8.55167	-5.74132	-17	-3.99527	-9.11128	-17	-2.5308	-4.19571	-3.08565	-1.58813	-2.87531	-17	-2.32279	-5.07314	-7.82695	-6.09805	-6.09245	-2.96888	-17	-6.08911	-0.0930226	-2.44582	-17	-7.39055	-6.14875	1.5015	-2.91668	-3.67427	-6.74734	-3.09724	-3.72546	-4.73596	-3.48488	-3.42531	-5.38148	-17
1J1_E11	24h	-17	-2.30175	-17	-8.87685	-2.76843	-3.20698	-17	-17	-10.3536	-2.82229	-17	-13.3356	-11.5142	-17	-17	-3.16987	-10.9134	-17	-17	-4.86175	-17	-5.16052	-17	-17	-3.84572	-17	-17	-4.27912	-17	-5.94675	-17	-14.3141	-0.640963	-1.57561	-6.95748	-7.12483	-9.01985	0.254923	-2.91861	-5.1792	-5.22611	-2.57708	-8.31999	-3.54574	-6.41897	-2.6803	-5.14547	-17
1J1_F7	24h	-3.58716	0.0915348	-17	-10.7702	-4.09089	-3.26426	-7.58681	-9.23863	-17	-2.55706	-17	-15.2128	-14.3873	-17	-9.52465	-4.38217	-9.93537	-5.09416	-3.61216	-3.18378	-8.6087	-2.86096	-7.41978	-4.52536	-2.17842	-5.08332	-17	-11.6609	-5.30951	-10.3435	-17	-17	-0.588505	-2.43399	-10.4026	-7.51162	-7.14987	1.73516	-3.34421	-5.34965	-4.52308	-3.88938	-2.45609	-4.69138	-4.55246	-4.27436	-7.46543	-6.56667
1J1_F8	24h	-17	0.0198	-17	-7.63677	-4.16291	-3.00688	-17	-7.73255	-2.26944	-17	-17	-15.7072	-17	-17	-17	-3.98618	-10.3589	-4.83139	-1.99585	-3.22172	-3.16714	-4.19123	-17	-17	-0.950754	-4.27758	-17	-5.62169	-4.02803	-8.73762	-17	-5.12212	-0.349071	-1.90585	-8.90941	-6.34394	-5.70601	1.91545	-2.70958	-4.11628	-7.2661	-5.60845	-3.03136	-4.64757	-5.2119	-12.9899	-9.71189	-17
1J1_F9	24h	-5.37323	-0.660441	-6.13325	-12.5317	-3.75209	-2.60819	-3.80963	-17	-1.66523	-5.48733	-17	-17	-17	-17	-17	-17	-10.5766	-17	-17	-4.78311	-17	-3.294	-4.96128	-5.76306	-2.01642	-2.22342	-8.73267	-6.38833	-2.59394	-9.21372	-17	-17	-0.675968	-2.47397	-7.87598	-6.83929	-17	1.32939	-4.22067	-4.51001	-5.72995	-3.4892	-3.38719	-7.34319	-7.47379	-4.79907	-5.54018	-8.72549
1J1_F10	24h	-17	-2.55503	-17	-9.55722	-1.98983	-2.83229	-17	-17	-13.1693	-17	-17	-13.9381	-17	-17	-17	-17	-11.8094	-17	-17	-17	-17	-17	-17	-17	-2.84921	-4.53521	-17	-11.3702	-17	-8.16339	-17	-15.91	-1.08341	-2.50337	-8.82869	-7.50331	-5.04201	-0.0102019	-4.06578	-17	-5.41368	-4.77899	-2.74288	-4.45551	-5.3457	-9.36398	-6.45351	-4.84968
1J1_F11	24h	-17	-2.42828	-17	-9.67505	0.498445	-0.723306	-17	-17	-7.1809	0.0723389	-17	-17	-17	-17	-17	-17	-17	-17	-17	-2.56057	-17	-8.72982	-17	-17	-17	-17	-17	-17	-17	-6.76414	-17	-2.49593	0.889759	1.75004	-12.2267	-3.21154	-1.48721	-0.149868	-0.590325	-17	-4.31025	-17	-0.474085	-2.32172	-1.82491	-17	-2.97309	-17
1J1_F12	24h	-17	-1.46452	-17	-9.30642	-3.44623	-2.67087	-4.74604	-17	-11.4638	-1.87569	-5.45096	-17	-17	-17	-17	-4.25272	-11.0107	-17	-17	-3.73753	-4.75013	-17	-17	-17	-17	-17	-17	-2.46983	-17	-7.40529	-17	-14.8417	-0.727541	-1.16138	-13.4934	-6.46954	-6.77286	0.204336	-3.30949	-17	-5.63094	-5.24951	-17	-4.12774	-6.03227	-2.17751	-4.52512	-5.61227
1J1_G7	24h	-3.84389	-3.04504	-17	-17	-7.81453	-5.76239	-17	-17	-17	-17	-17	-17	-13.2532	-17	-11.7839	-17	-12.6598	-17	-17	-7.24132	-17	-6.4444	-17	-17	-4.19397	-17	-17	-17	-17	-12.7103	-17	-17	-2.78829	-5.2143	-11.4586	-8.64835	-17	-3.08534	-5.65075	-17	-10.2058	-17	-6.7325	-17	-5.03692	-10.7364	-11.8536	-17
1J1_G8	24h	-17	-3.74246	-17	-17	-17	-5.25744	-17	-17	-17	-17	-17	-17	-17	-5.78966	-8.00597	-17	-10.7679	-17	-17	-6.70594	-17	-17	-17	-5.6033	-17	-17	-10.4401	-8.47389	-17	-11.6745	-17	-17	-2.86342	-5.55606	-12.8342	-7.69444	-7.12867	-2.25107	-4.39054	-17	-9.31615	-17	-8.96523	-17	-10.3684	-11.5971	-17	-17
1J1_G9	24h	-17	-17	-17	-17	-4.15338	-4.36598	-17	-17	-17	-17	-17	-17	-17	-5.21084	-17	-17	-12.7796	-17	-17	-17	-17	-17	-17	-17	-17	-17	-13.9841	-10.6894	-17	-8.88691	-17	-5.43814	-2.55895	-5.55308	-10.3373	-6.74537	-6.24106	-2.40877	-17	-17	-17	-17	-17	-6.34054	-5.3298	-9.28786	-7.2401	-17
1J1_G10	24h	-2.69364	-1.01581	-17	-9.82735	-4.5824	-2.88389	-4.72356	-17	-17	-3.48509	-17	-17	-14.5015	-17	-17	-17	-11.2835	-17	-6.02481	-5.08892	-5.88581	-4.28537	-17	-6.38099	-2.18034	-17	-17	-17	-2.97811	-10.4173	-17	-4.96595	-1.36173	-2.29419	-11.2371	-7.45032	-5.51592	0.511011	-3.75975	-6.49183	-8.98269	-5.89058	-7.52148	-5.48477	-7.30546	-4.07011	-7.23103	-17
1J1_G11	24h	-17	-0.475749	-4.06248	-17	-7.85343	-4.91959	-17	-17	-17	-3.03121	-5.51849	-17	-17	-17	-8.0787	-17	-10.6714	-17	-17	-17	-17	-2.95062	-17	-4.80664	-17	-17	-17	-17	-4.11504	-17	-17	-3.52662	-1.0105	-7.70533	-17	-9.21016	-17	1.51475	-17	-3.84963	-17	-17	-3.85665	-6.4776	-17	-10.5211	-17	-17
1J1_H7	24h	-17	-5.35079	-17	-14.6539	-3.48501	-5.3411	-17	-17	-13.9381	-9.43104	-17	-17	-17	-17	-13.509	-17	-11.4429	-4.25391	-17	-17	-17	-17	-17	-17	-17	-17	-17	-7.63687	-17	-17	-17	-17	-3.80986	-3.97755	-14.5047	-5.86732	-6.11348	-3.29097	-7.26236	-17	-8.3785	-5.101	-5.70142	-7.27723	-17	-5.28332	-7.35868	-17
1J1_H8	24h	-4.59229	-3.13522	-17	-17	-17	-5.2977	-3.43904	-17	-17	-17	-17	-17	-16.2002	-17	-17	-17	-14.9345	-17	-17	-17	-17	-6.92532	-17	-17	-4.83587	-17	-17	-17	-3.96595	-17	-17	-17	-4.59576	-17	-17	-7.14568	-17	-2.29437	-17	-17	-17	-17	-17	-17	-17	-5.9416	-17	-17
1J1_H9	24h	-3.43304	-3.50138	-17	-17	-6.68363	-5.02874	-17	-17	-17	-5.01925	-17	-17	-17	-17	-17	-4.1845	-12.2173	-4.10319	-17	-17	-17	-7.24579	-17	-17	-4.76235	-3.4725	-10.6862	-16.4922	-3.8928	-11.3129	-17	-17	-3.57575	-3.84871	-15.7092	-6.7513	-4.86816	-2.15088	-17	-17	-17	-17	-6.19636	-17	-5.53273	-9.99203	-10.8907	-17
1J1_H10	24h	-4.73993	-0.318937	-17	-13.3725	-2.71546	-3.14904	-17	-17	-4.00009	-6.74127	-17	-17	-17	-17	-7.99308	-4.90769	-12.1182	-17	-17	-1.84925	-2.76578	-6.69952	-6.61774	-5.99819	-4.81738	-5.54076	-17	-5.28799	-4.61093	-9.81399	-17	-17	-1.86157	-2.51858	-9.91485	-8.73724	-5.32254	1.08173	-2.5133	-17	-6.17423	-4.00626	-3.77824	-7.54656	-3.26004	-4.07694	-5.31337	-17
1J1_H11	24h	-2.69638	-4.41883	-17	-17	-7.39841	-5.90055	-17	-17	-3.14097	-17	-17	-17	-17	-17	-17	-17	-14.3479	-17	-4.23124	-17	-17	-17	-17	-17	-17	-17	-17	-17	-17	-17	-17	-17	-0.765328	-2.0682	-17	-4.55162	-6.33374	1.21769	-17	-17	-4.02492	-3.52034	-1.3134	-11.4269	-3.66198	-1.68167	-5.1628	-17
1J2_A1	48h	-17	-0.790028	-17	-8.24214	-3.70696	-8.09065	-4.09214	-17	-2.91555	-2.62875	-17	-16.8104	-12.1913	-5.51321	-7.67407	-2.70739	-9.82465	-4.45816	-2.49327	-3.43102	-4.52003	-3.59413	-5.55875	-4.78995	-0.717054	-17	-8.24258	-5.05746	-1.95596	-9.41243	-17	-5.84788	-0.608687	-3.16008	-9.86717	-8.85489	-6.82723	1.03028	-3.95083	-17	-7.49661	-3.28856	-3.49541	-6.33806	-4.35364	-3.76762	-7.29977	-8.01507
1J2_A2	48h	-17	-1.40655	-17	-17	-17	-1.87364	-17	-17	-2.47244	-3.65154	-17	-17	-13.6883	-17	-7.40432	-4.42378	-11.0693	-17	-2.75997	-17	-17	-5.34814	-4.7348	-17	-17	-17	-17	-17	-17	-17	-17	-4.41503	-0.467022	-2.90115	-11.05	-7.1291	-17	-0.0977199	-3.17114	-17	-17	-17	-2.70074	-17	-2.55091	-14.116	-4.25028	-17
1J2_A3	48h	-3.07553	-1.35579	-17	-7.37036	-3.79722	-4.34612	-5.25354	-17	-12.9517	-4.86889	-17	-17	-17	-5.16216	-17	-17	-12.0912	-17	-2.47682	-2.74931	-17	-3.33815	-17	-5.34005	-1.85327	-2.38977	-17	-4.54458	-3.77278	-3.16206	-17	-17	-0.556415	-3.28368	-8.05146	-7.57931	-5.50989	1.16849	-4.39845	-17	-5.90918	-5.7895	-5.17185	-5.87513	-3.49176	-12.1537	-7.25908	-17
1J2_A4	48h	-3.34045	-0.0676846	-17	-8.36165	-3.11184	-1.86908	-3.8923	-7.9452	-0.273402	-2.74482	-7.23664	-17	-17	-17	-17	-4.46418	-8.71254	-1.62638	-2.44463	-1.82917	-8.29502	-3.69655	-5.42706	-4.15228	0.345267	-4.85778	-6.78636	-4.79184	-4.11054	-17	-17	-4.82176	0.530382	-3.17532	-11.3002	-6.17999	-6.288	2.71234	-3.3594	-3.93801	-8.15657	-2.62478	-2.20258	-9.11906	-4.94422	-5.33469	-6.52837	-6.68161
1J2_A5	48h	-1.98869	-1.23473	-17	-11.023	-2.59287	-3.51757	-2.91629	-17	-6.24835	-3.40841	-17	-17	-17	-17	-6.19449	-2.77292	-9.79871	-5.2652	-1.86686	-3.96039	-5.19871	-4.45812	-4.7963	-4.69629	-4.16547	-17	-17	-10.8935	-3.57316	-8.45266	-17	-6.63744	0.479728	-2.19204	-8.12749	-10.6245	-6.98394	2.76628	-2.36993	-4.39465	-5.10836	-2.96369	-1.92881	-4.30072	-3.80682	-2.06161	-7.31285	-7.72005
1J2_A6	48h	-2.85947	-0.858684	-17	-16.8789	-3.42194	-3.5608	-3.21228	-8.29702	-3.14409	-3.53781	-7.84128	-3.46556	-17	-17	-5.82943	-2.50066	-17	-3.10684	-2.67174	-3.56813	-3.75647	-5.82368	-5.10616	-3.53986	-0.879587	-17	-8.81516	-2.30173	-17	-8.42615	-17	-1.4519	-0.107199	-2.8163	-9.791	-7.5856	-6.4275	2.2685	-2.59323	-5.77735	-3.10659	-2.53082	-1.97173	-5.17148	-4.72446	-2.93838	-6.46346	-7.51729
1J2_B1	48h	-1.87523	0.3952	-4.71833	-5.65405	-4.80519	-2.19403	-4.27116	-8.42159	-2.65014	-6.57816	-17	-17	-10.0036	-5.86336	-6.63948	-3.06495	-7.62423	-3.03561	-4.33451	-3.61239	-17	-4.86098	-6.63417	-3.42324	-1.88662	-4.04926	-8.26929	-4.50756	-1.83939	-4.07807	-17	-4.55185	-0.104723	-4.4798	-17	-8.66998	-5.25418	2.35417	-2.75665	-5.10174	-17	-2.33236	-3.1349	-7.00311	-4.20817	-4.26065	-8.11792	-17
1J2_B2	48h	-3.79382	-1.86473	-4.54177	-17	-17	-3.45871	-5.01196	-17	-5.95145	-17	-17	-17	-17	-17	-17	-17	-12.0762	-17	-17	-4.6175	-17	-6.34131	-17	-17	-2.32042	-5.8181	-8.13725	-6.68271	-3.85072	-6.00111	-17	-17	-1.6983	-17	-12.5565	-7.4204	-17	-0.539353	-5.84944	-17	-4.95911	-5.0765	-17	-6.63162	-7.13538	-10.9957	-17	-17
1J2_B3	48h	0.751047	-0.173021	-17	-10.7711	-4.13934	-5.42991	-3.21035	-4.47328	-3.7795	-8.50813	-3.44038	-0.364493	-10.235	-17	-5.02388	-2.82246	-6.51246	-2.70268	0.482094	-1.76563	-3.89198	-1.094	-1.85823	-4.30399	-2.79908	-17	-6.51752	-7.26156	-17	-3.61433	-17	-17	1.33541	-3.14773	-8.68901	-7.97814	-4.94632	3.33478	-1.72276	-3.58533	-3.16409	-2.06676	-1.54898	-3.11278	-4.51226	-2.3167	-6.27089	-5.06182
1J2_B4	48h	-2.39857	0.300307	-17	-5.8936	-3.3368	-4.19583	-2.74708	-17	-2.56247	-2.73274	-17	-7.10648	-10.1234	-5.0374	-6.64347	-4.4172	-8.04368	-5.63249	-1.9248	-1.48811	-4.33004	-1.52585	-6.27853	-5.81277	0.25958	-3.66491	-7.97997	-3.23099	-2.48773	-3.80597	-17	-3.79441	0.331069	-3.5238	-11.3814	-7.44656	-17	2.52431	-3.11863	-4.35337	-17	-2.48122	-3.11763	-4.43604	-4.85917	-4.36247	-9.47931	-7.73177
1J2_B5	48h	-1.26677	0.0132505	-17	-5.37281	-4.35513	-2.17896	-17	-17	-3.26552	-4.61359	-7.28782	-17	-16.9004	-3.72274	-7.549	-5.13412	-8.89582	-2.89887	-2.1484	-3.20144	-5.42234	-3.15022	-5.92383	-5.79061	-1.11143	-5.69632	-8.19812	-4.45637	-3.75781	-5.43899	-17	-17	-0.929204	-4.10441	-10.6405	-7.50939	-17	2.35627	-2.7085	-3.49184	-5.96604	-3.99715	-5.59635	-8.20987	-5.18522	-4.854	-5.56514	-17
1J2_B6	48h	-3.00258	0.418209	-17	-6.31101	-5.27534	-4.08942	-3.16533	-7.12953	-3.94621	-3.74437	-5.7797	-17	-14.5022	-4.36331	-6.7329	-17	-7.87229	-5.91149	-2.79032	-2.0217	-3.90124	-4.50612	-5.34568	-17	-1.89479	-2.71247	-8.84048	-5.11183	-3.0206	-4.7062	-17	-2.80273	-0.197754	-2.91359	-9.57391	-8.92807	-6.20349	1.99793	-2.45688	-4.40964	-7.82749	-3.04954	-2.88883	-5.65461	-3.96239	-4.58672	-6.4132	-8.76211
1J2_C1	48h	-17	-1.21175	-17	-7.05455	-5.80042	-3.84352	-5.7716	-17	-17	-6.20964	-17	-17	-17	-17	-17	-17	-9.82592	-17	-17	-6.06499	-17	-17	-17	-17	-4.00666	-5.65167	-17	-9.85947	-5.74145	-17	-17	-17	-3.42859	-17	-17	-7.37769	-17	-0.44417	-17	-17	-5.54655	-17	-17	-17	-17	-12.9459	-17	-17
1J2_C2	48h	-2.73089	-1.34855	-6.33744	-6.88206	-5.70474	-7.30899	-17	-6.69192	-4.9895	-17	-17	-17	-17	-11.0886	-11.9382	-17	-10.6311	-17	-17	-8.8896	-4.61113	-9.59009	-17	-17	-2.40704	-17	-17	-4.56663	-2.14081	-3.9634	-17	-3.38636	-2.50044	-17	-17	-6.84337	-17	-1.0931	-12.2578	-6.031	-17	-8.6991	-4.77493	-17	-17	-10.6839	-17	-17
1J2_C3	48h	-1.8518	-0.167211	-17	-17	-4.1481	-4.31699	-5.13217	-6.5566	-6.11573	-17	-17	-3.61611	-8.82567	-17	-6.33442	-5.04161	-8.83469	-4.6301	-5.03729	-2.60373	-17	-4.32969	-5.23597	-17	-2.46204	-17	-8.10837	-8.52885	-4.79001	-4.91217	-17	-17	-0.33063	-3.82114	-17	-7.67381	-5.8639	1.70122	-5.35703	-17	-3.31364	-3.17924	-3.08871	-6.04393	-5.96054	-5.59063	-5.67603	-17
1J2_C4	48h	-1.38292	1.095	-5.65804	-8.92218	-4.51224	-17	-3.77477	-7.79628	-4.64991	-3.54667	-5.17666	-4.54972	-6.19517	-17	-6.47301	-4.08114	-6.13729	-2.42818	-1.84198	-2.00775	-2.37942	-1.73217	-4.16538	-3.96629	-0.38543	-17	-8.60729	-4.40816	-10.7438	-5.23711	-17	-2.11987	1.02998	-4.20616	-12.1945	-8.70836	-17	3.20378	-3.1876	-4.23761	-2.95215	-2.90163	-2.06023	-6.32345	-5.23821	-3.18999	-6.50424	-6.33295
1J2_C5	48h	-2.69609	0.238671	-4.90079	-6.49569	-4.24696	-2.40011	-17	-5.99469	-13.4064	-2.83652	-17	-17	-14.5828	-5.65142	-8.22952	-5.60369	-8.38195	-5.35611	-3.20888	-2.12551	-6.09312	-2.19493	-5.0145	-11.2886	-0.611185	-2.07662	-17	-4.0431	-17	-10.6758	-17	-4.6477	0.191743	-2.97454	-8.30342	-7.32354	-5.60137	1.84108	-2.12177	-6.21784	-5.39563	-3.92678	-2.17651	-6.53204	-4.47075	-4.65423	-6.57642	-17
1J2_C6	48h	-3.66142	-0.00461258	-6.23945	-6.72021	-4.36698	-2.70487	-6.86874	-17	-2.19915	-3.02603	-7.28082	-17	-11.1591	-6.14988	-8.87295	-9.8427	-8.93115	-2.90325	-6.17561	-3.98829	-6.34156	-3.12284	-7.68803	-5.3954	-0.373333	-2.91028	-7.69813	-6.11866	-5.62936	-17	-17	-2.698	-0.505715	-3.33684	-8.59615	-7.44156	-5.52322	1.68276	-3.16235	-5.27543	-5.30516	-3.58188	-3.28443	-5.98052	-5.95214	-4.57005	-7.36912	-8.20773
1J2_D1	48h	-17	0.693534	-17	-4.74265	-4.04217	-3.3094	-4.68441	-6.27586	-3.96865	-3.39002	-6.91264	-17	-12.8661	-17	-7.95099	-5.37451	-7.46201	-2.80618	-2.19768	-3.36671	-4.07027	-3.33687	-17	-17	-0.892173	-4.53011	-17	-4.48557	-2.80695	-4.05628	-17	-4.93491	-0.059987	-2.64307	-9.03179	-8.85602	-17	2.00259	-3.42269	-17	-4.81096	-4.64323	-3.36624	-17	-5.54686	-5.15845	-17	-17
1J2_D2	48h	-1.33692	0.228305	-17	-5.6373	-3.04814	-2.51477	-3.18916	-17	-1.91429	-3.15233	-6.69403	-17	-8.98045	-17	-9.51563	-3.49083	-6.80422	-3.55707	-2.03301	-3.45003	-17	-2.91397	-3.90062	-17	-0.791004	-5.52262	-17	-6.6428	-1.32229	-9.08733	-17	-3.42583	0.0458228	-2.64034	-8.75655	-7.03052	-4.87927	1.77242	-2.98384	-17	-2.85498	-3.9226	-3.46351	-5.44493	-3.32477	-6.41522	-5.80598	-9.26085
1J2_D3	48h	-1.34233	0.131871	-5.99238	-6.84368	-3.55874	-4.52743	-4.10292	-5.51049	-3.07463	-4.8079	-7.18736	-16.0722	-5.94659	-17	-5.68411	-5.43567	-7.5599	-4.1019	-1.73093	-0.508902	-4.43697	-1.29556	-6.05896	-17	-1.30553	-6.16726	-7.02326	-17	-17	-1.98118	-17	-11.3241	0.34128	-3.77275	-8.46216	-6.06589	-6.02893	2.31917	-3.67643	-6.26839	-5.96374	-3.30352	-2.31173	-4.98257	-4.72136	-3.66281	-6.06702	-7.80477
1J2_D4	48h	-3.86083	0.807815	-17	-8.66671	-3.13715	-5.1652	-4.8463	-17	-1.54132	-4.79162	-7.66717	-17	-11.1231	-17	-10.5776	-3.54145	-8.38177	-3.71936	-3.32021	-4.47098	-17	-3.42873	-17	-4.81107	-6.13185	-17	-10.3023	-4.55604	-3.10869	-10.5762	-17	-3.56213	-0.862869	-3.54896	-8.34979	-7.26259	-5.98084	1.65563	-2.92399	-6.09986	-5.79503	-3.0295	-4.2618	-4.66248	-4.69313	-3.32801	-6.63058	-17
1J2_D5	48h	0.364733	0.384773	-17	-13.8788	-3.06555	-17	-3.2918	-5.17096	-9.50168	-1.23409	-2.82173	-0.845335	-5.23928	-17	-5.10041	-4.02322	-6.56255	-3.10454	0.134657	-1.95827	-2.99412	-0.642403	-1.58984	-6.44329	-2.56781	-17	-6.65933	-6.23341	-3.1428	-4.62604	-17	-5.13947	1.47448	-3.20829	-13.1077	-6.34032	-7.79623	3.12662	-2.20981	-3.30423	-4.98522	-2.21593	-2.86689	-4.84557	-4.80567	-3.35842	-7.22456	-6.67855
1J2_D6	48h	-3.3758	0.721157	-17	-7.63812	-3.22278	-4.38548	-6.31495	-8.10738	-1.98564	-3.08833	-7.32847	-11.136	-8.02741	-17	-7.05399	-3.58337	-8.28947	-2.64146	-0.913141	-1.87128	-2.68947	-1.62107	-6.37431	-5.18329	-0.337494	-3.29693	-7.58697	-3.50173	-5.5029	-7.89769	-17	-9.7351	-0.0233666	-2.88834	-10.2094	-8.41696	-5.79827	2.29898	-2.78794	-5.33183	-3.50979	-2.68322	-2.16868	-4.82491	-7.37889	-12.2447	-6.76558	-6.26982
1J2_E1	48h	-3.20824	-0.95461	-3.14133	-5.4071	-3.39038	-2.8599	-3.64033	-5.57443	-3.05577	-4.431	-17	-12.3949	-9.72246	-6.00698	-8.26131	-5.43852	-8.92609	-3.69479	-0.474915	-1.67624	-5.60576	-1.58779	-5.45188	-6.75848	-1.61611	-3.53195	-8.75983	-6.25588	-4.13201	-4.37118	-17	-6.57513	0.535291	-3.30512	-10.9189	-8.52466	-9.00094	3.06037	-2.64928	-17	-9.70079	-3.66677	-3.73518	-5.39323	-3.92053	-5.54852	-5.71035	-17
1J2_E2	48h	-3.38308	0.697424	-17	-10.3389	-2.88576	-5.87646	-3.57696	-17	-2.26505	-2.38888	-17	-17	-8.70623	-17	-6.84892	-4.00359	-9.02704	-1.86707	-2.35232	-3.82085	-2.69899	-3.31075	-6.00867	-17	-0.892805	-3.38017	-17	-3.58687	-4.34259	-4.90281	-17	-7.09877	-0.478262	-3.0895	-8.49429	-8.4167	-5.74473	2.16395	-2.92792	-6.30845	-5.37423	-3.41845	-3.59161	-11.4408	-5.94328	-3.49654	-5.80571	-6.22513
1J2_E3	48h	-1.23835	1.66185	-17	-11.3657	-3.12992	-4.8786	-5.39991	-10.8909	-6.05597	-3.08823	-3.6564	-4.00453	-4.04258	-17	-5.75717	-3.87231	-6.77489	-4.37837	-1.58318	-2.53102	-3.15222	-3.85311	-4.10812	-4.29418	-1.7762	-17	-7.38242	-1.9776	-9.31163	-9.60547	-17	-3.17038	0.228004	-2.8357	-8.92335	-6.81565	-7.08504	2.69687	-3.4647	-17	-6.22309	-3.1634	-1.63661	-4.59173	-4.75451	-4.11955	-5.36753	-17
1J2_E4	48h	-0.552831	1.12636	-5.54455	-8.4176	-2.99305	-2.54622	-2.98549	-8.29485	-4.24896	-3.36411	-6.37257	-17	-8.47772	-4.93488	-6.59976	-10.2931	-6.42938	-1.71039	-5.05649	-2.51703	-3.42853	-1.68355	-4.99852	-5.05189	-0.635081	-17	-7.20613	-3.83023	-1.83628	-5.54812	-17	-3.52442	0.819228	-3.53696	-11.9145	-8.15458	-17	2.93497	-2.03136	-9.33997	-5.47604	-3.16229	-2.13977	-7.57129	-3.6562	-4.37456	-6.10343	-17
1J2_E5	48h	1.86938	2.07441	-17	-13.1168	-2.43984	-4.54448	-3.37997	-3.8177	-11.1188	-3.56253	-4.08504	-1.36693	-3.62941	-17	-4.55057	-4.6224	-6.12135	-1.79639	1.02536	-0.574823	-1.76202	-0.0528268	-2.23537	-3.6394	-0.0135994	-17	-6.78941	-6.65961	-3.53758	-4.57095	-17	-3.06299	1.8424	-2.6811	-11.7216	-5.82916	-7.86552	3.84206	-1.39429	-4.52898	-17	-2.77157	-1.4047	-2.88691	-4.55655	-3.95499	-6.14266	-5.65828
1J2_E6	48h	-1.16609	1.34259	-17	-5.11363	-4.49591	-3.4377	-4.45281	-6.0781	-3.86434	-2.34944	-5.66119	-17	-13.3513	-4.60513	-6.18645	-17	-7.34273	-4.01353	-2.3156	-1.85767	-3.78155	-1.24228	-4.59707	-17	-0.300915	-3.7402	-9.9244	-7.15929	-1.0504	-3.79654	-17	-4.78599	0.758265	-3.30774	-9.06634	-8.06319	-6.84075	2.37135	-3.14572	-5.88695	-5.10945	-3.31023	-3.53834	-4.83732	-5.13506	-4.39451	-7.11788	-17
1J2_F1	48h	-3.96685	0.401148	-17	-6.108	-2.89464	-3.28555	-3.39946	-6.37316	-2.76891	-3.63981	-17	-17	-10.0801	-5.31588	-6.78979	-4.93234	-7.80013	-3.03642	-1.96524	-2.14765	-4.64988	-2.96443	-17	-17	-1.13797	-2.87395	-7.77226	-5.84035	-3.49529	-10.2718	-17	-2.49359	0.54796	-3.20383	-9.61392	-6.5907	-5.87114	1.99828	-3.3386	-17	-8.88666	-5.43538	-2.90686	-6.53562	-8.03072	-5.0873	-5.67293	-7.49305
1J2_F2	48h	-1.41877	1.67347	-17	-11.4364	-2.30735	-1.57823	-4.14762	-4.27133	-2.46192	-4.30181	-8.34289	-2.82066	-5.38442	-17	-3.71454	-2.42301	-7.25775	-2.84588	-0.927963	-1.63725	-2.95075	-1.85922	-1.43704	-4.003	-1.05361	-17	-17	-2.86729	-2.21972	-15.0947	-17	-2.2897	1.5006	-2.12628	-8.93407	-7.13567	-17	2.99659	-1.57105	-5.60146	-3.69519	-2.93222	-2.12183	-4.43406	-3.01044	-2.60751	-5.24646	-17
1J2_F3	48h	-2.09676	0.350529	-17	-6.57771	-3.5249	-3.29243	-2.92151	-6.23584	-4.10235	-2.79846	-17	-17	-8.25926	-3.94077	-6.80285	-17	-8.15215	-2.7489	-1.5901	-2.17162	-5.11843	-2.43967	-3.44171	-4.88826	-0.868128	-4.8123	-9.52065	-17	-1.34953	-9.00281	-17	-4.32358	0.384638	-3.2746	-10.2539	-6.79612	-6.28323	2.23872	-1.39098	-5.8395	-3.9502	-2.62061	-1.80244	-4.50696	-4.75803	-3.77275	-7.86973	-7.29932
1J2_F4	48h	-2.93772	0.481853	-17	-6.51587	-4.05785	-2.37113	-3.52145	-5.89102	-4.66688	-3.07089	-17	-17	-10.6618	-4.93576	-6.47091	-5.58844	-7.06863	-8.57819	-4.73361	-2.52579	-5.43146	-1.51792	-7.59708	-4.77737	-1.99072	-3.83836	-6.66893	-17	-1.87832	-3.80154	-17	-4.14484	0.660309	-3.34261	-9.22686	-7.69036	-3.38537	2.76924	-1.88694	-4.99358	-7.01393	-2.04066	-2.21421	-5.06619	-4.9864	-3.40091	-5.57229	-17
1J2_F5	48h	-2.05845	0.458561	-17	-7.35882	-3.96411	-2.59218	-3.7645	-17	-1.75265	-2.27999	-17	-17	-6.91447	-4.15774	-11.7746	-3.94531	-7.62935	-1.69379	-1.07114	-1.17024	-3.47203	-1.05068	-4.04831	-4.60972	0.204541	-3.33013	-9.36394	-5.64312	-1.91459	-12.1648	-17	-3.51824	0.45111	-3.94359	-11.1519	-7.30676	-10.4481	2.27619	-1.6283	-5.18025	-3.56067	-2.41342	-2.14135	-5.06013	-3.59599	-2.87487	-7.23013	-8.45245
1J2_F6	48h	-3.2622	0.857953	-17	-7.95529	-3.94123	-6.47822	-2.03258	-17	-2.02697	-3.83759	-4.96943	-17	-12.2062	-17	-6.54052	-3.02345	-8.08559	-3.88236	-2.62074	-3.06916	-5.02914	-3.06306	-17	-4.91527	-0.519715	-3.47041	-17	-7.66678	-1.46044	-17	-17	-2.63498	0.320609	-2.69223	-9.67551	-7.44215	-6.54601	2.44594	-2.57651	-4.98132	-4.52597	-1.67034	-2.65208	-4.99088	-4.46539	-2.68202	-17	-6.2241
1J2_G1	48h	-1.2935	-0.230041	-17	-7.98674	-5.21864	-1.79854	-4.22524	-7.26772	-4.56296	-4.37635	-17	-17	-13.4611	-3.05129	-6.81903	-3.21223	-9.4096	-3.0211	-2.12734	-3.26676	-17	-2.94987	-17	-5.256	-2.99297	-3.23261	-17	-17	-3.94928	-3.95598	-17	-17	-0.0363165	-4.42074	-17	-8.9852	-7.39399	3.20656	-3.22318	-5.95559	-17	-4.66284	-2.79532	-6.49716	-6.4905	-3.18487	-9.77867	-17
1J2_G2	48h	-0.588249	-0.0689235	-17	-5.77983	-2.53203	-2.46119	-2.98975	-7.65439	-3.5438	-3.03698	-7.26375	-3.56757	-5.33673	-6.20985	-5.1464	-17	-7.21965	-3.82293	-0.688633	-1.03738	-3.8172	-1.65803	-4.28858	-5.06362	-1.31513	-4.74526	-17	-7.06777	-3.75206	-5.44287	-17	-6.14457	1.26615	-2.33073	-9.35073	-8.14242	-17	3.18642	-2.4908	-2.80063	-5.25543	-2.03474	-2.84171	-5.59243	-3.86999	-4.4861	-7.00383	-5.15467
1J2_G3	48h	0.450238	-2.52858	-17	-17	-5.36816	-5.21851	-5.78285	-6.25468	-14.9527	-3.90161	-3.91479	-2.48536	-11.5515	-17	-7.61062	-5.21079	-8.61176	-2.12732	-1.59317	-3.87476	-6.08897	-2.82389	-5.19882	-5.61763	-4.25743	-17	-6.93269	-12.6916	-4.11144	-6.02612	-17	-17	-0.110423	-4.78857	-17	-7.53061	-17	2.2641	-2.72631	-6.09596	-6.11012	-4.4644	-2.4746	-4.44452	-17	-3.46453	-8.44994	-6.85414
1J2_G4	48h	-4.93421	-1.44619	-17	-17	-6.24006	-4.39171	-17	-17	-5.04286	-17	-17	-17	-17	-6.42272	-8.3631	-4.60124	-12.0262	-5.15094	-6.56922	-4.23533	-17	-4.21931	-17	-17	-2.1998	-4.32688	-10.0269	-3.16141	-2.70034	-11.6622	-17	-17	-1.91625	-3.86111	-13.5632	-7.02505	-17	-0.297814	-7.95626	-17	-17	-6.18733	-4.50085	-8.28443	-6.53189	-5.74573	-7.42206	-7.80268
1J2_G5	48h	-0.978864	0.831107	-17	-10.1674	-3.70947	-2.40493	-3.81787	-17	-3.02361	-1.94179	-17	-17	-13.8714	-6.57132	-8.02201	-5.63506	-8.85099	-2.7211	-3.80271	-3.30098	-5.51602	-2.72747	-4.6408	-17	-0.489667	-4.34176	-8.19912	-4.79324	-1.80789	-5.64196	-15.6083	-3.09918	0.374459	-3.45466	-8.99913	-7.72152	-8.36598	2.42717	-1.72779	-17	-6.67	-2.12184	-1.88488	-4.10953	-3.82218	-5.12962	-7.81074	-5.24734
1J2_H1	48h	-0.516319	0.260405	-17	-12.7937	-3.58081	-0.741161	-4.15366	-17	-5.57074	-2.4324	-17	-17	-17	-5.4665	-8.71794	-17	-8.89391	-2.93208	-3.89106	-1.96995	-4.14342	-1.78229	-17	-6.13186	-2.39933	-3.11958	-10.612	-9.36962	-4.19687	-2.80924	-17	-17	-0.298959	-3.02495	-9.08282	-6.09848	-5.66118	2.40765	-2.68761	-17	-4.22508	-3.70323	-2.8642	-6.75313	-5.54981	-4.97853	-6.48301	-17
1J2_H2	48h	-4.28867	-0.190987	-17	-7.22748	-3.9054	-2.82333	-3.0449	-6.23574	-5.0503	-5.22489	-17	-17	-17	-4.9616	-7.45569	-17	-9.73974	-17	-0.488454	-2.61009	-4.06249	-1.75824	-17	-17	-3.39559	-4.2028	-7.60012	-4.91103	-2.03231	-1.84528	-17	-17	0.371841	-1.68053	-9.73345	-6.5122	-5.30092	2.05981	-1.80846	-8.39725	-6.17665	-3.42912	-3.8037	-6.02477	-5.37357	-3.00406	-6.56389	-17
1J2_H3	48h	-3.12015	0.54567	-4.41654	-6.85468	-2.76572	-3.20493	-5.91256	-6.96693	-13.174	-2.76937	-5.26501	-1.72023	-5.32633	-17	-4.93041	-3.59614	-8.65766	-5.34609	-0.0593319	-1.18013	-2.15873	-0.643619	-5.38243	-6.13043	-0.0310485	-17	-7.7602	-5.24128	-3.57925	-2.66625	-17	-3.93994	1.56103	-2.8477	-9.75097	-8.2277	-5.02159	4.00387	-1.98939	-4.36681	-3.57938	-2.6763	-1.75391	-3.83275	-4.63362	-3.6552	-7.34471	-3.67037
1J2_H4	48h	-5.43372	-1.32293	-17	-12.2993	-4.12656	-4.44458	-4.92656	-17	-3.83135	-5.18881	-17	-17	-17	-17	-17	-17	-13.3503	-17	-17	-5.81607	-17	-6.61284	-17	-17	-2.53533	-6.53183	-17	-10.8298	-4.48693	-17	-17	-6.23703	-1.62536	-4.59024	-13.0588	-5.99339	-7.16822	-0.14568	-5.11985	-4.82917	-17	-5.5898	-4.11587	-17	-6.22717	-10.2192	-9.46648	-17
1J2_H5	48h	-17	-1.16067	-17	-9.2702	-2.70558	-7.34407	-4.6606	-17	-10.8796	-5.00696	-17	-17	-17	-5.14325	-17	-3.02849	-9.53043	-5.1172	-4.62132	-5.37883	-5.26584	-5.03556	-17	-17	-3.02656	-17	-17	-4.67999	-2.67307	-10.3297	-17	-4.29324	-0.166296	-2.49444	-8.15678	-5.26122	-4.62658	0.71344	-3.945	-5.10559	-7.17042	-5.20323	-3.1585	-9.17159	-5.59827	-5.12325	-5.82812	-17
1J2_A7	48h	-3.35386	0.488646	-5.81092	-7.33918	-3.31525	-3.80543	-4.35638	-17	-2.97592	-3.70216	-17	-17	-11.7663	-5.14159	-8.6971	-17	-10.0191	-7.70711	-1.83984	-2.64093	-7.20675	-2.51489	-6.93201	-4.67655	-2.02327	-2.69801	-17	-4.79442	-5.7518	-5.36331	-14.7579	-4.33239	-0.68209	-2.81423	-9.38804	-7.90884	-5.4791	1.63299	-3.96806	-17	-12.46	-4.96257	-2.6477	-6.51706	-7.10865	-3.55865	-7.04242	-17
1J2_A8	48h	-3.4628	0.125733	-17	-11.0643	-3.33832	-2.54159	-3.0102	-7.04537	-3.42119	-4.7985	-9.47871	-17	-17	-4.01811	-8.69849	-17	-8.27872	-17	-3.89049	-4.2498	-5.65134	-4.71329	-6.0207	-5.74171	-0.514885	-2.78001	-17	-5.35551	-1.75953	-5.38608	-17	-4.11472	-0.628839	-2.75113	-10.4327	-8	-17	1.69135	-3.13206	-17	-6.45522	-4.49938	-4.4483	-6.6476	-5.19131	-3.69562	-6.65277	-17
1J2_A9	48h	-3.35242	-0.550607	-4.89732	-6.08507	-3.83543	-2.67341	-3.94542	-8.88467	-2.91921	-4.00964	-6.66406	-17	-13.3558	-17	-6.49469	-4.76008	-8.69448	-3.06309	-4.16979	-5.5054	-5.91676	-2.05465	-5.31834	-3.99167	-1.63946	-5.56893	-8.65428	-3.70712	-4.21829	-7.6519	-17	-2.88796	-0.062921	-2.72449	-11.0044	-8.78312	-6.87267	1.96702	-3.81976	-7.69217	-10.9672	-2.67099	-2.67268	-7.72638	-2.96847	-3.05918	-6.57564	-4.51437
1J2_A10	48h	-1.08614	0.84145	-5.8847	-6.8529	-3.61878	-5.04725	-2.47757	-6.81811	-2.38134	-2.42022	-6.4927	-13.0799	-9.34046	-17	-6.28303	-6.01401	-7.90149	-3.18475	-0.993781	-1.7335	-5.13069	-1.86229	-5.34036	-4.67575	-0.822594	-4.33574	-6.39349	-5.14832	-5.59867	-4.88016	-17	-4.06274	-0.20836	-2.88652	-9.69048	-5.46687	-6.19889	2.81602	-2.3105	-5.27232	-7.29695	-2.34092	-2.12255	-6.71651	-4.17931	-6.2092	-6.17625	-6.39613
1J2_A11	48h	-5.80775	0.603371	-17	-8.61196	-3.18354	-4.16258	-5.83796	-17	-1.40352	-3.55694	-17	-10.6575	-13.4059	-7.59684	-6.26561	-4.0506	-10.0397	-5.34514	-2.16063	-0.955713	-5.28638	-2.93001	-5.28803	-4.59421	-0.978305	-4.9733	-8.25727	-5.8595	-3.38011	-10.5407	-17	-4.50975	-0.65397	-3.1629	-9.99039	-7.21411	-6.20535	1.91425	-3.80675	-7.3958	-5.54807	-3.76175	-4.42866	-17	-7.07218	-3.79256	-7.47787	-17
1J2_A12	48h	-4.35677	0.0451961	-17	-8.41277	-2.98359	-2.39815	-4.59527	-6.66568	-1.77734	-2.65707	-8.67779	-11.8119	-15.5653	-4.72934	-7.67506	-5.27261	-8.93293	-17	-2.1659	-2.73822	-17	-3.19789	-17	-6.10726	-1.17961	-5.38588	-17	-5.21085	-1.17881	-8.60929	-17	-4.53892	-0.0704276	-2.73343	-9.82128	-6.61816	-6.30183	1.86502	-3.04287	-8.90306	-7.71705	-4.19388	-5.25086	-5.17187	-3.5758	-3.67718	-6.5755	-4.24998
1J2_B7	48h	-2.28356	0.712598	-17	-9.84579	-2.62492	-2.71425	-4.61896	-6.03192	-3.1497	-3.53612	-6.96235	-12.9608	-11.3755	-3.88422	-6.34536	-17	-6.29103	-17	-2.56291	-1.08306	-4.18567	-3.56527	-4.57173	-17	-1.36248	-5.82995	-6.85203	-5.737	-3.58172	-10.5094	-17	-6.65455	0.817893	-1.98265	-8.82453	-7.39352	-6.16434	3.10641	-2.12487	-7.00133	-7.80167	-2.86212	-1.89481	-4.63279	-3.92964	-2.30199	-10.6206	-17
1J2_B8	48h	-0.874499	0.0576075	-17	-7.41765	-2.73016	-2.27242	-2.01845	-17	-3.72113	-2.6471	-6.18322	-17	-8.71332	-17	-6.07859	-3.82842	-6.80489	-1.97361	-4.64241	-2.001	-2.53286	-2.29795	-4.96335	-4.26148	-1.35998	-5.95221	-17	-4.41383	-3.4792	-17	-17	-3.56175	1.32111	-1.72476	-8.7949	-7.07353	-6.24131	3.33323	-1.69326	-5.68813	-4.42652	-2.01423	-1.79966	-2.84813	-4.99055	-2.85924	-5.17016	-5.08096
1J2_B9	48h	-2.20259	0.264654	-5.84066	-7.35854	-3.00491	-3.78328	-3.11546	-8.04907	-1.88696	-2.63869	-4.94656	-17	-10.3035	-4.22799	-7.64078	-2.78717	-7.27033	-2.47139	-2.62094	-1.81101	-17	-1.29696	-4.29375	-17	0.110052	-5.89364	-17	-6.60558	-1.50329	-8.9034	-17	-3.53492	0.276856	-3.62297	-10.9544	-6.93278	-5.15787	1.73582	-2.46608	-5.88608	-3.91335	-2.31919	-3.20277	-5.0021	-5.33323	-3.61137	-6.82072	-17
1J2_B10	48h	-17	-0.290148	-17	-9.22664	-3.94019	-3.2379	-6.79743	-7.27975	-2.62928	-2.03841	-7.19365	-17	-17	-17	-6.85443	-4.26237	-8.84522	-5.6705	-6.52557	-3.4	-17	-3.90667	-6.17623	-17	-0.215923	-6.13237	-9.17191	-3.74086	-1.40854	-7.14245	-17	-10.7911	-1.56475	-3.01148	-8.62925	-5.9056	-6.24656	1.53497	-3.57549	-4.37024	-5.50258	-3.80435	-4.17412	-5.67762	-4.09287	-4.55686	-7.30327	-6.16914
1J2_B11	48h	-1.64029	-0.604141	-17	-5.04142	-3.42652	-1.3216	-3.95023	-17	-17	-3.53863	-17	-14.2944	-12.6951	-2.65226	-7.47694	-17	-8.99435	-2.55324	-1.68247	-0.592931	-4.72501	-1.29576	-6.44461	-4.00024	-5.68234	-17	-8.35945	-5.48563	-3.97728	-17	-17	-5.20513	0.0509085	-2.9229	-11.0792	-7.09788	-5.82358	2.9348	-3.544	-4.34603	-4.24336	-1.59866	-3.02435	-4.66146	-4.70299	-2.72798	-6.48828	-7.58944
1J2_B12	48h	-2.41196	-0.285682	-5.45824	-17	-17	-2.89879	-17	-6.9213	-2.21659	-3.1549	-7.68647	-17	-12.7757	-5.5587	-8.83042	-2.42888	-8.00129	-17	-3.65985	-3.97949	-4.90704	-3.84397	-4.51123	-17	0.257577	-17	-7.73141	-4.53421	-2.66424	-17	-17	-2.57791	-0.423998	-17	-17	-7.66286	-17	2.31858	-2.35617	-17	-6.0938	-2.46462	-2.39558	-9.09425	-17	-4.51945	-17	-8.12041
1J2_C7	48h	-1.02156	0.819036	-17	-10.7039	-3.64763	-3.64046	-3.91744	-6.95981	-1.95472	-1.79567	-6.95386	-17	-7.70672	-4.19796	-7.18102	-3.09263	-8.17715	-2.68819	-2.17448	-3.41647	-3.14893	-2.13861	-5.02247	-5.56935	-1.89303	-2.13113	-8.98578	-4.48729	-3.35331	-15.9849	-17	-3.72953	-0.579829	-3.62576	-11.0314	-7.77948	-6.1398	2.04613	-3.09586	-6.53244	-4.12807	-2.70631	-2.22009	-4.5415	-4.10084	-5.56846	-8.06981	-5.93435
1J2_C8	48h	-1.64499	1.15409	-17	-6.01943	-3.82631	-3.01289	-2.7456	-17	-1.46467	-2.36607	-5.9521	-11.2861	-9.89572	-2.99431	-10.2996	-6.08913	-5.84154	-2.19977	-2.10721	-2.1863	-4.0969	-0.962491	-4.00007	-4.76962	-2.25129	-17	-9.01561	-6.23239	-4.04667	-8.60931	-17	-5.20281	0.0854757	-2.33992	-10.4094	-8.13664	-7.29914	2.25126	-3.6797	-17	-6.99652	-3.25874	-2.22613	-7.01327	-7.36661	-5.97311	-7.02223	-17
1J2_C9	48h	-1.65878	0.685405	-5.78184	-6.30689	-3.77793	-3.79368	-3.11719	-6.67588	-1.14339	-2.844	-6.47696	-17	-9.73028	-4.00759	-5.64719	-2.94254	-6.44541	-5.40992	-4.792	-1.70728	-4.0852	-3.01071	-4.72846	-4.77701	-0.274085	-3.52953	-7.54674	-3.3323	-2.06782	-4.09145	-17	-4.14988	0.119209	-3.36997	-10.71	-6.44644	-6.53161	1.96176	-2.95867	-17	-3.7552	-2.34981	-3.23476	-4.96165	-4.28761	-3.8336	-5.63916	-17
1J2_C10	48h	-2.61078	0.842923	-5.04776	-10.8953	-3.2542	-2.36407	-3.50059	-5.79254	-0.550071	-3.22189	-17	-13.324	-9.85729	-6.95834	-7.23966	-2.94224	-6.83289	-1.67978	-5.07079	-2.02925	-17	-3.90767	-5.34431	-5.96966	-0.650064	-17	-7.63354	-4.10654	-1.64086	-9.90156	-17	-3.70132	-0.228907	-2.74058	-9.85774	-7.10994	-17	1.82026	-2.30378	-17	-2.33245	-3.17951	-2.03945	-5.52334	-5.26286	-3.22337	-7.46672	-17
1J2_C11	48h	-17	0.268351	-17	-6.36405	-3.65397	-3.26299	-4.80412	-17	-2.18194	-2.98975	-8.34085	-11.7947	-12.4474	-6.46548	-17	-17	-8.78827	-3.29561	-2.71996	-3.39135	-5.94532	-2.54885	-4.7231	-17	-0.457047	-3.57657	-8.62219	-17	-2.16306	-7.59881	-17	-3.69916	-0.481095	-2.47776	-9.69761	-7.33504	-6.7126	1.82116	-3.5051	-6.47426	-5.71613	-4.34421	-3.7456	-5.04634	-3.44722	-4.02934	-7.33893	-5.64991
1J2_C12	48h	-2.48497	0.577027	-17	-9.0155	-4.0344	-4.51951	-4.13349	-5.91809	-3.67013	-2.22338	-8.31889	-17	-10.123	-3.55282	-6.71148	-1.96929	-9.15744	-5.4624	-2.59793	-4.82875	-5.44815	-2.50066	-4.25863	-17	-1.72231	-17	-8.99875	-3.80534	-3.93455	-9.29259	-17	-3.77183	-0.369759	-2.97295	-10.0567	-5.68189	-6.46123	1.97592	-3.21115	-17	-4.61947	-3.61472	-2.64054	-5.75963	-4.61971	-4.56784	-9.30128	-8.25762
1J2_D7	48h	-0.146956	0.0232939	-17	-11.5395	-2.93434	-4.81095	-3.62441	-4.66719	-3.22248	-3.28977	-3.28216	-2.39401	-7.42226	-6.77324	-7.5013	-2.33053	-8.95349	-1.51195	-0.501988	-2.36519	-1.9305	-2.07345	-2.67985	-2.7315	-4.21428	-5.76822	-9.35431	-9.08766	-17	-8.52864	-17	-2.94078	0.144063	-3.20615	-9.56642	-8.59141	-9.42975	2.6806	-2.86881	-6.12064	-3.93875	-3.33592	-2.18953	-6.64881	-3.42065	-3.47474	-7.23644	-5.28278
1J2_D8	48h	-3.89337	0.551795	-17	-11.7655	-3.18279	-8.20937	-3.61617	-7.24952	-2.99222	-3.5739	-17	-17	-11.0163	-4.63474	-7.41489	-3.71157	-8.65752	-5.35054	-5.77948	-3.09197	-4.5205	-7.89947	-4.72799	-6.26757	-1.6101	-17	-9.38121	-4.00261	-1.90605	-9.42771	-17	-3.68805	-1.1965	-4.11887	-9.70289	-6.64816	-7.33043	1.38684	-4.49251	-17	-4.12762	-2.43169	-2.56888	-7.14522	-4.76854	-3.85368	-13.1797	-17
1J2_D9	48h	-17	-0.180703	-5.75791	-11.1883	-6.91688	-3.59059	-3.59659	-6.81474	-1.64588	-3.24578	-17	-17	-7.57952	-6.5696	-6.00923	-3.85685	-6.46213	-5.41746	-3.84801	-2.01012	-4.4915	-3.24113	-4.37495	-4.48513	-2.30996	-17	-7.56192	-4.12608	-2.83077	-9.60302	-17	-4.87088	-0.022598	-4.34767	-10.1371	-7.70682	-6.731	1.66082	-2.94276	-17	-3.35352	-2.73278	-2.91179	-4.64969	-4.37545	-3.37408	-5.6705	-6.91602
1J2_D10	48h	-3.05528	-0.190165	-17	-5.72337	-3.25808	-3.45903	-17	-7.1723	-3.55855	-2.03604	-17	-12.7791	-10.1898	-2.71051	-9.83487	-6.07086	-6.20664	-3.87812	-1.52009	-1.75135	-4.04618	-2.67753	-4.77119	-16.2807	-1.30313	-5.6366	-17	-7.99171	-3.5226	-7.40177	-17	-4.07547	-0.71749	-2.76935	-12.5009	-8.59746	-5.47612	1.80651	-1.78184	-4.87419	-3.98975	-2.54282	-3.41302	-4.15003	-4.68509	-4.37779	-17	-17
1J2_D11	48h	-2.81671	0.135231	-17	-10.197	-3.42042	-4.57391	-4.88287	-17	-4.18606	-2.65396	-17	-17	-17	-5.12729	-17	-3.42072	-9.25598	-5.29346	-3.05423	-4.21326	-7.55432	-2.92929	-6.65177	-5.70553	-0.46951	-4.96095	-17	-7.07986	-3.4564	-10.0298	-17	-4.63454	-1.20704	-4.45648	-10.1387	-8.39816	-8.45963	1.40535	-3.56762	-6.15524	-7.36902	-3.58467	-3.45775	-5.52899	-4.27197	-3.87299	-5.92869	-17
1J2_D12	48h	-1.74351	0.639375	-17	-11.6075	-3.2059	-3.62445	-3.23404	-17	-3.21044	-2.71326	-5.74352	-11.83	-9.41948	-4.83034	-9.63132	-2.60212	-8.04667	-3.40691	-17	-3.74874	-5.32033	-2.32398	-17	-4.84653	-3.49376	-1.54898	-7.87731	-4.32962	-3.18467	-7.80387	-17	-6.46989	-0.584185	-2.509	-8.41479	-9.45727	-5.45017	1.58058	-3.04726	-6.74398	-11.1175	-3.26407	-2.72007	-4.70386	-8.10966	-4.23172	-10.4849	-7.5784
1J2_E7	48h	-17	-2.06667	-17	-12.5344	-4.81334	-4.42669	-4.96219	-7.60707	-4.93104	-17	-17	-17	-17	-17	-17	-4.88737	-10.6946	-5.01532	-4.1051	-17	-17	-5.19931	-17	-17	-2.39491	-17	-17	-2.91125	-4.45898	-17	-17	-17	-2.13214	-4.4594	-17	-6.88841	-17	-0.884585	-4.82841	-17	-6.77087	-5.72353	-5.52713	-17	-6.23172	-5.08452	-7.03702	-17
1J2_E8	48h	-1.18658	-0.0657673	-5.95739	-10.2647	-1.86664	-3.75512	-4.55098	-8.12079	-3.08837	-2.92645	-8.66656	-14.6229	-11.7466	-6.83389	-5.95114	-17	-6.59145	-2.329	-2.58924	-3.35067	-6.10551	-2.55029	-3.83204	-5.16837	-2.27112	-3.98149	-6.38476	-4.74813	-2.08369	-7.94286	-17	-3.10968	0.648368	-2.84314	-8.62803	-5.34061	-4.68364	2.47162	-3.08832	-3.80037	-4.94063	-1.66362	-2.40197	-5.26752	-3.89071	-5.96662	-6.67418	-7.66389
1J2_E9	48h	-1.95894	1.02961	-17	-6.72972	-4.07595	-2.79267	-2.15584	-17	-2.91716	-2.14201	-17	-11.8018	-9.20691	-5.30735	-7.31054	-17	-6.15887	-17	-1.03257	-2.23834	-4.96648	-0.878012	-5.12612	-4.41154	-0.487067	-6.20644	-7.13445	-4.91144	-1.4617	-4.95144	-17	-4.92276	0.604762	-2.59263	-17	-8.25245	-17	2.52604	-2.76144	-6.5358	-4.09861	-2.4016	-2.23632	-5.27876	-4.27403	-4.5284	-6.7712	-17
1J2_E10	48h	-4.06616	0.720722	-17	-11.2647	-3.65479	-3.03785	-3.81758	-5.3626	-2.44976	-1.59552	-5.32641	-12.119	-9.96132	-17	-7.44903	-2.68177	-7.40895	-6.50971	-3.28472	-3.60287	-3.67206	-2.46484	-17	-4.50272	-2.35396	-5.19288	-9.53233	-6.6348	-1.02201	-10.0915	-17	-4.42695	0.0442867	-2.36487	-10.5074	-8.34332	-6.36141	1.62818	-2.95029	-5.17034	-2.9938	-3.75567	-3.14534	-5.80995	-5.83307	-3.65641	-6.08467	-6.62004
1J2_E11	48h	-0.202594	1.37979	-4.45937	-6.00052	-2.08657	-1.69957	-1.94971	-6.88982	-2.56769	-4.33936	-5.97822	-17	-13.482	-4.15083	-6.49619	-4.27509	-6.95245	-2.90406	-1.63685	-2.06467	-4.19488	-0.828329	-17	-4.10799	-0.33818	-2.3814	-6.18718	-3.85686	-2.21202	-3.35309	-17	-3.71546	1.16938	-1.77007	-8.36926	-8.456	-5.16029	2.69343	-1.54729	-6.80524	-3.99042	-1.71805	-1.96463	-4.13642	-3.41457	-6.46813	-5.53831	-17
1J2_E12	48h	-2.16399	0.37585	-17	-7.56347	-3.45088	-2.66748	-4.32405	-17	-1.60038	-1.87653	-17	-13.6955	-12.1302	-2.60091	-6.32213	-4.75069	-8.20523	-2.7819	-0.93304	-3.25109	-5.52168	-0.759584	-5.14506	-6.68462	0.215552	-3.104	-17	-7.2549	-2.16628	-9.22234	-17	-3.41402	0.0826928	-2.40637	-8.72206	-6.58785	-5.44219	1.82343	-2.50164	-17	-3.44278	-3.73892	-1.57989	-4.33484	-4.63832	-3.53955	-7.29103	-17
1J2_F7	48h	-17	-2.89933	-17	-7.68148	-6.23494	-17	-17	-17	-5.51203	-5.03266	-17	-17	-17	-17	-11.3454	-17	-13.0847	-7.24369	-4.50521	-4.18427	-6.55143	-5.36999	-8.97887	-17	-5.70411	-5.03497	-9.55289	-17	-17	-17	-17	-17	-2.51002	-3.9631	-11.538	-7.04318	-17	-1.15933	-5.75136	-17	-8.11671	-5.34804	-4.1614	-17	-4.24547	-4.40109	-5.41444	-17
1J2_F9	48h	-3.30783	0.913284	-17	-10.3247	-4.06608	-3.69578	-3.15843	-11.8473	-2.96331	-4.12881	-17	-12.2076	-10.1989	-5.73607	-7.31488	-3.70646	-7.43573	-5.11888	-2.9108	-2.99546	-17	-3.04524	-6.0938	-6.44053	-0.173607	-1.21268	-7.2709	-3.33634	-1.38986	-17	-17	-3.69205	0.304463	-3.17541	-9.17547	-6.79965	-6.38871	2.67958	-3.28544	-6.02112	-2.92708	-2.85949	-1.94885	-5.50623	-6.55316	-3.87105	-5.95081	-5.29364
1J2_F10	48h	-4.28049	0.234774	-17	-6.74573	-4.00859	-4.118	-4.8276	-17	-3.0074	-3.26873	-17	-17	-15.1933	-4.96742	-9.06431	-4.03615	-8.43176	-4.34081	-2.72089	-3.57308	-17	-3.40129	-17	-17	-1.3316	-17	-9.05831	-4.96163	-4.26133	-13.2244	-17	-4.79833	-1.19505	-3.03486	-8.79301	-5.20127	-7.10636	0.853036	-3.50316	-17	-6.01523	-3.16423	-3.69634	-6.42638	-5.66086	-10.0424	-6.71764	-17
1J2_F11	48h	-7.42008	-7.23049	-17	-17	-17	-10.3958	-10.3972	-17	-8.7108	-17	-17	-17	-17	-17	-17	-17	-14.9764	-17	-9.53775	-17	-17	-9.00392	-17	-17	-8.81086	-17	-17	-17	-9.95451	-9.80849	-17	-9.98469	-6.37616	-17	-17	-9.43471	-17	-5.22969	-11.2373	-17	-17	-9.93019	-17	-17	-11.2425	-17	-17	-17
1J2_F12	48h	-3.85172	0.179276	-3.70847	-6.59986	-5.03445	-5.67429	-4.94302	-17	-2.16788	-3.63134	-17	-17	-15.1644	-5.05232	-8.38833	-4.29283	-12.1439	-17	-2.26427	-3.62482	-17	-1.98677	-17	-5.37343	-4.22735	-2.7726	-17	-3.91432	-0.574764	-17	-17	-4.80643	-0.232624	-17	-17	-6.93727	-17	1.86838	-2.90474	-17	-5.03108	-3.82738	-3.87476	-17	-4.65381	-10.6867	-17	-6.41215
1J2_G7	48h	-0.518053	0.0345109	-9.27606	-7.21049	-4.1342	-3.4315	-3.28587	-5.78491	-5.43309	-3.09289	-8.00542	-1.97092	-8.14622	-6.11456	-5.7203	-3.17039	-8.64746	-3.41368	-3.38438	-1.52694	-5.60892	-2.37684	-3.64092	-5.10709	-4.56676	-17	-7.3485	-5.80628	-5.08603	-10.22	-17	-4.06371	-0.00845915	-3.60053	-9.3376	-6.79215	-7.41538	2.39261	-2.77535	-4.56313	-9.78205	-2.62511	-3.41906	-6.03967	-3.62804	-3.89156	-6.19042	-17
1J2_G9	48h	-17	-0.700288	-17	-7.81495	0.127448	-1.36988	-2.26417	-16.9243	-9.07772	-17	-17	-17	-14.2318	-17	-17	-17	-10.0083	-17	-17	-3.53406	-17	-17	-17	-17	-2.92951	-17	-5.46132	-2.71463	-17	-4.6519	-17	-10.0136	1.3338	0.0133975	-8.32475	-3.78277	-2.90334	1.72303	-1.52562	-17	-2.68324	-17	-0.106335	-3.71918	-2.09897	-8.95764	-5.10266	-17
1J2_G11	48h	-3.29117	0.159599	-17	-7.7233	-17	-2.95127	-5.99052	-17	-5.75614	-17	-17	-17	-13.2576	-17	-8.56563	-17	-9.58193	-7.20422	-5.64974	-17	-6.21594	-6.89095	-17	-5.18238	-3.73631	-3.11001	-7.31517	-4.49634	-3.30216	-17	-17	-17	-0.936273	-17	-14.6906	-7.71995	-17	0.942098	-3.15824	-6.01957	-9.99491	-4.47314	-3.82219	-5.94646	-4.96812	-9.12636	-17	-17
1J2_H7	48h	-17	-2.52447	-17	-9.28745	-3.42496	-4.25284	-17	-17	-17	-17	-17	-17	-17	-5.8151	-17	-17	-10.8782	-17	-17	-6.02447	-5.14329	-9.80821	-17	-17	-6.363	-5.56988	-7.20139	-7.6043	-2.25443	-17	-17	-17	-2.71308	-7.15667	-9.02959	-7.41002	-5.79737	-1.45994	-3.65999	-17	-5.87641	-5.57123	-2.75052	-6.68347	-6.76098	-5.94853	-17	-17
1J2_H8	48h	-17	-17	-17	-10.5842	-2.66999	-17	-17	-17	-13.6161	-17	-17	-10.7547	-17	-17	-17	-17	-15.5079	-17	-17	-17	-17	-17	-17	-17	-17	-17	-17	-5.70571	-17	-9.59248	-17	-6.4899	-3.16817	-2.73655	-9.75852	-7.03512	-6.9302	-17	-5.43876	-17	-6.89013	-17	-3.54741	-8.1039	-8.1004	-3.85767	-6.8822	-17
1J2_H9	48h	-17	-0.895418	-4.69186	-9.89049	-0.57421	-1.46046	-2.57561	-17	-17	-1.27589	-17	-15.1265	-12.7608	-17	-5.36663	-17	-12.6192	-17	-0.921047	-1.60675	-17	-1.2036	-17	-17	-2.69291	-17	-17	-3.14006	-3.10499	-6.3294	-17	-12.4842	0.118582	0.229679	-6.2873	-5.09815	-6.89045	1.90676	-1.79158	-3.52863	-3.14861	-3.08211	-2.30283	-6.61385	-5.36433	-2.95138	-5.15154	-17
1J2_H10	48h	-2.39318	-1.72995	-17	-11.482	-4.83546	-17	-5.24144	-17	-2.59129	-4.78401	-6.44978	-17	-17	-17	-17	-5.58337	-9.64162	-5.0334	-5.53638	-5.13149	-17	-4.62015	-17	-17	-2.72928	-17	-6.68265	-6.1957	-1.13696	-17	-17	-5.99924	-0.903004	-6.42327	-17	-6.21202	-17	1.10087	-3.17905	-17	-9.4571	-4.51708	-3.89857	-4.16375	-5.9009	-4.69303	-17	-17
1J2_H11	48h	-4.43931	-0.925365	-17	-17	-1.05018	-2.56611	-17	-17	-4.01323	-3.05835	-17	-17	-17	-17	-6.96549	-17	-11.4958	-3.22519	-17	-17	-17	-17	-17	-17	-17	-3.02708	-17	-17	-3.03722	-7.88193	-17	-5.19275	-0.590093	-3.01153	-17	-5.50426	-17	1.27807	-4.35285	-17	-7.9276	-3.77079	-3.86241	-4.53981	-4.74335	-4.1031	-5.1408	-17
1J3_A1	72h	-2.06754	-0.526677	-17	-9.73469	-4.38149	-8.14967	-3.70535	-7.26738	-1.96662	-3.34987	-6.2505	-2.41395	-9.50065	-5.01835	-8.04796	-2.43453	-9.77843	-5.2908	-2.49477	-4.50923	-4.17278	-4.00705	-4.66844	-4.12863	-1.57466	-17	-8.16194	-3.94504	-4.52559	-17	-17	-3.83079	-0.55215	-3.62079	-13.1546	-7.61616	-6.1517	1.75597	-3.57755	-17	-6.60506	-2.5752	-2.81864	-8.01435	-4.15879	-2.79661	-17	-5.08824
1J3_A2	72h	-5.93864	-0.677432	-6.84953	-11.031	-4.47506	-4.28226	-17	-17	-1.97381	-2.90272	-11.2345	-7.25182	-17	-4.89125	-14.3835	-3.67289	-13.2467	-2.96435	-3.85117	-5.71424	-4.60322	-4.07777	-8.17804	-17	-1.10474	-4.75048	-17	-7.79947	-2.68205	-3.80782	-17	-3.83445	-2.01785	-4.47243	-11.2429	-8.88178	-7.05419	0.530519	-3.86236	-12.0787	-9.27447	-4.89648	-3.03501	-7.61016	-4.76186	-4.57926	-9.57758	-8.14333
1J3_A3	72h	-7.40496	-6.78108	-17	-15.7833	-9.31518	-9.96115	-9.34988	-17	-9.06623	-9.36081	-12.9971	-9.20846	-17	-17	-13.8556	-10.7159	-17	-12.0831	-8.51383	-11.8147	-10.1893	-9.678	-16.7373	-10.1503	-7.19253	-17	-17	-17	-9.82532	-11.7664	-17	-10.8108	-6.15439	-17	-16.2858	-7.38053	-17	-3.47134	-9.27839	-10.2173	-12.0795	-8.87582	-10.9513	-17	-17	-10.7097	-17	-12.2635
1J3_A4	72h	1.24704	0.467436	-17	-17	-2.67106	-3.86199	-6.06064	-6.37726	-10.1593	-1.74134	-3.44645	-1.35476	-17	-17	-5.22328	-3.05168	-10.0536	-1.97795	-0.8019	-2.85951	-2.87761	-1.929	-2.26307	-4.25653	-4.8089	-17	-7.20863	-5.00122	-4.66946	-5.64779	-17	-4.03386	0.926004	-2.99289	-12.2903	-7.78539	-4.22378	3.15555	-3.2679	-4.1066	-6.4583	-3.33715	-2.41889	-5.09153	-5.48639	-2.88833	-7.63511	-4.53996
1J3_A5	72h	-6.77167	-0.0628192	-17	-13.1279	-4.03615	-3.89372	-3.93139	-8.47817	-2.4982	-1.75813	-9.11973	-17	-17	-5.12115	-7.6909	-5.80945	-17	-4.38722	-1.7551	-4.82613	-5.6903	-5.47853	-4.89769	-7.3427	-1.41762	-17	-8.99121	-4.46047	-3.02406	-10.1419	-17	-3.53471	-1.54811	-4.27459	-11.4588	-8.87503	-7.12108	1.27624	-3.52337	-7.00506	-4.77068	-3.93659	-4.06013	-6.85383	-5.51881	-4.9476	-9.16891	-7.9705
1J3_A6	72h	-3.35915	-2.38353	-17	-11.8737	-3.71155	-3.3435	-4.22499	-11.5782	-4.44466	-6.68556	-17	-8.64926	-17	-17	-8.30896	-8.89315	-10.7412	-7.93504	-4.75754	-4.89054	-9.45507	-5.75643	-5.76719	-9.1391	-5.32224	-5.11111	-8.84006	-17	-9.51258	-3.44012	-17	-6.41995	-0.691791	-4.34445	-11.8887	-8.69159	-9.56896	1.60811	-4.14081	-6.30699	-4.95926	-3.13658	-4.64098	-7.38692	-5.72824	-5.94009	-8.20584	-7.80865
1J3_B1	72h	-2.0214	-2.62224	-17	-11.7623	-3.14319	-3.80102	-2.86223	-8.2797	-3.85269	-2.76125	-6.22314	-7.70693	-6.75094	-5.64385	-6.18466	-5.74725	-8.27874	-5.78506	-1.45938	-2.50305	-3.42347	-3.94446	-4.22992	-3.27486	-1.0839	-17	-10.0854	-8.79208	-3.11172	-1.67449	-17	-3.16443	0.535692	-2.95823	-9.79509	-9.86268	-17	2.90771	-2.27942	-6.15791	-5.55405	-2.37462	-2.66639	-4.89592	-4.41963	-2.79699	-7.44476	-4.21469
1J3_B2	72h	-5.7174	-0.587533	-17	-12.1103	-3.99617	-3.68463	-3.45214	-7.17763	-2.68668	-4.23933	-17	-17	-17	-7.09847	-11.7699	-14.8732	-11.5631	-17	-2.24766	-3.23335	-6.7588	-2.97454	-5.76805	-7.42719	0.0236303	-5.167	-9.69587	-10.0165	-5.20148	-6.30024	-17	-12.0816	-1.33614	-3.94157	-9.5758	-7.10961	-6.20806	1.45909	-3.10345	-6.48188	-5.92074	-5.7243	-3.69793	-7.65502	-8.04927	-7.12003	-10.9581	-8.68753
1J3_B4	72h	-1.66127	0.140478	-5.30383	-14.4552	-4.1146	-3.76463	-4.28591	-7.81436	-4.01315	-2.79403	-11.1679	-17	-4.69099	-17	-7.9641	-5.80469	-10.2259	-4.80314	-2.05632	-3.7333	-5.10373	-3.42752	-11.5361	-4.66588	-0.204799	-17	-10.5462	-8.37218	-17	-1.56477	-17	-17	-1.33582	-4.42433	-12.3019	-7.41776	-5.8856	1.03399	-3.31932	-5.42735	-9.20134	-3.24677	-3.95759	-7.02931	-6.40855	-4.4271	-8.23283	-6.20015
1J3_B5	72h	-17	0.579922	-17	-9.21809	-3.81493	-5.06519	-7.56625	-6.09236	-3.88945	-2.85432	-17	-17	-15.2458	-4.19772	-8.5928	-4.24945	-9.64625	-5.8223	-2.79435	-3.7452	-3.96515	-2.7837	-6.08935	-3.95362	-0.892838	-4.82266	-11.1653	-6.55283	-2.34703	-6.24176	-17	-4.20549	-0.921333	-5.30007	-11.4586	-8.0417	-6.5183	1.75539	-3.72326	-5.3219	-5.11504	-3.39534	-3.31022	-6.74491	-2.95109	-4.99284	-8.69727	-17
1J3_B6	72h	-2.39996	0.522238	-17	-9.04656	-3.23965	-5.88519	-3.49533	-6.52724	-3.71241	-2.62901	-17	-3.20295	-11.2781	-8.76997	-6.60959	-5.35834	-6.96652	-3.62174	-2.11261	-4.05678	-3.48022	-4.66107	-3.39654	-4.03618	-1.3768	-17	-17	-8.11575	-4.80381	-2.91584	-17	-5.00794	0.666018	-3.72831	-10.0514	-6.29702	-5.69886	2.70454	-2.75619	-5.91026	-7.28836	-2.14333	-3.0811	-6.4592	-6.44223	-3.50986	-8.01673	-17
1J3_C1	72h	-1.83433	-1.45154	-4.68846	-8.40668	-7.38545	-2.33703	-8.48732	-17	-10.9455	-4.79193	-17	-17	-15.797	-17	-10.5233	-6.33696	-11.7064	-4.70806	-3.65956	-3.43296	-9.72952	-5.00081	-8.24791	-7.0759	-3.72257	-3.48207	-8.57694	-7.82905	-4.22865	-2.86871	-17	-5.19335	-2.57037	-4.48776	-13.2445	-9.93632	-9.51408	-0.101299	-6.19539	-6.76623	-11.1349	-3.21211	-5.39694	-6.02565	-6.36128	-7.53068	-17	-17
1J3_C2	72h	-4.3591	-0.40137	-17	-10.2963	-3.13837	-3.53317	-5.26736	-6.3371	-4.20773	-2.76659	-5.89935	-2.55085	-8.81697	-7.27556	-6.00975	-4.32156	-9.3642	-5.82562	-2.20989	-3.84278	-5.22164	-3.45723	-6.5736	-5.45592	-2.86018	-17	-8.58517	-8.04714	-3.58434	-2.65732	-17	-4.7554	0.0574316	-3.15455	-12.8701	-9.06503	-7.95307	2.29789	-2.41419	-3.97425	-4.50756	-2.52993	-2.43742	-4.37021	-5.66516	-4.3912	-7.25447	-5.53851
1J3_C3	72h	-4.6897	-0.889137	-17	-16.0377	-3.77911	-5.13381	-4.82484	-17	-2.56047	-3.35152	-9.93327	-17	-13.1647	-5.03573	-10.2874	-4.47695	-11.4306	-3.52951	-2.65431	-3.93532	-17	-4.07529	-17	-17	-0.706552	-3.52492	-9.47329	-6.50319	-3.10147	-5.72513	-17	-5.05752	-1.53397	-3.26429	-10.3409	-8.04722	-11.9565	1.9401	-4.56671	-17	-5.27074	-5.62796	-3.68326	-6.8093	-8.48421	-4.93843	-7.27888	-17
1J3_C4	72h	0.235748	-0.861293	-6.62271	-17	-3.64932	-17	-4.71667	-6.40008	-3.08685	-3.3699	-4.27912	-1.62154	-5.78423	-17	-5.97475	-3.1877	-7.1738	-2.42775	0.543278	-2.5713	-3.42662	-2.48746	-2.8948	-2.95539	-3.7976	-17	-8.00866	-8.51499	-17	-5.91142	-12.2025	-17	0.896755	-3.97064	-14.0234	-6.98512	-9.86418	2.96015	-2.12254	-4.69166	-2.54659	-3.45533	-1.69233	-5.13112	-3.42287	-3.15925	-7.94802	-5.1786
1J3_C5	72h	-4.17821	0.599807	-17	-9.87203	-4.00862	-3.71494	-3.38389	-17	-4.84291	-2.53278	-17	-17	-13.139	-4.75315	-9.56609	-5.50011	-9.19212	-17	-3.16167	-4.80931	-10.1165	-5.73347	-4.33712	-17	-0.949582	-7.04088	-17	-7.41953	-3.15161	-4.11169	-17	-4.44447	-0.757084	-3.34361	-13.1888	-7.62598	-10.723	1.84202	-3.63521	-17	-7.79781	-3.45757	-4.85988	-6.44739	-4.99751	-5.58092	-10.9227	-7.96036
1J3_C6	72h	-1.47927	-0.0288606	-17	-8.09841	-5.3123	-2.2272	-3.91196	-7.86691	-2.02556	-2.97004	-9.29304	-10.0251	-10.4751	-6.67684	-8.60688	-3.4434	-9.63071	-10.998	-2.09513	-2.42219	-4.77478	-3.17488	-4.79598	-4.29755	-0.554728	-17	-8.99162	-7.51729	-4.77067	-6.04622	-17	-4.24167	0.292103	-3.80935	-10.7091	-8.31083	-6.86993	2.94787	-3.40298	-5.64323	-6.8708	-2.71244	-2.84674	-6.33297	-7.95047	-4.25299	-8.4633	-6.54063
1J3_D1	72h	-3.51547	-1.68629	-17	-8.33332	-6.20999	-2.99176	-17	-17	-2.74126	-5.44403	-8.25979	-17	-15.1845	-6.14714	-8.02232	-4.87225	-10.8853	-3.24019	-3.81678	-5.96107	-7.11271	-5.86416	-6.04228	-17	-0.901576	-10.6915	-9.49643	-17	-6.07102	-14.9811	-17	-5.02938	-2.44524	-4.08438	-11.3275	-8.84467	-8.36601	0.123959	-5.855	-7.24347	-9.2266	-4.00965	-3.69947	-8.8387	-4.7865	-4.84398	-8.2571	-17
1J3_D2	72h	-2.197	-2.11245	-17	-13.0294	-8.90016	-17	-17	-17	-5.11076	-5.73745	-17	-17	-17	-6.98756	-8.88606	-4.50403	-12.1284	-3.02873	-3.63374	-5.08219	-7.1323	-5.53643	-17	-11.1449	-3.22042	-17	-7.60257	-7.53698	-4.47085	-5.25247	-17	-5.35066	-3.85434	-4.88319	-17	-9.93638	-17	-0.965401	-6.12705	-6.83228	-11.0248	-5.30963	-4.31065	-17	-6.82422	-9.44521	-17	-17
1J3_D3	72h	-5.10842	-1.86823	-17	-16.9353	-5.57134	-4.24172	-5.51749	-17	-3.89909	-4.19214	-17	-17	-12.9543	-7.59352	-17	-7.92765	-14.3964	-3.18366	-5.47219	-6.01231	-17	-6.03304	-17	-6.47428	-3.43864	-6.40326	-8.73121	-10.6596	-4.72202	-3.29076	-17	-17	-3.03089	-6.69776	-17	-7.95276	-8.26798	-0.511713	-4.83606	-17	-17	-4.50942	-4.39888	-17	-8.61803	-17	-9.20893	-17
1J3_D4	72h	-1.00172	-0.622996	-17	-17	-17	-4.48424	-17	-17	-17	-17	-8.16696	-17	-8.69659	-17	-10.1947	-17	-11.3111	-17	-6.25508	-17	-6.82587	-5.67834	-5.5771	-17	-5.55377	-17	-8.2123	-17	-6.07169	-17	-14.8856	-4.63783	-3.45439	-17	-17	-9.24449	-17	-1.89141	-5.82997	-17	-17	-17	-5.49238	-9.07686	-17	-7.31667	-17	-6.69468
1J3_D5	72h	-2.01254	-0.537295	-17	-12.484	-3.82035	-2.58794	-5.56486	-17	-2.42036	-2.62654	-5.73148	-4.93265	-4.6203	-17	-8.44641	-3.43866	-8.07401	-2.37082	-0.844836	-3.82796	-5.44305	-2.07222	-3.70455	-4.18896	-0.070447	-17	-17	-5.17933	-17	-3.26486	-17	-4.3008	0.235052	-3.99764	-13.5072	-9.24588	-17	1.83859	-4.9687	-17	-10.0109	-3.8813	-2.84321	-8.53294	-4.36105	-3.67986	-7.03088	-8.60925
1J3_D6	72h	-1.49887	-0.844513	-4.68825	-8.41726	-3.79619	-0.836659	-8.63209	-9.60728	-5.40385	-3.27705	-10.0861	-17	-9.42367	-5.0803	-8.50262	-5.40544	-10.3872	-4.46392	-3.67202	-2.98084	-4.70091	-4.36959	-17	-4.6157	-5.51584	-6.52539	-11.4033	-9.30137	-6.31451	-2.11356	-17	-4.66363	-0.863822	-3.69368	-11.7839	-8.65196	-6.07006	1.52788	-3.19087	-10.1979	-8.1615	-3.91771	-3.74803	-5.12546	-4.38194	-8.65565	-7.63268	-6.78711
1J3_E1	72h	-17	-17	-17	-12.5628	-3.69993	-4.23479	-17	-17	-17	-17	-17	-17	-17	-17	-17	-6.18818	-17	-17	-17	-17	-17	-17	-17	-17	-17	-17	-17	-7.94844	-17	-12.7837	-17	-17	-4.03225	-3.18469	-13.7324	-9.77152	-7.5361	-5.50927	-5.15312	-17	-7.20555	-17	-5.28003	-8.63223	-17	-11.1788	-9.04472	-17
1J3_E2	72h	-3.54648	-0.685355	-17	-17	-4.05446	-3.35862	-5.12451	-7.42959	-17	-17	-17	-17	-17	-17	-14.1214	-17	-9.74105	-5.9977	-3.92508	-4.2927	-17	-6.49162	-17	-17	-2.81144	-5.21617	-8.78801	-7.79581	-4.74443	-5.01096	-17	-5.37956	-0.957207	-4.09658	-17	-7.88598	-9.60502	0.779442	-5.09721	-17	-17	-3.60012	-9.81076	-6.05068	-8.74285	-9.55023	-7.12008	-17
1J3_E3	72h	-2.59041	-0.340645	-17	-11.8376	-4.82029	-3.60933	-6.25308	-17	-3.42225	-7.01745	-17	-17	-17	-4.9642	-11.6491	-17	-11.7359	-3.564	-6.58844	-6.27543	-17	-6.80589	-17	-6.66913	-1.71315	-4.19021	-9.0276	-15.0491	-17	-12.3668	-17	-5.09541	-2.56503	-11.1649	-17	-7.53226	-17	-0.89397	-5.04624	-17	-17	-4.55308	-4.19406	-17	-11.9396	-7.09567	-8.23398	-17
1J3_E4	72h	-0.671001	-2.01728	-17	-14.219	-3.55487	-4.50331	-4.08836	-17	-17	-4.02202	-10.0974	-3.81016	-6.21171	-17	-6.68489	-6.12732	-10.7928	-3.60387	-1.01009	-4.63925	-4.93256	-2.98716	-17	-17	-4.09181	-17	-11.7358	-17	-5.63957	-1.7229	-17	-7.35102	-1.13246	-3.54751	-10.3781	-7.62772	-17	1.51314	-3.78255	-6.53386	-10.2409	-4.54466	-3.1669	-6.0063	-7.6966	-7.26054	-7.2883	-7.13613
1J3_E5	72h	-4.10078	-0.0911465	-17	-9.97921	-4.85736	-3.17322	-5.23023	-17	-2.40971	-3.82433	-11.366	-17	-11.4616	-6.46601	-8.44264	-3.59535	-11.3101	-17	-2.29944	-5.59013	-17	-4.55433	-17	-17	-1.6454	-3.88032	-10.5854	-8.1219	-3.42574	-4.67402	-17	-3.6858	-1.56643	-4.71066	-12.6855	-8.84711	-7.53896	0.652197	-3.39139	-6.13475	-4.90073	-5.05918	-4.70525	-6.83275	-4.30113	-4.08543	-8.83768	-6.47062
1J3_E6	72h	-3.36829	-0.037502	-4.83034	-7.91818	-3.84501	-2.84338	-3.33655	-7.44687	-3.11243	-3.72053	-11.0965	-17	-9.59433	-10.5644	-7.60704	-5.40252	-11.949	-4.97163	-3.01228	-3.81777	-4.98862	-3.04574	-9.18859	-5.04307	-1.28061	-4.41583	-10.0023	-4.68304	-4.53243	-5.04767	-17	-6.36208	-1.27173	-3.91337	-10.8692	-7.76786	-6.61738	1.24742	-3.40048	-6.72014	-5.37955	-3.68373	-4.04853	-7.0772	-4.77372	-4.23635	-7.95591	-10.2101
1J3_F1	72h	-4.32091	-4.10219	-6.80486	-13.4248	-5.09383	-5.25474	-5.70722	-17	-15.2895	-6.52582	-17	-17	-17	-5.64247	-17	-6.61618	-14.9994	-3.15365	-7.21923	-17	-17	-13.8149	-17	-6.80091	-5.30301	-17	-10.2553	-6.63659	-5.88097	-5.09247	-17	-17	-4.0156	-3.86235	-17	-4.8765	-17	-1.33726	-5.12068	-6.86018	-17	-7.3136	-4.51637	-17	-17	-7.32331	-6.72461	-17
1J3_F3	72h	-3.65353	-2.41049	-3.10931	-12.3234	-6.76505	-3.34614	-3.89663	-17	-5.93341	-5.7793	-17	-17	-17	-17	-17	-6.47626	-12.4786	-17	-5.1867	-5.61973	-17	-6.39374	-17	-17	-2.75181	-3.00923	-8.19907	-13.3527	-3.74203	-6.46922	-17	-17	-2.4993	-17	-14.2486	-8.77373	-17	-1.34991	-5.48013	-6.02941	-9.37697	-5.37975	-6.20174	-13.0859	-10.7054	-4.7088	-8.29496	-17
1J3_F4	72h	-3.838	-0.858351	-17	-9.65496	-4.88688	-6.12896	-17	-8.26995	-4.11285	-17	-9.69337	-17	-9.8871	-17	-9.71554	-6.76728	-9.65615	-4.84043	-4.67488	-5.43486	-6.97671	-6.32362	-17	-7.31123	-1.19007	-17	-10.6065	-6.2598	-7.63247	-13.2405	-17	-3.95576	-2.18887	-4.85605	-14.6309	-8.77042	-8.47913	-0.455307	-6.08677	-6.78535	-17	-5.58752	-2.92643	-7.73629	-7.93707	-6.32123	-6.73674	-8.75395
1J3_F5	72h	-4.3121	-4.25848	-6.1957	-11.913	-7.22724	-3.89114	-17	-17	-17	-8.10792	-17	-17	-14.16	-5.36065	-17	-6.60276	-14.2319	-17	-4.8088	-3.50059	-17	-7.81524	-17	-17	-5.9232	-4.8156	-8.13844	-9.36156	-17	-3.85904	-17	-17	-2.40694	-4.84241	-12.4316	-8.1399	-9.28853	-0.666158	-8.62553	-17	-17	-5.00798	-8.54208	-9.14472	-7.20937	-6.37011	-8.26394	-17
1J3_F6	72h	-2.43716	-1.17528	-8.7441	-9.84252	-4.52383	-4.52384	-4.89903	-10.2842	-4.46182	-4.14978	-9.24923	-17	-13.5063	-17	-8.76067	-17	-10.3636	-8.77073	-3.32108	-3.89013	-7.06892	-4.64414	-10.3427	-8.13114	-1.91945	-7.87062	-9.85785	-8.81045	-7.99223	-3.3098	-17	-7.10585	-1.57796	-5.67906	-14.1124	-7.71651	-7.04189	0.2637	-5.63999	-5.00698	-6.08625	-4.57929	-3.01666	-7.97196	-4.46169	-6.02982	-9.71323	-8.68068
1J3_G1	72h	-3.75982	-0.345015	-7.07064	-8.10008	-3.54844	-3.57404	-5.42698	-7.99619	-3.30229	-2.34143	-10.0856	-17	-12.2903	-4.64578	-7.28358	-3.48798	-11.3758	-3.27896	-1.74377	-4.45944	-5.61185	-3.28917	-4.91667	-6.94884	-0.724332	-3.74933	-10.955	-4.93156	-2.78287	-3.47659	-17	-5.9015	-0.608575	-3.075	-10.4704	-8.7283	-5.88979	1.69293	-3.03518	-6.60474	-4.85824	-4.1849	-4.66298	-6.83852	-6.05089	-3.59469	-7.54129	-6.41893
1J3_G2	72h	-3.61047	-2.37591	-17	-9.56925	-5.48462	-5.44555	-17	-17	-17	-17	-17	-17	-17	-17	-17	-17	-11.9155	-4.76716	-5.41164	-6.61311	-17	-6.18148	-17	-17	-2.08896	-4.07972	-17	-17	-17	-6.16361	-17	-17	-3.1896	-4.26008	-14.8483	-8.09784	-17	-1.84	-5.05937	-17	-17	-6.65775	-3.98698	-10.5256	-6.98174	-5.31043	-8.05999	-17
1J3_G3	72h	-1.19747	-0.224323	-4.22916	-9.72967	-5.48198	-1.67153	-17	-17	-13.1157	-8.49281	-17	-4.93163	-10.6039	-17	-7.89422	-17	-9.89254	-2.91329	-2.77878	-4.52637	-9.24009	-7.30232	-17	-5.99618	-1.83525	-6.50863	-9.61215	-17	-4.48088	-2.83463	-17	-4.96314	-1.87081	-4.17339	-15.1336	-7.92187	-8.77508	0.975478	-5.03846	-17	-4.7617	-5.12359	-4.79972	-6.47485	-10.3142	-5.26511	-8.32282	-8.03922
1J3_G4	72h	-17	-0.692518	-17	-17	-5.71051	-4.91209	-11.4625	-7.45072	-4.22692	-5.22527	-17	-17	-11.3503	-6.58604	-12.556	-3.43906	-12.2751	-3.04415	-5.64067	-6.76822	-4.96307	-4.42676	-5.47689	-4.60005	-3.29042	-4.89129	-8.67173	-8.12431	-2.52924	-11.0337	-17	-5.66203	-1.7335	-4.59492	-16.7356	-8.89107	-17	-0.148549	-5.01815	-17	-11.5908	-5.32896	-3.29073	-10.2321	-6.53239	-5.10627	-9.7928	-8.06384
1J3_G5	72h	-0.652387	-0.137352	-17	-10.7705	-3.74129	-3.4574	-4.41284	-17	-4.31725	-3.26613	-17	-17	-12.0167	-17	-8.5838	-4.44309	-12.7791	-3.64321	-5.13188	-6.74656	-3.97207	-3.62411	-4.95638	-17	-0.123278	-5.4863	-7.377	-12.5094	-4.63278	-1.56382	-17	-4.70242	-0.854447	-4.60069	-12.6987	-8.26377	-6.12199	1.54157	-4.32091	-5.84543	-10.3718	-5.69963	-3.63288	-8.07909	-10.6195	-7.5516	-8.29618	-17
1J3_H1	72h	-17	-2.34941	-17	-14.5475	-4.34517	-7.14293	-5.59049	-17	-4.54426	-4.97428	-9.79165	-17	-17	-6.38444	-17	-4.54513	-13.4992	-4.30161	-5.73384	-6.31514	-6.48924	-17	-10.0226	-17	-6.48463	-8.71612	-17	-17	-4.23552	-5.23051	-17	-6.42492	-2.81093	-5.24139	-14.0014	-8.68122	-17	-0.781581	-5.31367	-7.45338	-6.25756	-4.00728	-5.85737	-8.70255	-6.47043	-7.46072	-8.24299	-17
1J3_H2	72h	-3.02969	0.203779	-17	-8.63501	-6.44605	-2.57983	-6.76972	-12.1734	-3.31405	-3.62699	-17	-17	-17	-4.23068	-9.78794	-5.07332	-13.1432	-3.14275	-4.14134	-4.66544	-17	-4.57028	-17	-6.0356	-1.65791	-4.12453	-9.57834	-4.98055	-2.26181	-3.83932	-17	-6.33297	-1.48946	-5.06839	-14.3076	-7.63713	-11.0149	0.876546	-4.61635	-6.59076	-11.6322	-3.34456	-4.41785	-7.94634	-5.08857	-6.53021	-9.2953	-8.04754
1J3_H3	72h	-1.92131	-3.80297	-17	-17	-6.36772	-3.47026	-4.23271	-17	-17	-17	-17	-17	-17	-8.589	-17	-17	-17	-17	-17	-9.41329	-5.69928	-17	-17	-6.36562	-17	-3.63748	-9.59821	-17	-17	-6.51122	-17	-17	-3.77278	-4.35437	-13.3604	-10.3088	-7.76548	-1.50442	-4.20119	-17	-8.20188	-17	-4.57022	-9.44406	-11.2112	-6.51917	-9.96571	-17
1J3_H4	72h	-1.78584	-0.00698792	-4.59371	-10.3469	-17	-3.83547	-4.33107	-8.2615	-6.51153	-3.84264	-9.89963	-17	-17	-5.66809	-8.04528	-4.9393	-12.4905	-3.04525	-1.70038	-3.52852	-5.19127	-1.97484	-17	-3.0048	-2.15804	-1.49749	-17	-17	-2.43807	-17	-17	-17	-1.10155	-6.2702	-17	-7.1004	-7.04358	1.63623	-3.92926	-6.47833	-17	-4.54185	-3.73363	-7.92665	-5.50682	-7.43999	-17	-17
1J3_H5	72h	-3.2034	0.124454	-17	-9.79619	-3.51243	-2.40491	-4.14005	-9.42484	-3.13732	-3.89731	-17	-17	-14.9723	-3.03752	-9.79267	-6.7983	-12.0153	-3.31198	-3.91837	-3.36191	-6.02611	-2.65072	-5.54132	-5.07758	-0.637168	-3.73529	-8.18296	-17	-3.66688	-5.86911	-17	-4.42751	-0.557445	-4.60121	-17	-6.11236	-9.36283	2.26272	-2.39375	-7.18063	-9.39536	-2.35767	-2.56367	-7.4966	-5.30412	-9.18674	-9.15385	-17
1J3_A7	72h	-3.45262	-1.94004	-5.82172	-12.7286	-5.21144	-5.14586	-7.4412	-17	-7.92312	-7.12332	-17	-17	-17	-17	-8.52278	-17	-11.7264	-4.40901	-5.0776	-11.7598	-17	-7.9836	-17	-5.98135	-3.05185	-5.15799	-17	-9.56278	-5.10781	-7.92204	-17	-4.61611	-1.53176	-5.58235	-17	-9.10451	-9.90777	-0.366952	-4.88936	-17	-17	-3.59149	-4.32944	-17	-4.97127	-4.60253	-17	-8.47631
1J3_A8	72h	-1.03151	-0.839558	-17	-17	-5.5058	-7.51061	-4.82922	-8.25604	-3.23903	-3.0883	-8.42761	-5.54456	-10.7103	-17	-9.58971	-4.67608	-11.2933	-4.22153	-1.74934	-4.36139	-6.80748	-3.55792	-4.79396	-5.84565	-0.680525	-17	-8.14218	-5.29753	-4.07298	-10.9356	-17	-5.41975	-0.937983	-4.26381	-12.0431	-8.8702	-8.04105	1.95229	-3.95867	-17	-4.04448	-4.08168	-2.92382	-5.5532	-5.20955	-4.01836	-8.17437	-7.71413
1J3_A9	72h	-3.03571	-0.583878	-17	-12.7723	-3.65963	-3.72937	-4.1041	-11.1809	-3.92829	-5.176	-10.8056	-13.7754	-17	-17	-7.85245	-4.53971	-9.63029	-2.81309	-1.78796	-4.13656	-7.24503	-3.67339	-4.74598	-17	-0.709557	-3.83515	-10.6117	-3.81138	-2.19842	-10.0861	-17	-4.42166	-0.178996	-3.50514	-17	-7.30702	-6.28171	1.44086	-3.27532	-6.41764	-4.98552	-2.13139	-3.08602	-5.07625	-6.83084	-5.64433	-8.56677	-17
1J3_A10	72h	-3.95626	-0.466849	-17	-7.83562	-3.80236	-3.47165	-7.00626	-17	-6.83965	-5.2187	-17	-17	-17	-17	-17	-5.58386	-10.5491	-3.45329	-3.73145	-4.23087	-17	-3.57032	-4.97596	-5.45168	-1.58637	-5.28112	-10.31	-6.2851	-2.67664	-7.80495	-17	-3.1738	-1.18391	-3.78992	-10.3906	-9.09783	-5.0566	1.15444	-2.90093	-7.29087	-7.96085	-4.32063	-3.49253	-7.73126	-4.85796	-4.28567	-7.89748	-6.40585
1J3_A11	72h	-2.45447	0.441134	-17	-6.96036	-3.10054	-3.71373	-3.69621	-17	-3.1587	-4.12901	-17	-17	-17	-17	-5.83749	-4.93715	-7.96217	-2.48246	-3.47856	-3.02456	-4.21236	-3.15406	-17	-17	-1.73682	-17	-7.84432	-3.75828	-2.31628	-3.65319	-17	-5.50829	0.579724	-2.06015	-9.36614	-7.76412	-7.22056	2.61572	-1.75402	-4.9161	-3.11698	-2.45207	-2.44478	-4.24074	-5.54352	-3.62568	-7.09448	-7.066
1J3_A12	72h	-4.38309	-0.127293	-17	-9.48717	-3.2341	-4.57806	-4.98137	-7.19256	-16.1377	-3.38075	-17	-17	-13.255	-17	-7.23467	-5.43734	-8.89012	-2.09485	-3.11993	-4.30704	-5.50611	-4.91997	-17	-17	-1.37696	-17	-8.50035	-5.03753	-2.14083	-5.51133	-17	-4.97886	-0.29326	-3.17079	-9.97649	-6.82844	-5.53601	2.1351	-3.661	-7.15084	-6.36153	-2.33543	-2.81409	-6.72276	-6.01757	-4.84958	-8.80963	-8.07754
1J3_B7	72h	-2.37137	-2.04691	-4.15194	-9.68622	-4.39137	-5.0548	-4.77788	-17	-7.75807	-5.77994	-17	-17	-16.2028	-17	-13.9609	-17	-11.8569	-2.76838	-5.53449	-7.87666	-17	-6.1483	-17	-6.21685	-3.46007	-3.56768	-8.2037	-8.76223	-3.89027	-5.97366	-17	-8.21703	-2.50133	-3.72816	-17	-9.15852	-7.11785	0.251542	-4.03571	-17	-17	-3.60273	-4.46744	-12.3396	-6.54232	-8.12152	-17	-6.27884
1J3_B8	72h	-2.66225	0.0770717	-4.31823	-12.4766	-3.81193	-3.04639	-4.52703	-7.08767	-4.52368	-4.37882	-8.52614	-17	-7.88098	-8.20211	-7.4019	-5.36433	-8.23889	-4.71909	-1.21349	-2.83737	-3.60347	-3.28727	-4.68203	-3.20498	-1.837	-5.26691	-9.55445	-5.82572	-3.07813	-6.28488	-17	-3.30512	-0.020487	-3.1985	-14.6312	-8.60929	-5.34669	2.22788	-3.02483	-7.16612	-5.35297	-3.13506	-2.33589	-6.17615	-4.65388	-5.9453	-7.50931	-17
1J3_B9	72h	-2.14426	-0.553339	-17	-9.41117	-6.04472	-5.05699	-5.12668	-17	-5.26812	-4.52114	-17	-17	-15.2916	-6.0805	-9.5165	-4.71705	-12.007	-3.26367	-3.34772	-6.10511	-17	-4.94831	-7.41934	-5.35757	-1.43057	-4.25692	-8.68115	-4.73157	-3.00744	-17	-17	-4.51493	-2.40721	-8.99126	-17	-9.60376	-6.82634	0.737963	-4.91325	-12.4999	-4.84434	-4.06137	-3.50759	-7.72192	-5.00062	-7.58814	-8.07683	-17
1J3_B11	72h	-5.94008	-0.937971	-17	-17	-17	-4.95865	-17	-17	-17	-17	-17	-17	-17	-17	-17	-17	-17	-17	-17	-17	-17	-17	-17	-17	-17	-17	-8.50499	-17	-5.7149	-17	-17	-3.64319	-6.69947	-17	-17	-6.90935	-17	-4.47874	-17	-17	-17	-17	-17	-17	-17	-13.0115	-17	-17
1J3_B12	72h	-17	-0.154972	-17	-7.11788	-3.64934	-4.64552	-4.43132	-5.47107	-6.4796	-3.90081	-9.38214	-17	-12.589	-4.72995	-8.27554	-4.153	-9.9287	-3.60756	-3.24842	-4.02554	-9.75545	-4.47294	-6.37936	-17	-0.886506	-5.00447	-8.6837	-5.40276	-3.25113	-8.72868	-17	-4.61382	-0.873299	-3.08337	-11.6991	-8.72499	-7.27713	1.89595	-3.7444	-6.50975	-5.37459	-5.01268	-3.59649	-6.89338	-6.85441	-4.28166	-6.39392	-8.44739
1J3_C7	72h	-6.619	-6.58622	-8.19958	-15.1944	-8.492	-9.42663	-9.30836	-17	-10.9001	-17	-17	-17	-17	-17	-17	-17	-14.5911	-7.80712	-10.7833	-11.9868	-17	-10.1757	-17	-10.5085	-7.56536	-8.49556	-17	-11.1361	-7.45581	-10.8929	-17	-12.028	-6.59829	-8.27663	-17	-7.28281	-17	-4.28589	-8.9427	-17	-17	-7.70736	-7.8657	-17	-8.92918	-10.8546	-17	-10.8729
1J3_C8	72h	-5.15869	-4.50743	-17	-13.9633	-4.65729	-6.43542	-17	-17	-4.49622	-6.61171	-17	-17	-17	-17	-11.2792	-5.23368	-12.442	-5.64478	-5.15559	-17	-17	-17	-17	-17	-3.10301	-4.05441	-17	-12.7512	-2.80605	-17	-17	-17	-3.47105	-7.62475	-12.3643	-7.84087	-12.8113	-2.61663	-6.6546	-17	-17	-6.83738	-4.23385	-9.20758	-17	-6.32976	-6.90597	-6.15932
1J3_C9	72h	-3.55681	0.39687	-4.60949	-8.23607	-3.40671	-3.71841	-5.29674	-17	-3.31638	-2.48947	-8.953	-16.106	-14.5932	-3.35357	-7.27545	-3.4624	-8.6878	-1.92532	-3.44542	-3.53208	-3.95151	-4.22485	-4.59687	-17	0.542234	-1.8398	-17	-5.53348	-1.30684	-10.052	-17	-3.22314	-0.563579	-3.49169	-13.6295	-7.58853	-17	1.1848	-3.77434	-5.17409	-5.47703	-3.46399	-3.06793	-5.76172	-5.35978	-4.1482	-9.81096	-6.78463
1J3_C10	72h	-3.46332	0.145338	-17	-16.5513	-4.07435	-4.99899	-3.21536	-17	-4.5414	-3.19169	-17	-17	-13.3793	-9.10807	-6.62845	-4.72718	-8.40963	-3.51829	-3.46097	-4.14396	-6.73978	-4.68762	-6.71153	-6.29286	-0.419491	-6.03891	-8.42598	-4.8439	-2.6463	-9.93895	-17	-3.99511	-0.294922	-4.25577	-10.8311	-7.20482	-12.6822	1.65809	-3.40911	-17	-5.32587	-4.10767	-2.48211	-5.94033	-5.57011	-5.93069	-8.6601	-17
1J3_C11	72h	-3.74198	0.94099	-17	-9.88025	-4.12329	-2.53928	-4.88056	-7.40784	-1.87857	-2.37627	-6.68946	-17	-9.20193	-5.16603	-6.47789	-3.73986	-8.41948	-3.18086	-2.48023	-3.64707	-4.0313	-3.00806	-4.61259	-17	-1.44904	-4.98089	-9.1863	-5.78561	-1.93313	-6.12513	-17	-3.90845	-0.344232	-3.16884	-11.5001	-8.54387	-6.008	2.23592	-3.95498	-4.98549	-7.67549	-2.02031	-3.11176	-5.5631	-4.41574	-4.42727	-6.6694	-17
1J3_C12	72h	-1.96513	0.34376	-17	-7.93191	-4.16493	-0.990233	-3.34334	-17	-1.41108	-2.05446	-17	-8.14281	-10.6619	-5.31959	-6.73752	-4.39714	-9.21937	-0.667392	-1.26016	-3.77606	-4.8049	-3.72216	-6.93723	-3.76104	0.0150665	-4.16358	-8.89857	-4.78181	-2.33435	-10.3723	-17	-6.00723	-0.283578	-3.03812	-10.3504	-8.47218	-6.29079	2.87029	-2.71226	-3.78179	-5.43544	-2.45868	-1.06596	-6.39106	-3.20609	-3.9243	-6.64629	-8.279
1J3_D7	72h	-10.9973	-3.42647	-17	-17	-3.99203	-3.393	-4.47911	-17	-4.77968	-5.66168	-17	-17	-17	-11.1345	-13.1128	-5.114	-17	-5.52135	-6.61423	-7.28799	-5.66728	-7.18537	-17	-17	-2.82093	-8.62014	-16.2718	-10.379	-3.94464	-17	-17	-6.48418	-2.27107	-9.59226	-17	-7.01962	-17	-0.929408	-5.05478	-17	-6.11523	-5.36902	-4.44997	-7.75595	-5.55373	-8.80231	-8.57695	-7.77792
1J3_D8	72h	-2.59192	0.17247	-17	-8.57241	-3.83252	-4.21497	-3.17067	-17	-2.78412	-3.1155	-17	-17	-12.5819	-6.91261	-11.3006	-4.94983	-8.78711	-2.13084	-1.54523	-2.60762	-5.60163	-2.669	-8.79315	-17	-0.822885	-5.93367	-9.30129	-8.09014	-17	-8.95487	-17	-3.97843	-0.0832829	-3.40212	-11.7495	-8.728	-6.2099	2.04144	-1.98841	-7.11406	-6.97078	-2.59085	-2.69093	-4.15338	-6.8579	-4.45529	-6.99026	-17
1J3_D9	72h	-2.13326	0.996334	-6.12555	-10.387	-4.42509	-2.97464	-4.53837	-8.35473	-3.17819	-2.98994	-11.1077	-17	-13.5823	-5.62378	-7.88504	-3.95436	-7.9912	-1.81648	-4.14458	-4.44749	-4.65995	-3.3031	-5.68249	-6.71414	0.039646	-3.6036	-9.85284	-4.82912	-3.42768	-5.26658	-17	-3.15276	-0.249677	-3.21458	-10.2031	-8.13855	-5.65764	2.57413	-3.1287	-6.68621	-6.62636	-4.54749	-2.75759	-5.08067	-5.05388	-4.15255	-6.69099	-14.3097
1J3_D10	72h	-3.20912	0.642418	-17	-13.1129	-3.52429	-5.24753	-4.26867	-8.48374	-1.66775	-2.44366	-17	-17	-11.9769	-5.15522	-8.88763	-3.64784	-8.53034	-6.31013	-3.30521	-5.12539	-5.40617	-4.55971	-17	-5.15233	-0.365558	-6.35559	-9.42494	-5.2548	-4.2362	-11.8184	-17	-4.22453	-0.899016	-3.29772	-14.8976	-7.19299	-10.3972	2.04772	-3.0686	-17	-8.08168	-4.07577	-3.22306	-5.78686	-17	-3.82537	-10.5633	-17
1J3_D11	72h	-0.474701	1.07675	-17	-6.4723	-3.37614	-2.56358	-3.44	-5.27366	-12.2264	-3.22217	-6.08514	-17	-17	-4.32242	-7.17065	-3.30106	-7.21824	-5.02413	-2.59021	-4.17689	-5.05041	-1.69279	-17	-17	-0.495151	-2.77854	-7.50523	-5.38828	-1.5948	-4.15725	-17	-5.83187	0.368673	-3.69949	-11.1308	-8.47256	-6.46128	2.7123	-2.68797	-4.35949	-6.78247	-2.4035	-2.54879	-5.35693	-5.59705	-4.4785	-6.37283	-7.09165
1J3_D12	72h	-17	-6.26328	-17	-14.2658	-17	-17	-17	-17	-17	-17	-17	-17	-17	-17	-17	-17	-14.1184	-17	-17	-17	-17	-17	-17	-17	-17	-17	-17	-17	-17	-17	-17	-17	-17	-17	-17	-8.38126	-17	-3.45001	-17	-17	-17	-17	-17	-17	-17	-11.0196	-17	-17
1J3_E7	72h	-3.57868	-0.23182	-6.3553	-7.78244	-5.43003	-3.65821	-6.21194	-17	-3.51671	-5.64523	-17	-17	-13.903	-5.46093	-9.34411	-5.45693	-9.44384	-3.16556	-4.62179	-3.55239	-5.6374	-5.29242	-5.42014	-10.436	-1.60217	-4.20586	-6.96021	-4.14125	-3.14492	-7.8869	-17	-3.53691	-1.45511	-3.02765	-11.1602	-8.11312	-17	1.95988	-4.19455	-17	-5.96757	-6.20097	-4.41909	-6.74913	-9.16648	-4.47119	-10.6393	-8.00148
1J3_E8	72h	-5.97771	0.351822	-17	-8.1984	-5.66499	-6.67867	-17	-17	-4.71889	-1.92954	-17	-17	-15.27	-4.87407	-8.82369	-3.85526	-8.70826	-4.40385	-3.65135	-3.75571	-4.65323	-3.93006	-6.14627	-17	-0.90418	-4.78141	-8.91141	-10.8685	-1.46542	-6.88885	-17	-4.08877	-0.655282	-3.39634	-11.0173	-7.00038	-7.23407	1.37492	-3.05692	-17	-5.14547	-5.58121	-3.88467	-6.61046	-5.002	-3.66754	-7.41844	-5.35215
1J3_E9	72h	-1.48743	0.967135	-6.72395	-5.85911	-4.02605	-4.14488	-3.47018	-8.66104	-4.17582	-3.44856	-6.59107	-17	-12.6946	-3.5617	-10.2468	-17	-6.79371	-1.84781	-2.65185	-3.60978	-5.12822	-1.61343	-6.18636	-17	-2.00792	-2.95414	-8.03152	-5.65465	-1.92399	-4.57345	-17	-4.79728	0.30601	-3.42291	-12.1594	-8.44287	-13.3364	2.31958	-3.3848	-17	-4.71415	-1.82746	-3.57685	-6.39224	-4.12862	-4.46334	-12.6515	-17
1J3_E10	72h	-3.96567	-0.0692935	-17	-9.05517	-3.33295	-4.06043	-2.8181	-6.81886	-2.77597	-2.91051	-9.06065	-17	-8.16519	-3.79936	-6.17939	-2.47084	-8.76183	-5.61898	-2.08363	-2.73795	-17	-3.32093	-5.55506	-6.06957	-1.42638	-5.91567	-6.34475	-2.26077	-2.01569	-8.67468	-17	-4.38536	-0.136827	-2.69775	-11.5511	-7.57749	-5.66142	2.25544	-2.91874	-4.73808	-8.25941	-3.39342	-2.6177	-5.59958	-4.57585	-3.42582	-6.57252	-6.01271
1J3_E11	72h	-3.5393	0.521927	-6.30011	-8.85162	-4.00571	-3.84258	-3.42923	-8.66168	-0.662781	-4.5134	-17	-17	-11.9531	-6.43402	-14.1361	-3.62893	-9.59768	-5.65461	-2.3831	-2.92001	-3.80641	-3.39909	-5.45303	-17	0.249723	-2.93967	-8.74234	-13.6944	-0.731161	-9.46743	-17	-6.07237	-0.835723	-2.92969	-13.8559	-7.00384	-7.50476	0.963777	-2.89808	-9.68832	-6.53095	-3.04984	-3.06731	-6.51259	-7.21804	-5.72947	-6.90757	-6.91604
1J3_E12	72h	-1.27704	0.186325	-4.94442	-8.26218	-3.98971	-2.14687	-6.45776	-17	-2.67622	-2.57627	-17	-17	-16.3226	-17	-7.4169	-17	-7.96217	-5.06935	-4.62753	-2.61133	-4.72002	-2.65844	-6.25542	-17	-1.33765	-2.33508	-9.09452	-5.24531	-0.920609	-17	-17	-5.3155	0.0727272	-2.52102	-10.9466	-6.27503	-8.30116	2.54624	-2.65492	-5.38154	-8.89872	-2.16789	-2.47894	-6.65512	-3.18667	-3.22155	-6.26125	-17
1J3_F7	72h	-2.72455	-1.277	-17	-14.1804	-3.80291	-3.749	-17	-8.90025	-4.82332	-6.46326	-17	-17	-17	-17	-17	-5.46053	-11.1572	-2.75709	-4.89441	-7.72137	-17	-5.61561	-17	-4.967	-1.35095	-2.42161	-17	-6.15335	-3.09982	-6.55527	-17	-4.58209	-2.32056	-6.39603	-12.091	-7.50217	-8.35621	-0.376844	-4.25272	-6.96111	-9.54491	-10.9187	-4.42503	-7.39634	-17	-5.49131	-7.9136	-17
1J3_F8	72h	-3.65493	-1.41627	-17	-10.3714	-4.84428	-6.28188	-4.4706	-10.0581	-3.63364	-5.39747	-17	-17	-13.9749	-7.50911	-9.46446	-6.1203	-11.0893	-8.21372	-5.00212	-7.47279	-8.21258	-5.71984	-17	-17	-2.44021	-4.0865	-9.60274	-11.5462	-3.16286	-17	-17	-5.32166	-2.35797	-4.6543	-15.7341	-7.85386	-6.62493	-0.243972	-3.70742	-6.65659	-6.25693	-5.66814	-8.50569	-10.7111	-17	-17	-6.57027	-17
1J3_F9	72h	-4.57219	0.374162	-17	-7.91041	-3.74113	-4.0489	-3.01194	-7.22164	-3.3522	-2.93315	-17	-17	-10.0591	-2.68858	-7.40255	-4.76841	-9.17212	-5.02623	-0.81962	-3.06048	-17	-2.56427	-4.55735	-17	-1.72627	-5.88153	-7.93611	-6.87799	-3.75831	-5.57236	-17	-6.53386	-0.590306	-3.6913	-13.3245	-7.7144	-8.30931	1.73977	-3.32696	-4.7749	-5.6653	-3.4066	-2.40906	-4.91954	-4.67777	-3.78254	-6.25234	-17
1J3_F10	72h	-3.9391	-2.03824	-17	-17	-5.57941	-6.29025	-5.67746	-17	-3.68661	-5.35652	-17	-17	-17	-6.25784	-17	-17	-15.0115	-5.79879	-4.82879	-17	-17	-8.7968	-17	-17	-1.75543	-3.82416	-6.82431	-17	-1.62425	-17	-17	-6.51969	-3.06902	-4.32536	-11.5984	-7.98847	-6.53878	-1.84882	-5.65472	-17	-6.01669	-5.14598	-5.57125	-17	-7.66868	-5.40891	-11.0025	-17
1J3_F11	72h	-4.32504	0.486984	-17	-11.8212	-3.98246	-4.0199	-3.47441	-7.68356	-5.42473	-4.30715	-17	-16.1649	-15.404	-4.10405	-7.521	-3.66436	-9.75232	-17	-4.65764	-3.84666	-5.28914	-4.36617	-6.39486	-6.77531	-0.686674	-4.34927	-7.78267	-5.88071	-2.64976	-9.92946	-17	-3.60578	-0.731485	-3.1427	-12.4388	-7.96824	-6.50288	2.49334	-2.95318	-7.09668	-4.44697	-3.11336	-3.70335	-5.32825	-4.96345	-5.50133	-6.83932	-7.96953
1J3_F12	72h	-1.43329	-3.39984	-17	-8.72384	-4.30068	-6.19963	-17	-6.3381	-17	-4.3662	-17	-4.7808	-10.3574	-6.81383	-6.50643	-17	-12.8456	-17	-3.73406	-3.78943	-5.46261	-4.95509	-17	-6.10246	-17	-17	-17	-9.53914	-17	-4.96114	-17	-5.29577	-1.66804	-2.47353	-10.9475	-7.75574	-5.51959	2.04399	-3.53276	-17	-9.25609	-4.39176	-2.60014	-5.84923	-6.36366	-4.51392	-5.90641	-8.14143
1J3_G7	72h	-4.22098	-2.24113	-5.67271	-11.7295	-4.37896	-4.97655	-4.53254	-17	-2.25536	-4.14468	-17	-14.4652	-15.4004	-11.0158	-17	-3.16777	-11.4954	-2.79752	-4.18575	-4.64264	-11.4364	-5.10347	-5.93117	-8.17055	-1.97499	-5.50642	-17	-6.9972	-4.07352	-17	-12.5945	-6.33066	-2.33347	-3.82539	-10.7551	-10.5481	-17	0.601736	-3.66972	-17	-13.5534	-5.53788	-3.30307	-6.38258	-5.60383	-11.1343	-7.83619	-17
1J3_G8	72h	-3.9753	-0.378805	-17	-8.97242	-3.62771	-5.06399	-3.98406	-17	-6.29064	-3.06677	-17	-17	-14.8433	-5.62584	-8.60839	-3.08358	-10.5599	-5.63675	-3.84131	-5.83764	-5.18659	-4.95085	-6.082	-5.78995	-0.209114	-5.13232	-7.16697	-6.99574	-2.09629	-9.6218	-17	-4.21729	-1.06464	-3.74007	-10.4655	-7.69375	-6.46536	1.34726	-2.7044	-17	-4.98143	-5.13832	-4.50514	-6.72449	-4.63607	-4.49704	-6.51378	-7.70882
1J3_G9	72h	-3.9263	0.821939	-17	-16.3474	-4.07172	-4.55356	-4.74019	-7.26588	-3.15253	-2.77405	-17	-14.5571	-14.1951	-6.81084	-7.85476	-2.78897	-9.31299	-2.19333	-2.63002	-2.94169	-4.90876	-3.84957	-6.33987	-17	-0.631798	-6.29774	-17	-4.94225	-1.47642	-10.8529	-17	-3.84511	-0.282578	-3.60912	-11.1728	-8.32943	-7.32703	2.39423	-2.59932	-4.98303	-5.88418	-3.79892	-2.95825	-5.58746	-5.14248	-4.82108	-6.85446	-17
1J3_G10	72h	-2.13017	1.06794	-5.02909	-5.68929	-3.9242	-2.79593	-2.54824	-17	-4.32317	-3.41797	-17	-17	-14.3842	-5.97998	-7.59371	-3.74009	-8.09947	-1.73173	-3.48563	-2.62551	-4.08403	-3.43627	-6.49792	-5.67667	0.121295	-3.09734	-9.58633	-7.3182	-2.50699	-6.30417	-17	-3.05592	0.489192	-3.2101	-13.3813	-8.82784	-5.64595	2.62501	-3.09109	-6.22766	-6.70288	-3.27081	-2.64861	-6.04706	-5.49506	-2.9409	-7.49784	-17
1J3_G11	72h	-3.00939	-1.26435	-4.79294	-6.94466	-3.85324	-2.43647	-2.76197	-7.2412	-3.49676	-4.10937	-17	-12.7468	-9.86709	-5.12061	-10.4851	-6.32063	-8.42328	-2.8445	-2.01967	-3.16358	-4.08308	-3.74305	-5.05965	-4.69934	-0.234149	-3.88471	-10.2477	-5.92305	-2.65666	-4.10478	-13.5673	-2.65908	-0.415947	-3.52925	-12.7221	-9.91578	-7.21399	2.64976	-2.97304	-5.55203	-6.54418	-2.03869	-2.46727	-6.12645	-4.61692	-4.51307	-6.52245	-17
1J3_H7	72h	-17	-2.18547	-17	-17	-17	-17	-3.91594	-17	-17	-17	-17	-17	-17	-7.18202	-13.4964	-4.55958	-12.9294	-3.18832	-4.69105	-17	-7.90851	-6.05432	-17	-17	-2.35329	-3.45679	-10.7407	-17	-4.81093	-17	-17	-6.87476	-2.65058	-4.81951	-12.8257	-7.6429	-17	-0.338438	-5.56208	-17	-5.54465	-17	-5.71374	-17	-5.27003	-9.28765	-17	-17
1J3_H8	72h	-1.85691	-1.70043	-3.6914	-17	-3.9538	-2.71524	-5.39366	-10.8801	-14.3074	-3.78496	-8.34849	-17	-17	-4.92446	-9.91522	-4.44361	-10.7393	-17	-17	-12.0063	-4.92629	-4.86849	-17	-6.63515	-1.79873	-3.03702	-17	-5.84035	-2.49949	-17	-17	-4.18722	-1.12805	-3.92445	-11.1555	-9.29769	-7.54887	0.886296	-4.0764	-17	-7.60862	-3.34424	-3.54082	-6.3755	-5.31893	-4.981	-6.72341	-7.57872
1J3_H9	72h	-1.993	0.654151	-17	-8.09754	-2.98041	-2.41462	-2.07523	-17	-5.05032	-2.89996	-8.94523	-14.5555	-17	-17	-7.29364	-17	-12.0418	-3.42333	-5.31659	-5.14496	-5.67052	-4.83164	-6.49067	-5.10069	-2.00231	-5.82518	-9.90271	-4.23241	-2.33891	-17	-17	-4.44114	-0.252499	-3.93659	-11.5883	-7.27324	-8.33265	1.77026	-4.44643	-6.74521	-17	-2.75865	-3.25504	-8.29888	-5.08469	-2.92488	-7.57059	-8.22451
1J3_H10	72h	-4.109	0.0257744	-17	-11.7165	-3.20114	-3.81376	-3.38344	-9.61077	-6.10687	-2.92414	-17	-17	-17	-17	-6.37058	-3.07122	-11.9142	-7.67326	-2.55095	-3.12881	-17	-3.7957	-4.33204	-7.39444	-0.584533	-5.56588	-9.42805	-4.63318	-17	-10.6181	-17	-4.3429	-0.393838	-5.43734	-9.42035	-8.46072	-10.3955	2.23576	-3.34109	-6.72236	-4.04615	-3.1245	-3.55763	-6.53042	-9.19814	-3.21258	-6.68205	-7.96952
1J3_H11	72h	-4.39508	-0.306894	-17	-10.071	-3.45125	-4.26708	-2.21541	-9.1792	-2.32219	-3.52828	-9.23632	-13.8634	-17	-17	-8.63512	-4.21504	-17	-1.23006	-2.59181	-4.21737	-8.26955	-4.01628	-17	-3.90991	0.0308711	-5.14663	-6.8284	-17	-1.87338	-10.724	-17	-6.07959	-0.938522	-4.02504	-10.6283	-8.03854	-10.8056	1.6974	-2.85076	-6.43487	-6.47646	-3.79556	-3.68441	-8.99047	-5.66311	-3.39131	-7.74301	-17
[truncated: 44 more columns]

## Sheet: dCt_Sort_CD133
	Condition	CD71	CD74	CSF2RA	CSF3R	CXCR2	CXCR4	DNMT3A	EPOR	ERG	FLI1	FOG1	GATA1	GATA2	GFI1	MEIS1	MIF	MLL..KMT2A	NFE2	PU1.SPI1	RARA	RUNX1	TAL1	TET2	TET3	CD34	FLT3	KIT	MPL	CD133	CD38	CD49F	CD90	CycloA	Nanog	OCT4	SOX17	klf4	ACTB	ADAR	AXIN1	BTRC	CASP2	CTNNB1	DVL2	FOXO1	FOXO3	FRZB	GADD45A
CD133_High_A1	CD133_high	-0.288249	-0.926872	-17	-8.48857	-6.05855	-2.31605	-4.27434	-17	-1.89947	-2.70446	-17	-17	-14.784	-3.27529	-17	-8.06199	-2.10219	-2.21879	-1.86314	-5.5269	-4.63321	-8.65972	-2.88876	-4.70263	0.906273	-3.14284	-5.44622	-5.08866	-2.38157	-17	-17	-17	1.39076	-4.05209	-9.9152	-4.79364	-17	3.32712	-1.45767	-6.5359	-4.49854	-2.29967	-1.77909	-5.64062	-5.78506	-12.2008	-17	-9.11133
CD133_High_A2	CD133_high	-3.60191	0.53309	-17	-17	-5.2411	-2.81225	-5.01873	-17	-1.62793	-3.3269	-13.4068	-17	-17	-4.05541	-6.43284	-10.1255	-5.06066	-2.35049	-5.10062	-6.89505	-9.88123	-17	-10.157	-6.37441	0.00643809	-3.818	-9.40519	-7.09173	-2.18616	-11.9824	-17	-17	0.142586	-5.52061	-15.1963	-4.66058	-17	2.23094	-4.41358	-17	-9.57063	-4.92904	-3.71607	-6.38685	-5.4745	-4.75989	-17	-5.60451
CD133_High_A3	CD133_high	-1.62416	-0.391569	-5.51175	-17	-17	-4.02823	-4.15501	-11.0271	-4.84771	-5.8165	-9.84524	-17	-17	-17	-3.42768	-10.3541	-3.22967	-2.04482	-5.55514	-17	-8.22828	-17	-4.05216	-17	-0.0294632	-4.22576	-13.1964	-6.48701	-4.48293	-7.70944	-17	-17	-0.198522	-10.1543	-17	-4.81757	-17	1.74747	-4.76661	-4.51869	-6.29167	-3.3174	-2.40958	-6.98197	-10.634	-6.34278	-10.6496	-6.07727
CD133_High_A4	CD133_high	-17	-1.21851	-17	-17	-5.1022	-5.12764	-17	-17	-3.76917	-17	-17	-17	-17	-6.06086	-5.88659	-17	-17	-17	-4.84032	-10.8683	-17	-17	-5.62285	-17	-1.88979	-17	-17	-17	-9.8947	-17	-17	-17	-0.893805	-3.8786	-17	-7.06506	-17	1.81939	-3.69252	-17	-5.84174	-6.11953	-4.47257	-6.25116	-17	-4.64018	-17	-17
CD133_High_A5	CD133_high	-0.547427	-0.412479	-17	-9.21964	-4.94454	-3.76072	-4.02201	-17	-2.40045	-2.39003	-17	-17	-17	-7.2521	-3.88329	-9.9187	-2.57701	-1.88651	-2.8201	-4.3406	-6.4483	-5.7099	-5.08335	-6.64905	0.655149	-17	-7.23885	-8.40749	-2.53775	-1.28889	-17	-17	0.627996	-4.60304	-11.8882	-4.84415	-10.1322	3.42356	-2.06871	-6.80686	-5.63164	-1.61762	-1.04806	-5.76284	-5.58666	-3.75171	-11.0635	-5.25891
CD133_High_A6	CD133_high	-0.752143	-0.52757	-17	-10.0691	-8.7226	-5.65609	-2.8477	-17	-2.17727	-3.36371	-17	-17	-17	-7.18449	-5.12472	-17	-1.88712	-1.91693	-4.84349	-7.40516	-7.79005	-5.83224	-17	-5.66624	-1.79	-4.08449	-7.92465	-5.83928	-3.98524	-17	-17	-17	0.166994	-17	-12.0427	-5.79669	-17	2.15635	-2.78972	-4.4984	-17	-3.73849	-2.40771	-6.94783	-5.20572	-5.73679	-11.9231	-17
CD133_High_A7	CD133_high	-0.629607	1.25721	-17	-10.4539	-3.34905	-2.23704	-2.53516	-17	-2.7962	-3.58525	-17	-17	-13.2215	-5.31251	-4.3044	-7.76629	-1.69687	-1.6167	-2.53499	-17	-4.52575	-17	-2.63612	-17	1.16172	-3.03416	-17	-4.16802	-3.35581	-3.3052	-17	-17	1.22201	-7.33175	-11.2597	-4.41589	-5.20894	3.81878	-1.11226	-10.2737	-2.26645	-2.79686	-1.16468	-4.48234	-4.92763	-2.88206	-7.73568	-17
CD133_High_A8	CD133_high	-2.85919	1.19907	-2.07068	-17	-5.13109	-17	-3.4101	-17	-2.97292	-3.37071	-8.97808	-17	-17	-17	-3.26529	-8.99417	-1.98025	-4.24288	-4.68447	-4.5758	-5.30703	-5.82684	-17	-4.57256	0.189747	-3.10477	-7.89309	-4.2798	-17	-3.44341	-17	-17	0.433981	-17	-10.7575	-5.04601	-6.75256	1.9959	-3.3561	-17	-5.86534	-2.23205	-3.15726	-5.48191	-4.93039	-4.08656	-6.76839	-17
CD133_High_A9	CD133_high	-0.546032	0.274407	-4.52208	-6.3396	-2.62519	-4.85271	-2.94998	-17	-1.74754	-2.52327	-8.33833	-17	-13.2082	-4.47979	-2.61142	-8.09692	-2.24734	-0.734976	-1.32616	-3.37555	-3.12803	-5.08573	-4.28983	-4.52937	1.55469	-3.66166	-7.07637	-2.13049	-2.31237	-9.71233	-17	-17	1.62194	-3.84016	-7.40114	-5.85095	-5.8704	4.06505	-1.54346	-5.01049	-3.78772	-2.30802	-1.60582	-4.30275	-6.14918	-3.97232	-11.0512	-5.87838
CD133_High_A10	CD133_high	-2.41707	0.57189	-4.89478	-6.0978	-3.36438	-3.35001	-1.36996	-17	-1.45946	-3.49159	-8.01976	-17	-17	-4.24806	-4.09406	-8.05798	-3.20337	-0.642991	-1.58504	-5.3471	-3.38475	-4.81379	-6.34478	-4.62556	0.776483	-2.48073	-6.12771	-3.91378	-1.90542	-6.78528	-17	-17	1.03408	-2.93465	-17	-5.93536	-17	3.08194	-2.35991	-5.03985	-3.51562	-1.8323	-1.66762	-5.38696	-3.99794	-4.63766	-7.50648	-7.39254
CD133_High_A11	CD133_high	-0.0289684	-0.544275	-4.7578	-6.61554	-17	-4.02381	-2.4197	-17	-2.91226	-2.78281	-17	-17	-17	-3.65251	-17	-8.80366	-1.17901	-1.58965	-5.17551	-5.50332	-5.7662	-8.66845	-17	-17	1.26146	-5.06842	-17	-3.13321	-1.73341	-4.7163	-17	-17	0.96058	-4.0451	-17	-2.97936	-5.19845	3.46159	-2.37434	-5.13877	-17	-3.92385	-1.19426	-4.51101	-16.554	-4.76718	-8.56473	-5.97852
CD133_High_A12	CD133_high	-0.0047511	1.62062	-17	-6.54055	-17	-2.70527	-3.4887	-17	-2.82144	-3.47026	-7.84357	-17	-17	-6.07362	-5.11283	-7.91126	-17	-0.751702	-0.666196	-9.84057	-4.49067	-4.76277	-17	-4.13663	1.24918	-4.15585	-9.71229	-4.98149	-2.63294	-5.4036	-17	-17	1.77656	-4.30111	-10.7576	-4.80202	-6.74345	3.86926	-1.68672	-3.16424	-10.1631	-2.68299	-0.912637	-4.5207	-7.08648	-3.8125	-9.89944	-6.13927
CD133_High_B1	CD133_high	-0.757986	1.2597	-4.34086	-7.07719	-2.70738	-4.05307	-2.01787	-17	-1.09016	-2.24144	-8.34736	-17	-13.9561	-4.09795	-6.93194	-6.55466	-3.63094	-1.39364	-1.7497	-2.73209	-2.94318	-3.32886	-17	-3.23989	1.31491	-2.87303	-6.66926	-9.90667	-1.34761	-17	-17	-17	1.73937	-4.5532	-13.0531	-4.23098	-9.10998	4.01247	-1.43114	-11.7205	-3.94164	-1.28121	-1.51549	-7.0418	-5.83122	-3.34966	-11.2855	-17
CD133_High_B2	CD133_high	-2.70246	-0.557318	-17	-14.0459	-5.57935	-17	-17	-17	-17	-17	-17	-17	-13.2283	-17	-5.25726	-10.5763	-17	-4.11701	-4.9032	-17	-17	-5.32186	-17	-17	-4.67515	-17	-8.00648	-3.77422	-17	-17	-17	-17	-0.0441662	-17	-17	-6.3039	-17	2.10952	-4.58137	-17	-17	-17	-4.63465	-6.66274	-17	-13.5862	-17	-17
CD133_High_B3	CD133_high	0.697586	1.31661	-17	-7.44884	-1.52873	-2.92624	-0.885495	-5.2404	-0.8891	-0.7751	-4.87267	-1.81872	-6.36048	-17	-2.42698	-7.92942	-5.05161	0.784145	-0.877733	-2.42011	-3.31225	-2.42106	-17	-3.44596	-0.534231	-4.22884	-5.42114	-2.04216	-1.1966	-4.76912	-17	-17	2.15391	-1.55698	-8.57997	-4.94595	-5.01329	5.3086	-1.30783	-8.24948	-2.01955	-1.30251	-1.41996	-4.65761	-8.22918	-2.02648	-6.68678	-6.64643
CD133_High_B4	CD133_high	-0.670773	0.401347	-3.95664	-8.41508	-17	-4.69018	-3.40728	-17	-2.42122	-2.51491	-8.7199	-17	-17	-4.1106	-5.32716	-9.75121	-1.77642	-3.82527	-3.44811	-17	-5.60652	-17	-3.02361	-17	-0.439123	-3.98951	-7.30902	-6.19385	-2.36542	-7.03886	-17	-17	0.233212	-4.6671	-17	-6.01394	-17	2.83565	-2.97292	-4.62198	-17	-2.68608	-1.31007	-5.94129	-17	-5.14727	-17	-17
CD133_High_B5	CD133_high	-0.890341	1.4698	-4.27617	-5.73337	-3.3713	-2.0649	-1.74311	-17	-1.54581	-1.22114	-8.15048	-17	-13.8201	-1.52916	-4.648	-7.70791	-1.98985	-1.28302	-0.358159	-2.69702	-1.88249	-4.05782	-17	-3.02291	1.06375	-1.55442	-6.6504	-5.28178	-0.466737	-6.48798	-17	-17	2.0391	-3.56165	-9.12561	-5.51399	-7.11262	3.78519	-1.18488	-3.97503	-2.70415	-0.908044	-1.71934	-4.98588	-4.05146	-4.11151	-9.40056	-4.14784
CD133_High_B6	CD133_high	-4.15308	1.00736	-4.62398	-17	-4.24168	-1.96112	-2.23906	-17	-2.02545	-4.55548	-17	-17	-17	-5.1866	-4.07458	-9.33671	-3.58772	-4.4582	-4.1292	-4.19172	-6.38087	-17	-4.37936	-17	-1.84333	-2.64127	-17	-3.52464	-1.02391	-8.22538	-17	-17	0.574702	-4.47805	-14.0545	-5.13407	-17	3.02964	-3.60982	-17	-4.16006	-1.7925	-2.06682	-5.99221	-4.30447	-4.82227	-17	-5.44827
CD133_High_B7	CD133_high	-2.01982	0.696536	-4.55319	-9.6428	-4.96453	-5.97671	-3.69109	-17	-1.90589	-3.50143	-9.58512	-17	-17	-17	-3.41775	-7.13636	-3.28811	-2.60499	-4.07622	-4.02372	-4.47761	-6.36278	-17	-6.89884	0.747576	-3.6824	-8.18476	-3.8868	-1.40732	-17	-17	-17	0.538576	-4.24247	-12.2867	-4.95427	-7.27555	3.30192	-1.98193	-6.08806	-4.35885	-1.25526	-1.58115	-5.4314	-6.34544	-4.68409	-9.42267	-17
CD133_High_B8	CD133_high	-2.67614	-0.0984429	-5.6942	-11.2974	-17	-5.2664	-4.34755	-17	-2.89051	-4.47275	-17	-17	-17	-3.7254	-4.36573	-9.06748	-3.49391	-1.9615	-2.86635	-4.80301	-5.00685	-17	-4.13383	-4.08736	0.39076	-3.13598	-7.306	-6.58294	-2.4031	-17	-17	-17	0.12923	-3.71331	-12.4016	-7.73906	-10.422	3.2196	-1.95502	-4.88145	-5.31966	-2.02386	-2.78492	-5.19548	-6.89868	-4.02041	-17	-8.0031
CD133_High_B9	CD133_high	-0.438695	1.86635	-4.99784	-9.138	-4.52281	-5.2243	-1.68733	-17	-1.38975	-2.50518	-9.50428	-17	-13.1195	-4.0258	-3.45388	-8.51912	-1.44563	-1.69461	-2.84299	-4.19121	-6.48158	-5.1989	-5.38551	-3.97617	2.07285	-3.94695	-7.03129	-4.78632	-2.73267	-9.45629	-17	-17	1.19242	-2.96339	-10.777	-4.81317	-5.58606	3.7777	-2.06604	-4.72222	-3.49243	-3.63491	-1.74342	-7.52832	-3.50599	-3.83297	-8.1408	-17
CD133_High_B10	CD133_high	-2.43742	0.647466	-4.64227	-7.45643	-9.6693	-3.5632	-2.65741	-17	-1.904	-1.97362	-11.0547	-17	-17	-3.85784	-17	-8.30577	-1.36128	-0.374835	-2.69323	-4.96626	-4.14376	-17	-3.30979	-6.08379	0.238439	-4.55033	-7.34183	-7.00759	-1.10946	-5.54412	-17	-17	1.61963	-3.61193	-17	-4.45746	-5.20471	3.8175	-0.828065	-4.82117	-3.15067	-1.69444	-1.13305	-5.54167	-9.04358	-3.54792	-17	-6.84287
CD133_High_B11	CD133_high	-0.388721	1.68242	-17	-11.4426	-3.71458	-9.41418	-2.33997	-17	-3.32936	-3.36801	-17	-17	-16.2918	-17	-5.29009	-11.2506	-3.31781	-1.37201	-4.07403	-3.97381	-5.06229	-5.23291	-5.57228	-5.88375	-0.159553	-4.0327	-9.71189	-8.59387	-3.58285	-17	-17	-17	-0.170586	-3.70688	-11.037	-4.0793	-6.75912	2.12213	-2.19853	-17	-4.00646	-1.88976	-3.14543	-4.26721	-5.31476	-4.96479	-7.79352	-7.7934
CD133_High_B12	CD133_high	-17	0.510696	-17	-8.83145	-1.13142	-1.89633	0.645479	-17	-17	-17	-3.93198	-17	-17	-17	-1.50414	-8.95667	-17	-17	0.112288	-17	-3.47073	-17	-17	-17	0.353976	-1.54601	-17	-2.37381	-2.1237	-17	-17	-17	2.32594	-0.39722	-8.10615	0.114781	-17	3.99863	-1.17531	-17	-17	-0.812208	0.176928	-3.46847	-4.72732	-0.880576	-17	-17
CD133_High_C1	CD133_high	-0.930178	0.524011	-17	-10.7093	-17	-17	-3.29633	-17	-5.84925	-5.31513	-17	-17	-17	-7.7774	-17	-9.23045	-5.51472	-3.75911	-3.09149	-7.00312	-7.56034	-17	-5.55567	-17	-0.40289	-6.26074	-17	-17	-3.6153	-9.50779	-17	-17	-0.00458592	-4.6748	-13.7662	-5.85445	-17	2.48026	-3.13174	-6.28577	-17	-3.07305	-3.6629	-6.32924	-6.24004	-9.15378	-17	-17
CD133_High_C2	CD133_high	-4.04582	-1.88323	-5.12312	-10.1063	-4.71619	-6.19345	-4.67102	-17	-3.23729	-3.08641	-17	-17	-17	-6.70046	-5.8456	-9.663	-1.4544	-3.16757	-4.47499	-6.56829	-5.30667	-17	-17	-4.72745	0.263901	-6.73424	-7.48017	-4.39721	-2.49664	-17	-17	-17	0.874207	-17	-15.6207	-7.05349	-7.68033	2.75088	-2.18405	-17	-3.36347	-3.52667	-2.86018	-6.88036	-17	-6.68934	-17	-5.37625
CD133_High_C3	CD133_high	-0.606294	-0.32756	-3.84171	-17	-7.8757	-4.08722	-3.3679	-17	-1.39369	-4.33543	-17	-17	-17	-9.86791	-17	-9.8875	-4.68219	-2.2418	-3.08723	-17	-6.35723	-5.45581	-17	-5.39499	-0.0168716	-2.83193	-6.78784	-5.98189	-2.44192	-4.4351	-17	-17	0.827396	-4.16585	-11.818	-5.27625	-4.69355	2.3352	-3.49304	-17	-9.19265	-3.76988	-3.01827	-17	-17	-5.6169	-17	-6.83298
CD133_High_C4	CD133_high	-0.922911	-3.12061	-17	-17	-11.3393	-3.94918	-3.0816	-17	-3.77367	-4.54268	-17	-17	-17	-4.55004	-10.796	-8.67618	-2.60425	-2.24668	-2.34453	-17	-5.73097	-6.4055	-7.52538	-12.2464	-0.0464978	-3.60669	-9.32632	-17	-2.46308	-7.26178	-17	-17	0.828965	-10.8953	-12.7921	-7.13533	-6.60498	2.2567	-3.33361	-6.07976	-5.24589	-2.4338	-3.49393	-7.15142	-5.74518	-6.82441	-11.6642	-11.4511
CD133_High_C5	CD133_high	-0.767453	-1.49138	-17	-8.53009	-4.2714	-4.15461	-4.76934	-17	-2.19345	-2.8572	-17	-17	-13.0279	-17	-5.58346	-8.85814	-4.7502	-1.45583	-6.78486	-17	-4.59244	-17	-5.29183	-4.65159	-0.315003	-17	-11.8818	-7.00108	-17	-3.63032	-17	-17	0.218486	-7.90646	-12.5732	-4.12907	-17	1.88779	-2.86151	-4.97254	-5.71956	-2.41891	-2.9149	-6.94495	-17	-5.10509	-17	-17
CD133_High_C6	CD133_high	0.0493909	0.020576	-17	-6.29693	-8.01712	-6.86224	-2.97331	-17	-3.46985	-2.10919	-17	-17	-16.4237	-3.71883	-17	-8.33728	-4.50782	-1.61914	-1.65771	-17	-5.54022	-6.46682	-5.2391	-5.66558	-0.749259	-17	-6.29475	-5.94842	-1.53176	-3.81261	-17	-17	0.911595	-5.01663	-10.009	-3.90693	-17	3.60086	-1.46065	-3.79926	-3.56136	-1.665	-0.565734	-4.99178	-17	-3.64724	-17	-17
CD133_High_C7	CD133_high	-1.0313	2.36221	-17	-17	-4.24453	-17	-1.682	-17	-3.10663	-2.17107	-17	-17	-11.7978	-4.75017	-1.809	-7.04331	-2.81012	-2.21052	-2.99839	-2.96129	-2.55906	-6.07306	-13.0627	-5.55074	0.973128	-4.78052	-6.59416	-3.8825	-1.53516	-13.1117	-17	-5.81872	1.4667	-10.7532	-13.0539	-4.36844	-17	3.65527	-1.71437	-3.72351	-5.68266	-2.30395	-2.07134	-5.52968	-3.63836	-3.01199	-8.22195	-5.15989
CD133_High_C8	CD133_high	0.473025	2.14651	-17	-7.13931	-7.08983	-17	-2.7166	-17	0.278391	-1.28012	-9.04353	-17	-13.0022	-2.72035	-2.2976	-6.54642	-2.67749	-1.37875	-1.25554	-3.24186	-3.01971	-3.89982	-4.22967	-3.20778	2.34013	-1.19526	-5.14507	-5.8355	-1.87272	-7.86332	-17	-17	1.59991	-3.31782	-10.5565	-4.42456	-5.16094	4.52452	-1.39876	-5.31945	-3.58592	-1.37181	-0.810324	-3.6594	-7.02092	-2.57161	-6.82163	-17
CD133_High_C10	CD133_high	-2.13207	0.756438	-17	-17	-17	-2.30737	-2.83838	-17	-1.88709	-3.89714	-6.2222	-17	-15.5673	-4.77538	-4.4359	-7.94916	-0.984486	-2.22299	-2.55343	-17	-4.68484	-17	-5.26118	-5.15339	0.108955	-4.00316	-7.69697	-7.41058	-2.73397	-17	-17	-17	0.76327	-17	-17	-4.41069	-17	2.87462	-3.32994	-17	-17	-2.08578	-2.00563	-4.39956	-5.34945	-3.9822	-17	-17
CD133_High_C11	CD133_high	-0.458308	0.543277	-2.83742	-6.43618	-2.38526	-2.21632	-2.79089	-17	-2.89151	-0.951857	-17	-17	-17	-1.51	-3.46433	-8.15109	-1.21956	-0.641549	0.440084	-17	-3.05773	-17	-2.3733	-3.07685	-2.37067	-17	-6.4366	-7.023	-17	-17	-17	-17	2.95481	-0.636547	-9.38951	-4.04103	-4.68416	4.49761	-1.25624	-17	-17	-1.23304	-0.778677	-4.95475	-17	-2.14862	-5.35391	-4.15545
CD133_High_C12	CD133_high	-1.55606	0.89833	-17	-8.27599	-4.30106	-2.80684	-3.21656	-17	-1.9298	-2.83659	-6.26258	-17	-17	-3.27191	-3.92687	-7.83699	-17	-1.86023	-2.33263	-17	-4.08811	-17	-3.81115	-4.14744	0.226093	-17	-17	-4.36975	-1.81227	-17	-17	-17	2.2142	-2.92838	-17	-2.91017	-6.0374	4.02017	-2.12257	-4.7593	-4.17648	-3.34669	-0.995417	-6.3798	-3.92908	-3.84467	-17	-17
CD133_High_D1	CD133_high	-17	0.715356	-3.74236	-6.046	-2.66193	-1.58107	-1.87324	-17	-11.1218	-4.0667	-17	-17	-17	-6.2029	-2.36717	-7.46241	-4.32424	-2.86686	-1.77854	-17	-4.00293	-3.90674	-4.13254	-17	-0.0356527	-2.3726	-5.59628	-4.59863	-4.00628	-3.49696	-17	-4.73023	1.35732	-2.45506	-11.9327	-4.39218	-17	3.54063	-1.29319	-5.75117	-17	-2.17853	-2.0393	-6.53194	-4.35365	-3.96439	-6.68185	-17
CD133_High_D2	CD133_high	-1.91554	1.29495	-3.48197	-8.78534	-3.59356	-2.6023	-5.40849	-17	-17	-2.09537	-17	-17	-17	-8.57368	-3.10292	-7.10446	-1.67286	-2.93173	-1.78255	-5.00404	-4.16874	-17	-4.95123	-6.13673	-0.312143	-3.02449	-6.67775	-6.96703	-3.7329	-4.89767	-17	-17	1.65884	-2.5291	-10.289	-4.1172	-5.58199	3.97621	-1.25077	-6.61566	-4.39386	-1.96666	-1.73159	-5.366	-9.35731	-4.41269	-9.53253	-9.66315
CD133_High_D3	CD133_high	-1.21697	1.34389	-4.38494	-7.1038	-17	-5.22287	-3.0621	-17	-5.89391	-3.92082	-17	-17	-17	-17	-6.27249	-8.2836	-6.08553	-1.18348	-1.87326	-3.85594	-5.15871	-3.36788	-17	-4.1277	0.659924	-5.39621	-9.44105	-5.32115	-3.06934	-17	-17	-17	1.86353	-17	-8.72303	-4.30193	-17	3.03598	-3.61532	-5.61542	-17	-3.53846	-3.19726	-5.86719	-5.35411	-4.44237	-17	-17
CD133_High_D4	CD133_high	-0.295311	0.0471632	-5.09471	-17	-5.25761	-4.31458	-2.63821	-17	-4.30687	-3.94196	-8.01574	-17	-12.821	-4.78691	-4.30707	-7.62012	-7.34942	-1.46942	-5.11522	-3.85354	-17	-5.50055	-5.15568	-4.66641	-1.16964	-3.36234	-6.48153	-5.78897	-2.10829	-17	-17	-17	1.26285	-7.10776	-17	-5.12747	-4.09601	2.68212	-1.7138	-5.64631	-17	-3.96273	-1.18609	-5.45094	-17	-4.59859	-9.31188	-6.59752
CD133_High_D5	CD133_high	-0.412796	-0.405992	-17	-6.94317	-3.19305	-3.17468	-4.31948	-17	-2.6803	-3.13765	-17	-17	-11.9711	-5.61678	-5.49476	-7.75008	-2.67759	-1.82405	-1.81888	-17	-3.22743	-8.00507	-17	-17	0.194427	-5.33831	-12.7774	-12.397	-1.60857	-3.33164	-17	-17	0.833979	-3.32768	-8.48793	-5.11397	-8.66706	2.98911	-0.916311	-3.25167	-10.0666	-2.22596	-1.06603	-6.45739	-3.92738	-8.00843	-6.83655	-17
CD133_High_D6	CD133_high	-0.698638	2.32733	-17	-9.96787	-4.36517	-5.85089	-3.58336	-17	-17	-3.45402	-17	-17	-17	-4.39393	-4.54975	-7.98693	-2.86014	-3.73151	-2.94142	-5.29609	-5.07612	-5.3005	-6.36374	-8.73941	1.16373	-5.15137	-7.62914	-3.1114	-1.43953	-8.97225	-17	-17	0.925629	-4.07454	-17	-5.47058	-8.36186	3.26201	-2.39039	-7.614	-4.06395	-4.02245	-2.072	-5.28556	-5.00605	-4.21341	-10.8991	-6.43733
CD133_High_D7	CD133_high	-1.43812	0.64092	-17	-13.6844	-4.58704	-3.74183	-4.0606	-17	-17	-2.75091	-7.47874	-17	-17	-17	-9.25816	-8.66499	-2.10728	-2.48795	-4.10445	-6.45016	-4.45837	-4.74042	-4.27	-5.92249	-0.665267	-3.99593	-8.38625	-4.81018	-3.07718	-17	-17	-17	0.905523	-17	-17	-6.00702	-7.45242	3.28095	-3.02797	-5.72889	-4.79247	-2.39913	-2.66813	-7.52926	-17	-4.17133	-9.08415	-6.03707
CD133_High_D8	CD133_high	0.339096	1.32795	-6.82178	-17	-3.49337	-1.7367	-1.41266	-17	-1.08755	-2.1007	-17	-17	-17	-5.76974	-4.84004	-5.78493	-2.38975	-0.647519	-0.591783	-3.39727	-4.81001	-17	-4.16034	-17	2.22653	-3.46148	-7.81155	-5.43851	-1.47428	-17	-17	-17	2.55216	-17	-12.7174	-3.78222	-7.4459	4.07424	-1.82302	-17	-4.86437	-2.83398	-0.880374	-5.82735	-4.54763	-9.56349	-12.3109	-17
CD133_High_D9	CD133_high	0.0160011	-0.359315	-17	-17	-3.74238	-4.12568	-2.8571	-17	-17	-3.40652	-17	-17	-17	-7.80321	-17	-6.09471	-5.15068	-3.4208	-1.97046	-5.99192	-5.21316	-17	-17	-6.54051	-0.376672	-3.46419	-17	-6.62042	-3.08473	-8.81958	-17	-17	0.911688	-4.40541	-11.4676	-5.3465	-17	2.46966	-2.80484	-17	-17	-3.34455	-2.05996	-6.69569	-17	-4.0028	-12.6427	-17
CD133_High_D11	CD133_high	-1.56928	2.13645	-4.79133	-7.84972	-3.83427	-5.27607	-0.920769	-17	-1.02177	-0.905324	-17	-17	-11.9117	-5.55376	-1.66038	-8.0234	-2.55963	-1.58164	-1.2188	-5.8614	-3.58742	-5.12904	-17	-3.50103	0.419224	-4.07396	-6.6662	-2.9138	-2.78688	-9.22975	-17	-17	1.93771	-2.44072	-10.0118	-5.17718	-3.57815	3.89155	-2.71429	-3.293	-11.5624	-2.54754	-2.12349	-3.99886	-4.22454	-3.28543	-7.85228	-6.5422
CD133_High_D12	CD133_high	-3.42002	0.97273	-0.789696	-3.99629	-2.26416	-1.42159	-0.876562	-17	-5.05798	-3.21827	-5.84903	-17	-17	-1.73026	-5.0396	-6.74609	-1.59046	0.384303	0.035777	-17	-2.41687	-17	-17	-3.54443	-1.45039	-4.61766	-8.5627	-3.48783	-17	-1.04053	-17	-17	2.36077	-2.08782	-9.58821	-3.6286	-4.37368	4.19292	-1.37731	-3.52041	-4.24023	-1.69802	-1.64362	-3.73117	-8.2389	-5.68866	-9.74574	-5.01618
CD133_High_E1	CD133_high	1.03055	1.28185	-3.37126	-12.0596	-2.57009	-1.4213	-0.903177	-5.63962	-1.16275	-3.36313	-5.5351	-17	-17	-17	-5.65918	-7.95726	-1.43105	-0.814625	-2.30327	-3.86696	-9.7135	-17	-17	-2.93806	1.26086	-1.85948	-5.16949	-4.48762	-0.311386	-17	-17	-17	2.84413	-1.4985	-6.9358	-3.27439	-17	3.80686	-0.248949	-17	-4.33301	-1.12732	0.0546844	-4.25509	-2.4366	-1.82768	-17	-3.42519
CD133_High_E2	CD133_high	-1.12149	0.198156	-17	-17	-4.11821	-17	-3.29778	-17	-4.69789	-5.48677	-17	-17	-17	-5.96173	-5.40123	-9.88221	-4.47185	-4.22816	-4.77006	-5.95519	-8.60975	-5.76411	-17	-5.2776	-2.15955	-4.05443	-9.96167	-17	-17	-17	-17	-17	0.888137	-17	-12.029	-5.08753	-17	2.15804	-3.5918	-17	-17	-5.12964	-3.0213	-5.92478	-17	-4.96815	-17	-17
CD133_High_E3	CD133_high	-2.03959	-1.1648	-17	-7.55115	-3.67767	-17	-4.65016	-17	-3.74339	-4.349	-17	-17	-17	-4.24148	-17	-10.6048	-2.69079	-2.55199	-4.66675	-5.22693	-6.92255	-17	-17	-5.59417	-1.16355	-3.96415	-6.68309	-17	-3.22965	-17	-16.2038	-17	0.0807596	-17	-17	-4.69479	-17	1.98391	-2.76776	-5.2217	-5.50629	-3.18308	-2.43149	-6.85996	-17	-3.4678	-17	-17
CD133_High_E4	CD133_high	-0.0187184	1.8458	-2.89255	-3.52449	-1.98257	-1.6508	-2.48894	-17	-1.38967	-1.07527	-7.34551	-17	-12.8149	-2.70495	-2.37457	-6.25627	-0.530955	-0.370337	-0.647893	-3.00493	-2.11572	-3.98142	-2.21624	-4.29097	1.4708	-3.15772	-5.25631	-3.51977	-1.22962	-2.79329	-17	-4.92092	2.93931	-1.89871	-8.60539	-4.92501	-2.88117	4.84366	-0.803702	-3.15979	-3.84763	-0.953429	-0.279673	-4.24401	-4.70749	-2.04414	-6.36697	-4.48338
CD133_High_E6	CD133_high	-0.281342	2.92161	-17	-7.39714	-2.73964	-2.31383	-1.45379	-6.13111	-0.303019	-1.55419	-7.99819	-17	-12.0942	-3.20511	-2.71072	-6.48343	-0.915685	-0.819099	-1.56904	-5.10882	-3.23057	-6.11953	-2.75918	-4.65299	2.27486	-3.36881	-6.59811	-3.62046	-1.53297	-9.45395	-17	-16.7883	1.34436	-2.63364	-7.24821	-6.01591	-5.6725	3.64062	-1.36254	-3.64601	-3.40251	-1.07252	-1.598	-6.6133	-3.36504	-3.71042	-8.50463	-6.58513
CD133_High_E8	CD133_high	-1.18075	2.28788	-2.36238	-4.53838	-2.20032	-2.38613	-3.7253	-17	-1.00723	-1.19031	-9.71522	-17	-10.8574	-2.70009	-2.74546	-5.85886	-2.47428	-0.114717	-0.149244	-3.68908	-2.63123	-3.65576	-3.5374	-2.72852	1.67672	-3.13839	-7.29079	-4.99923	-1.74612	-4.91261	-17	-15.1395	2.65317	-3.72924	-9.65803	-5.8003	-4.96724	4.42149	-1.03026	-4.40093	-3.23553	-0.722926	-0.862085	-3.68135	-4.6401	-2.47507	-10.2106	-4.30918
CD133_High_E9	CD133_high	-1.35875	1.83402	-5.24659	-6.70421	-2.11124	-3.96168	-2.90914	-17	-3.61244	-1.48002	-7.15539	-17	-17	-3.09802	-2.80303	-6.40352	-1.30489	0.571582	-0.00362779	-2.16074	-1.54775	-4.36645	-1.51701	-4.42657	2.2275	-4.30714	-6.57377	-4.34683	-1.53295	-8.77969	-17	-17	3.26246	-1.17757	-8.81824	-5.15045	-4.89076	4.85015	-0.681791	-5.58633	-7.28474	-1.39594	-0.590337	-3.8016	-6.90885	-2.6816	-7.32068	-4.54628
CD133_High_E10	CD133_high	-0.400407	-0.816403	-5.59358	-3.90902	-17	-2.91083	-2.78321	-17	-1.42979	-1.60228	-6.1732	-17	-9.20094	-1.90512	-3.40898	-6.07518	-1.76695	0.990287	-1.19428	-4.11587	-2.24098	-4.02999	-4.35622	-3.63732	0.883284	-4.56119	-5.90165	-2.60725	-1.90154	-1.11389	-17	-17	2.57592	-4.12081	-13.8045	-3.74422	-17	4.04137	-1.13574	-3.24806	-1.74688	-1.40804	-2.51772	-5.92301	-5.08639	-2.60843	-9.6745	-6.9896
CD133_High_E11	CD133_high	-1.41521	2.45253	-17	-10.025	-2.22896	-2.29816	-2.16086	-17	-2.33143	-2.4	-17	-17	-17	-5.34408	-4.28231	-6.7548	-0.607022	-1.13013	-0.737939	-6.31002	-3.60495	-4.74917	-3.67653	-2.01695	1.29998	-2.77449	-5.36795	-3.86363	-1.09011	-17	-17	-15.29	3.06998	-1.21501	-6.96472	-3.78215	-5.58727	4.06355	-0.898461	-3.59624	-3.39456	-2.63844	-1.52878	-3.89351	-5.50859	-3.38595	-7.7563	-3.6895
CD133_High_E12	CD133_high	-0.20879	2.11033	-2.94036	-7.988	-1.02768	-0.837216	-2.98546	-17	-2.50572	-2.47018	-17	-17	-17	-3.35889	-3.46265	-7.85122	-2.31407	-0.601267	-0.0678722	-2.03524	-1.61977	-5.15204	-2.94541	-17	-0.181257	-3.71802	-5.85414	-4.16793	-2.62063	-6.60176	-17	-17	2.39009	-0.492332	-7.51107	-3.49217	-3.17603	4.92113	-1.19579	-4.90945	-17	-1.83433	-0.86579	-5.32085	-5.55807	-2.08669	-8.82407	-5.3514
CD133_High_F2	CD133_high	-1.28222	0.292054	-2.46632	-7.50326	-17	-2.94895	-3.45334	-17	-0.503907	-3.83649	-17	-17	-11.3976	-4.63116	-3.21521	-8.07675	-2.45111	-1.2234	-2.52645	-17	-3.3603	-4.08111	-17	-4.87075	1.39814	-4.16823	-5.69766	-2.45066	-2.86814	-17	-17	-17	1.68757	-4.99814	-17	-5.61216	-17	3.87487	-2.20359	-17	-5.50028	-3.53554	-2.49466	-4.99285	-17	-12.2878	-17	-17
CD133_High_F3	CD133_high	-2.20782	0.122061	-6.14949	-6.15005	-3.54413	-2.06988	-1.63328	-17	-3.38638	-1.42239	-17	-17	-13.9186	-5.60611	-17	-7.1741	-4.27415	-1.71643	-1.42964	-3.26193	-3.72763	-7.08908	-4.47253	-3.55275	0.974015	-3.73201	-5.61587	-3.09908	-1.10188	-2.58412	-17	-17	2.22118	-4.60535	-13.2615	-4.94384	-7.065	4.42714	-0.558293	-3.47488	-3.15259	-1.72354	-1.38825	-4.29642	-3.95179	-3.9442	-8.26684	-6.197
CD133_High_F4	CD133_high	-2.46132	2.38009	-17	-17	-4.94758	-5.82888	-1.10686	-17	-0.511713	-1.48723	-7.40134	-17	-17	-6.00114	-2.68489	-8.54025	-1.82665	-2.11811	-2.54425	-3.49657	-6.02612	-5.14834	-4.18379	-4.82849	1.9455	-3.3511	-7.56631	-2.89848	-1.65738	-4.1544	-17	-17	1.61283	-6.15939	-17	-4.0018	-6.84996	4.13363	-2.40601	-7.74035	-5.54938	-2.96429	-1.95791	-5.76693	-4.38157	-3.76519	-10.1575	-6.57856
CD133_High_F5	CD133_high	-1.01192	1.30056	-4.21033	-7.94453	-10.2846	-4.37409	-4.62953	-17	-1.19385	-3.11683	-17	-17	-17	-17	-3.78947	-8.67095	-1.55661	-2.84883	-3.66542	-3.31924	-11.6119	-5.15623	-3.2852	-17	1.45218	-3.25532	-11.302	-4.45311	-3.28107	-17	-17	-17	0.598672	-5.36748	-12.9546	-4.44924	-11.5624	3.35998	-2.43231	-5.56931	-5.3991	-3.28863	-1.77876	-17	-6.06219	-5.63615	-17	-17
CD133_High_F6	CD133_high	-1.32443	2.52591	-3.80023	-4.74582	-3.22919	-2.50215	-1.92907	-17	-3.81836	-2.40753	-7.18737	-17	-13.0349	-2.64878	-17	-6.65598	-17	-1.75579	-0.42244	-3.08732	-3.05068	-17	-3.25501	-6.15844	1.94077	-2.24813	-5.77321	-4.19963	-1.17296	-7.69824	-17	-17	2.45394	-2.8932	-10.7058	-5.57095	-4.73314	4.78327	-0.693041	-3.34893	-3.83902	-0.0735619	-1.047	-3.73215	-3.69305	-3.68749	-7.74448	-17
CD133_High_F7	CD133_high	-0.964854	3.23348	-4.41666	-13.0641	-3.80912	-2.26967	-1.50156	-6.74999	0.0606106	-0.819125	-17	-17	-12.6866	-2.81333	-1.93031	-6.36208	-2.74672	-0.24134	-1.14677	-3.12357	-2.62677	-3.21626	-2.42401	-5.03078	2.51543	-3.5803	-6.22992	-3.96139	-0.696889	-17	-17	-17	2.65932	-4.20326	-9.13773	-5.22763	-17	5.15001	-0.68198	-3.5668	-2.34189	-1.25171	-1.11706	-3.69346	-3.67852	-2.00205	-10.9919	-17
CD133_High_F8	CD133_high	1.3182	-4.77434	-17	-7.79498	-4.74017	-1.03532	-4.24223	-17	-5.04036	-2.33802	-17	-17	-13.7205	-3.92999	-17	-7.70401	-3.1702	-1.26798	-1.37317	-6.2009	-4.40417	-5.95599	-17	-7.7121	-0.712344	-5.29237	-8.34995	-9.46693	-2.97385	-2.42888	-17	-17	1.05464	-3.74105	-9.33935	-5.09851	-17	3.22862	-1.8366	-5.19123	-4.63383	-5.4076	-2.10146	-6.35784	-3.02999	-4.01843	-9.64611	-4.76225
CD133_High_F9	CD133_high	-0.616911	0.992557	-5.31948	-6.3308	-4.6919	-3.95665	-1.76971	-17	-2.37922	-2.09749	-7.40567	-17	-13.0355	-2.10041	-2.93315	-7.82812	-1.09017	-1.20793	-1.96863	-3.45765	-2.61442	-4.75582	-17	-2.72967	1.93146	-4.46043	-7.40951	-6.55373	-2.49088	-17	-17	-17	2.38032	-3.51708	-14.1805	-4.16048	-17	4.15771	-1.00044	-3.76416	-3.19972	-0.711359	-1.66201	-3.85668	-4.55393	-6.18387	-17	-6.4783
CD133_High_F10	CD133_high	0.966513	2.29151	-2.93129	-5.18818	-6.50423	-1.53798	-0.889822	-17	-0.107021	-0.0376181	-17	-17	-11.5142	-3.08223	-2.49905	-5.23666	-2.14353	1.35909	0.929107	-2.43192	-2.33411	-3.29205	-1.8446	-3.17834	2.35958	-2.30068	-4.96447	-6.01376	-1.64559	-2.35804	-17	-17	3.65907	-1.46958	-14.6306	-4.58953	-2.99409	5.69122	0.0721421	-3.16156	-2.16645	-0.0235626	-0.793656	-3.46208	-3.82077	-2.07578	-8.01671	-5.48647
CD133_High_F11	CD133_high	0.232825	1.77098	-3.74179	-6.10294	-4.6614	-2.28865	-1.81792	-17	-2.24384	-0.466181	-17	-17	-17	-3.42557	-3.38089	-8.23715	-2.94149	-0.394842	0.204627	-4.15255	-2.93405	-5.05973	-1.48695	-5.22692	0.298524	-2.99234	-6.66448	-7.94961	-0.509229	-2.30557	-17	-17	2.62707	-7.99817	-9.29046	-6.5722	-17	4.68624	-1.08937	-17	-3.75973	-0.92429	-1.09248	-3.97261	-17	-2.85768	-17	-7.43539
CD133_High_F12	CD133_high	-0.157782	1.58934	-6.06438	-6.67026	-3.91939	-3.69548	-1.62033	-17	-2.75337	-1.96524	-17	-17	-16.4719	-4.40595	-4.08774	-8.69996	-2.58886	-3.09529	-1.59539	-11.7218	-3.26376	-6.47575	-1.49354	-17	0.999783	-17	-9.56881	-17	-17	-17	-17	-17	1.93797	-8.77478	-12.2647	-4.22046	-4.82643	3.23265	-1.33705	-3.98203	-4.28151	-2.26104	-1.63185	-5.85842	-5.06177	-3.75742	-17	-17
CD133_High_G1	CD133_high	-0.372248	-0.566089	-4.76599	-7.866	-3.19478	-1.521	-3.777	-7.22893	-3.91643	-1.86327	-17	-17	-17	-4.3822	-8.32759	-7.79265	-2.96715	-0.793527	-1.18573	-5.12478	-4.94732	-17	-5.33979	-3.99758	-0.411025	-3.08738	-6.285	-6.59174	-2.06506	-4.56054	-17	-17	1.72467	-3.21272	-15.1417	-4.94344	-17	3.55997	-1.62705	-5.19806	-7.825	-1.62751	-0.895177	-3.93178	-3.57356	-4.06938	-11.9172	-5.34532
CD133_High_G2	CD133_high	-2.44845	-2.24777	-17	-17	-17	-5.92342	-17	-17	-17	-4.29771	-17	-17	-17	-7.25605	-17	-10.8374	-17	-17	-3.52727	-17	-7.70384	-17	-17	-17	-1.99061	-17	-17	-17	-17	-6.22819	-17	-17	-0.565509	-17	-17	-4.8296	-17	1.07412	-4.80227	-17	-17	-17	-5.05134	-6.76286	-17	-12.7282	-17	-17
CD133_High_G3	CD133_high	0.53389	1.32559	-3.86834	-17	-4.80624	-1.16778	-3.26265	-17	-17	-2.52766	-17	-17	-17	-5.27934	-4.66151	-9.39663	-6.9597	-2.61976	-1.16631	-7.05386	-4.39228	-17	-5.07307	-4.85534	-4.75284	-3.89695	-10.1764	-9.2406	-1.47682	-3.6345	-17	-17	1.05584	-4.31821	-17	-5.29618	-5.80437	3.64068	-1.8435	-17	-4.40416	-3.71046	-1.74593	-6.73996	-17	-6.84184	-17	-4.01007
CD133_High_G4	CD133_high	0.289507	-0.641236	-5.34962	-6.7483	-3.24853	-3.21047	-4.18777	-17	-5.26666	-1.89653	-17	-17	-17	-3.91093	-17	-8.0916	-2.44188	-0.854684	-1.43251	-3.14656	-4.28808	-4.67495	-2.16487	-4.44927	-1.14676	-4.56527	-7.16111	-4.82774	-2.33941	-3.08874	-17	-17	2.10921	-4.21889	-12.3343	-5.22559	-17	3.78785	-1.88766	-7.40798	-4.79193	-0.611111	-2.04509	-4.85928	-9.4438	-3.90535	-10.1649	-7.13359
CD133_High_G5	CD133_high	-1.94912	-1.49384	-3.22992	-8.14203	-5.99528	-2.28964	-1.91559	-17	-1.12609	-2.61003	-9.10633	-17	-17	-3.10118	-3.62949	-7.60206	-1.65306	-0.581851	-1.97506	-4.02231	-4.49028	-5.84528	-3.58896	-6.39967	1.63449	-3.30321	-5.8111	-3.99034	-1.76824	-17	-17	-17	2.29554	-9.87724	-14.1393	-6.61313	-7.11529	4.64794	-1.27667	-3.68416	-2.33335	-1.50372	-1.96367	-3.65987	-6.26351	-2.70363	-9.96796	-5.58579
CD133_High_G7	CD133_high	-1.17748	0.784818	-17	-17	-5.24257	-17	-2.28159	-17	-4.57085	-3.12725	-9.44986	-17	-17	-10.0066	-3.77795	-10.3913	-1.79419	-3.85576	-4.65733	-17	-8.52019	-4.79479	-17	-17	-0.516936	-2.80696	-7.74599	-3.19246	-3.25208	-6.00636	-17	-5.49967	0.0543025	-6.44477	-13.1698	-5.96436	-17	1.97942	-2.93738	-5.38667	-6.22761	-3.33586	-3.2158	-5.56122	-3.86817	-3.96076	-17	-17
CD133_High_G8	CD133_high	-0.993735	1.55826	-17	-6.65818	-5.22735	-4.34544	-2.87819	-17	-0.597916	-1.90585	-6.48291	-17	-11.5249	-5.73503	-2.32462	-7.74448	-1.11947	-2.35436	-1.96529	-3.35308	-4.28675	-4.77657	-3.63214	-4.87048	0.251671	-4.49061	-6.89888	-3.23248	-2.48887	-17	-17	-17	1.82392	-3.95005	-17	-5.6359	-6.24263	3.75768	-2.12593	-3.56534	-3.26041	-1.95829	-1.59221	-3.93951	-3.26189	-3.94358	-8.46214	-5.36179
CD133_High_G9	CD133_high	-0.906252	1.75289	-4.21453	-7.33954	-2.54947	-3.27609	-0.568804	-17	-1.45848	-2.00569	-17	-17	-12.2556	-3.65592	-3.13155	-8.26432	-1.24369	-1.49118	-2.32924	-3.59358	-5.85773	-4.7802	-4.74296	-3.73231	1.50321	-3.40106	-7.18687	-5.83224	-2.4698	-4.80592	-17	-17	1.09472	-2.30892	-9.6478	-4.01328	-7.70881	4.03285	-2.31277	-4.98503	-3.80308	-2.14865	-0.822109	-4.83009	-6.09084	-4.02462	-8.24163	-5.07316
CD133_High_G10	CD133_high	0.6237	-0.40466	-17	-17	-4.15523	-2.79211	-1.68644	-17	-2.35148	-1.60868	-7.17305	-17	-10.7971	-2.89805	-3.12863	-8.88948	-4.37953	-0.311531	-2.16956	-3.02413	-3.77827	-4.47143	-4.06893	-5.28614	-0.734231	-4.66554	-8.90871	-4.11308	-2.68662	-3.61836	-17	-17	1.63	-3.74712	-17	-7.32872	-17	3.46736	-2.01529	-2.82117	-17	-2.80992	-1.99838	-6.25576	-8.80142	-3.3138	-8.38142	-6.6271
CD133_High_G11	CD133_high	-0.754851	0.718101	-4.68607	-5.65864	-5.5131	-2.70862	-1.7761	-17	-2.96259	-1.39061	-17	-17	-13.0347	-2.97253	-17	-7.93193	-3.47811	-0.276401	-0.844968	-2.7401	-3.01644	-17	-3.48764	-17	0.780925	-2.54774	-7.57391	-3.75485	-1.68611	-17	-17	-17	2.69073	-5.70598	-17	-5.79551	-6.31409	4.39374	-0.942941	-4.64923	-5.65275	-0.552947	-1.35849	-4.4855	-6.31653	-3.54012	-11.3286	-17
CD133_High_H1	CD133_high	-3.44558	0.987689	-4.27845	-6.84254	-17	-3.42175	-3.33361	-17	-2.03005	-2.79736	-8.32662	-17	-17	-4.893	-17	-7.66487	-3.98518	-1.65705	-3.31456	-17	-5.08597	-17	-4.74384	-3.91578	0.165301	-1.99436	-7.36972	-11.2152	-4.20545	-3.80589	-17	-17	1.49821	-3.76821	-10.4953	-3.29147	-17	3.01558	-3.29868	-4.64417	-4.98292	-1.7276	-2.11248	-4.72891	-17	-5.17263	-8.3195	-8.06331
CD133_High_H2	CD133_high	-0.783684	-0.481564	-17	-7.69662	-17	-3.93394	-3.68171	-17	-4.83163	-5.45717	-17	-17	-17	-17	-5.41361	-8.2674	-3.74572	-2.01147	-2.59084	-17	-6.60959	-6.51328	-17	-17	-3.69956	-6.0569	-17	-17	-4.97607	-17	-17	-17	0.820448	-17	-17	-5.51504	-17	2.4445	-2.78105	-17	-17	-2.91283	-2.90325	-6.84847	-17	-5.65693	-17	-4.86748
CD133_High_H3	CD133_high	0.287819	1.11329	-2.05452	-9.01912	-4.45336	-4.52001	-3.12721	-17	-2.94446	-2.26517	-17	-17	-15.1331	-3.36174	-4.44357	-8.00665	-2.84259	-2.10339	-2.59756	-3.60766	-4.90964	-17	-4.1537	-17	1.11554	-1.94414	-11.3965	-3.60838	-17	-17	-17	-17	1.26327	-17	-17	-6.4223	-17	3.43761	-2.20751	-7.54278	-17	-2.17417	-1.68926	-6.69027	-9.45987	-4.82365	-17	-6.2157
CD133_High_H4	CD133_high	-0.180717	1.29068	-5.877	-6.30146	-3.21425	-1.63921	-1.31466	-17	-1.74097	-1.32616	-17	-17	-14.4375	-2.70029	-4.15662	-8.12259	-0.842594	-0.805748	-1.35383	-17	-4.23734	-6.59704	-3.56174	-3.84518	0.849914	-5.26196	-5.4898	-5.82108	-1.33314	-0.934502	-17	-17	1.73934	-6.08237	-14.453	-5.00846	-7.60564	4.5552	-1.74027	-6.02923	-3.32132	-2.0191	-1.34052	-5.16859	-17	-4.42986	-8.10605	-17
CD133_High_H5	CD133_high	-2.64998	-3.31358	-17	-17	-17	-3.76579	-4.81492	-17	-17	-17	-17	-17	-17	-7.13521	-17	-11.4594	-17	-17	-17	-17	-17	-17	-17	-17	-2.98184	-4.237	-8.19326	-10.937	-17	-5.45568	-17	-17	-0.355372	-6.12713	-9.77827	-4.76701	-6.00266	-0.689874	-17	-17	-17	-17	-4.61511	-17	-17	-10.913	-17	-17
CD133_High_H7	CD133_high	-0.934595	-0.665131	-17	-17	-4.00666	-4.27504	-2.76419	-17	-0.435134	-3.37782	-8.43721	-17	-17	-17	-4.72688	-10.0149	-1.98973	-2.61844	-2.46055	-5.03778	-6.96947	-5.02308	-6.01734	-4.10396	1.4577	-2.6598	-9.23095	-3.72181	-2.65627	-5.4471	-17	-17	1.38081	-6.8622	-17	-5.50009	-4.52292	3.85256	-0.844488	-7.58219	-4.85813	-2.86887	-1.42451	-6.39964	-4.47404	-4.71075	-17	-7.21548
CD133_High_H8	CD133_high	-0.340558	2.90159	-3.58394	-11.87	-2.03398	-2.50719	-0.581653	-17	-0.380612	-1.5332	-7.77055	-17	-17	-3.81317	-2.98192	-7.94632	-3.14106	-0.985591	-0.922193	-3.69787	-4.63611	-2.40604	-6.07687	-3.02576	1.99728	-2.69912	-7.68569	-3.403	-0.277951	-5.02851	-17	-17	2.6159	-1.45623	-7.67739	-4.99368	-5.12455	4.71604	-1.52304	-4.41875	-2.01075	-1.21236	-0.640728	-4.93855	-4.29389	-2.5965	-5.49461	-4.06676
CD133_High_H9	CD133_high	-1.35408	2.31792	-17	-6.75131	-2.84647	-2.32931	-1.50815	-17	-0.0163935	-1.43764	-7.64942	-17	-15.2597	-4.94401	-4.60288	-7.47963	-0.89135	-0.469192	-1.318	-4.63814	-4.55204	-17	-1.85495	-3.52714	1.29722	-2.67943	-7.14789	-7.32543	-4.4697	-17	-17	-17	2.71378	-4.36799	-10.2845	-3.64657	-7.10658	4.60278	-1.27413	-5.01911	-3.51291	-0.605418	-0.782353	-4.4326	-5.08712	-4.09103	-17	-3.66487
CD133_High_H10	CD133_high	-0.77484	-0.0256189	-5.57771	-13.5762	-1.6528	-4.48888	-0.823459	-17	-1.07349	-2.30448	-5.87426	-4.53676	-17	-17	-1.83917	-8.85375	-3.8774	0.886978	-2.34603	-3.90513	-5.012	-1.64614	-2.96072	-2.57264	0.355214	-5.59461	-9.31061	-2.99196	-3.01128	-5.27602	-17	-17	2.3305	-1.38213	-10.2964	-6.05524	-4.50797	4.77663	-1.03478	-3.27576	-3.31661	-1.28639	-1.53653	-4.65351	-4.4802	-1.59144	-7.14755	-6.3517
CD133_High_H11	CD133_high	0.368225	1.42573	-17	-11.3806	-1.96552	-3.76585	-2.35997	-17	-1.03104	-3.92261	-5.52517	-17	-17	-6.72578	-17	-17	-2.53351	0.279191	-1.3104	-2.26368	-5.11967	-3.27629	-2.7672	-2.74782	2.64249	-4.48526	-7.40909	-3.11578	-2.46734	-17	-17	-17	2.99496	-2.01692	-10.4884	-6.86535	-4.47556	5.28157	-0.467355	-3.29907	-9.24675	-1.04633	-1.93846	-3.24887	-7.08906	-3.17661	-7.4902	-4.38531
CD133_Med_A1	CD133_medium	-1.66092	-0.129756	-5.1767	-17	-5.77449	-4.90737	-4.26844	-17	-17	-17	-17	-17	-17	-17	-5.30671	-9.27107	-17	-3.05839	-4.12429	-7.13096	-8.1767	-17	-17	-17	-0.356097	-5.56739	-7.54346	-17	-4.73444	-17	-17	-17	0.125549	-4.25216	-17	-5.10319	-8.90013	2.56041	-2.89967	-17	-6.64587	-3.95932	-1.37247	-7.45228	-17	-5.57229	-17	-17
CD133_Med_A4	CD133_medium	-4.67129	-2.21006	-17	-17	-17	-2.87498	-17	-17	-4.50218	-5.05775	-17	-17	-17	-17	-17	-10.392	-17	-3.36435	-4.02364	-6.32247	-17	-17	-5.2973	-17	-0.796617	-5.21416	-17	-17	-17	-2.43138	-17	-17	0.128384	-17	-17	-4.95092	-5.72965	2.07671	-2.61602	-17	-17	-3.16009	-2.32007	-17	-17	-5.02722	-17	-17
CD133_Med_A5	CD133_medium	-0.508807	0.99732	-3.53651	-8.08673	-2.67389	-3.02308	-1.14546	-17	-2.04638	-2.59044	-8.32937	-17	-14.2657	-3.24085	-4.27375	-6.21739	-3.24348	-1.69455	-3.02	-4.92166	-4.97551	-5.12191	-17	-3.72769	1.94073	-17	-8.23512	-9.94869	-1.76034	-7.90336	-17	-17	2.3832	-1.85542	-17	-4.49105	-5.2532	4.48747	-3.04197	-4.08865	-3.25212	-0.92635	-1.14393	-6.03455	-5.30453	-3.74873	-7.24602	-5.74918
CD133_Med_A8	CD133_medium	-2.53626	-1.25839	-17	-5.93386	-17	-3.08298	-1.97696	-17	-4.04607	-2.05822	-17	-17	-17	-2.12673	-17	-7.91339	-2.0809	-0.626424	-1.36033	-17	-5.69544	-17	-1.5168	-3.471	-17	-17	-9.77231	-5.1053	-4.34138	-1.9074	-17	-17	2.05514	-17	-8.95707	-6.00783	-17	4.07009	-1.10439	-3.6499	-2.6588	-1.17826	-0.886655	-4.89472	-10.0486	-4.06432	-17	-17
CD133_Med_A9	CD133_medium	0.320993	-0.329409	-17	-9.43686	0.154093	-1.79493	-2.37236	-17	-0.50229	-17	-6.61227	-17	-17	-17	-17	-7.22947	-17	-1.45221	-2.21576	-2.19249	-3.01315	-2.58638	-2.69328	-3.08349	0.974554	-2.31062	-17	-0.963963	-17	-1.46822	-17	-17	3.12804	0.200875	-6.36893	-2.64391	-4.16973	5.17627	0.368335	-3.8472	-6.60856	-0.344275	0.307248	-4.22744	-17	-9.00533	-3.71195	-5.08824
CD133_Med_A10	CD133_medium	2.79827	-0.905892	-17	-17	-2.95321	-17	-2.47571	-5.16011	-0.963944	-2.91149	-3.00751	-0.767817	-10.6847	-17	-1.36072	-7.33112	-1.62249	0.779676	-3.52674	-2.94987	-7.05765	-3.13964	-1.87727	-17	-0.287801	-17	-5.0168	-10.245	-3.54291	-9.78488	-17	-17	2.82126	-3.63392	-9.63918	-5.03478	-6.53013	4.96785	-0.170347	-3.91689	-2.07252	-0.620682	0.752684	-3.00874	-3.62208	-1.16821	-17	-4.88574
CD133_Med_B3	CD133_medium	0.202341	-1.94449	-17	-17	-17	-17	-17	-17	-17	-17	-17	-2.26562	-14.5111	-17	-17	-8.17074	-17	-1.77868	-4.85396	-17	-17	-7.82688	-3.71254	-5.70516	-1.85537	-17	-10.1412	-16.3436	-4.98312	-17	-17	-17	0.95758	-17	-17	-3.56057	-17	1.97065	-2.87011	-17	-4.81358	-5.20979	-4.95067	-9.09061	-17	-5.59269	-17	-7.56303
CD133_Med_B5	CD133_medium	-0.483285	1.26048	-2.00869	-17	-17	-3.79591	-3.3489	-17	-2.21042	-1.50578	-7.30813	-17	-11.5626	-17	-17	-8.47564	-3.84593	-2.82714	-3.10206	-4.99286	-3.35628	-4.6768	-12.315	-5.25748	0.226182	-3.89073	-9.11538	-2.62423	-17	-3.45414	-17	-17	0.573642	-17	-17	-3.74627	-17	3.72038	-2.3385	-3.27919	-6.8905	-2.45826	-3.71614	-11.3462	-17	-5.03302	-17	-5.97445
CD133_Med_B6	CD133_medium	-0.233068	-0.476177	-17	-17	-17	-17	-17	-17	-17	-17	-17	-17	-9.40624	-17	-17	-17	-17	-17	-17	-17	-17	-17	-17	-17	0.2629	-17	-17	-17	-17	-17	-17	-17	2.39915	-17	-17	-0.634703	-17	3.56204	-17	-17	-17	-17	-4.43349	-17	-0.733925	-1.85396	-17	-17
CD133_Med_B7	CD133_medium	-1.22225	-0.06912	-17	-7.01279	-17	-1.86228	-1.96593	-17	-4.1128	-3.44714	-9.118	-17	-17	-3.85423	-17	-6.99956	-17	-0.441892	-1.53243	-5.24124	-4.35603	-4.43322	-17	-17	-0.089753	-4.41503	-8.80628	-11.7398	-4.36019	-4.42677	-17	-17	2.12188	-17	-10.9514	-4.68877	-6.5231	4.54527	-2.16501	-4.98078	-17	-1.21323	-2.42699	-5.15835	-17	-2.31012	-17	-4.22209
CD133_Med_B8	CD133_medium	-2.1589	-1.73939	-17	-8.38572	-17	-17	-17	-17	-17	-17	-17	-17	-17	-5.01866	-17	-9.50942	-17	-2.65223	-2.51597	-17	-17	-17	-3.71899	-5.93199	-2.42527	-17	-17	-17	-4.84819	-3.11809	-17	-17	0.723131	-17	-17	-4.80251	-5.82114	2.17039	-2.9232	-17	-4.1801	-3.46641	-4.96157	-5.16832	-17	-12.4235	-17	-17
CD133_Med_B9	CD133_medium	1.69733	-2.21468	-17	-13.3528	-3.54498	0.234793	-1.82272	-17	-2.54614	-3.10384	-17	-1.43835	-10.3297	-17	-4.25301	-6.58161	-2.99562	-1.11958	-1.9208	-4.6176	-3.0483	-5.76177	-1.64136	-4.88818	0.443987	-4.85987	-7.4772	-5.15318	-1.9562	-1.4749	-17	-17	2.17786	-3.93058	-9.06961	-5.22219	-5.50703	4.28076	-1.91266	-4.31725	-2.84257	-0.793377	-0.616137	-5.09423	-9.44996	-2.69606	-7.29129	-17
CD133_Med_B10	CD133_medium	1.07503	-2.5031	-17	-17	-17	-17	-3.15409	-17	-17	-17	-7.17657	-0.462066	-10.5745	-10.12	-2.08662	-7.51429	-17	-2.58997	-17	-17	-4.71164	-3.73764	-17	-17	-4.16377	-17	-8.41813	-17	-17	-17	-17	-17	1.17418	-2.6811	-17	-3.53135	-17	3.44825	-17	-17	-17	-2.12718	-4.09421	-4.75395	-3.49547	-12.7609	-17	-17
CD133_Med_B12	CD133_medium	-0.59635	2.79702	-17	-9.61785	-1.54586	1.48262	0.845246	-17	-17	0.136502	-17	-17	-17	-2.21082	-1.35278	-7.87588	-1.02555	-17	-0.763337	-17	-8.68524	-17	-17	-2.5781	0.41239	-17	-17	-3.76161	0.0071296	-17	-17	-17	3.02344	0.545424	-8.37909	-4.05633	-2.03216	5.02899	0.0546276	-2.53631	-5.62135	-1.67192	-0.256089	-17	-17	-7.33672	-7.28738	-3.94814
CD133_Med_C2	CD133_medium	-2.38619	1.12964	-5.43966	-6.32052	-17	-1.79328	-17	-17	-4.49887	-8.26237	-17	-17	-17	-5.88156	-17	-7.37394	-3.87549	-5.2994	-2.61373	-8.97742	-17	-17	-17	-17	-1.36343	-5.32649	-17	-17	-17	-7.03084	-17	-17	0.955956	-10.8477	-13.6823	-4.54983	-17	2.67973	-3.67152	-5.52805	-17	-2.12035	-1.47405	-6.36842	-17	-5.52426	-17	-17
CD133_Med_C3	CD133_medium	0.437755	0.362074	-5.09442	-5.81065	-3.02033	-1.51508	-3.8111	-8.54188	-2.5576	-1.57281	-7.41453	-3.02557	-7.33718	-5.71747	-17	-6.26432	-1.34778	0.164272	-0.275174	-3.72423	-1.77453	-17	-17	-5.3589	1.76443	-5.68455	-7.70518	-6.21933	-5.0508	-2.1668	-17	-17	2.21519	-1.86903	-10.1384	-6.27687	-6.66592	3.69232	-1.33144	-6.90098	-11.3766	-1.71368	-1.3415	-3.41294	-6.40989	-4.08816	-7.85741	-5.3979
CD133_Med_C4	CD133_medium	-2.27116	-2.34213	-17	-17	-17	-17	-3.93991	-17	-17	-17	-17	-3.06411	-12.0508	-17	-17	-10.2392	-3.13416	-5.24634	-4.24591	-17	-5.98101	-17	-4.954	-17	-4.23589	-17	-17	-8.367	-17	-17	-17	-17	-0.0915723	-17	-17	-4.86539	-17	2.06266	-12.0618	-5.62208	-17	-3.64602	-3.35874	-7.24147	-17	-12.3669	-17	-17
CD133_Med_C5	CD133_medium	0.78963	0.686514	-3.0869	-5.49675	-5.94854	-4.1611	-4.6686	-17	-1.15285	-2.20946	-13.6162	-17	-17	-2.68059	-2.86758	-6.24859	-2.47377	-0.98477	-2.01659	-4.2046	-3.93074	-17	-2.79089	-3.83702	-0.431922	-3.2341	-5.18324	-6.68352	-0.735092	-17	-17	-17	1.99258	-2.9068	-17	-4.75695	-17	4.50486	-1.01974	-5.24845	-3.38371	-1.48295	-0.817	-4.55789	-17	-3.2921	-10.0089	-4.75776
CD133_Med_C6	CD133_medium	-1.28173	1.93433	-17	-11.9914	-1.31732	-0.347773	-1.30101	-17	-0.73847	-2.66663	-8.64756	-17	-10.4356	-17	-1.93692	-7.69167	-0.778392	-1.70739	-2.90203	-3.58107	-3.45029	-17	-1.92409	-17	1.39821	-2.15153	-6.1304	-5.36264	-2.97008	-17	-17	-3.31756	2.80443	-5.71493	-16.7127	-2.91223	-11.8703	4.51249	0.661593	-4.30676	-17	-2.12853	0.529534	-5.07508	-5.15522	-1.28044	-17	-17
CD133_Med_C7	CD133_medium	0.154494	1.31939	-4.26507	-8.96961	-17	-2.50456	-17	-17	-17	-3.31069	-17	-17	-17	-17	-4.63347	-7.66323	-4.70992	-3.34467	-1.70809	-4.51784	-6.75056	-17	-8.60336	-4.89821	-2.029	-4.15416	-9.2908	-17	-4.37766	-17	-17	-17	1.92081	-17	-17	-4.69183	-17	3.48444	-1.5183	-4.97394	-3.63399	-2.0402	-1.25794	-17	-17	-5.23854	-17	-17
CD133_Med_C9	CD133_medium	0.0141325	0.276689	-2.55346	-4.69076	-17	-0.992049	-4.15969	-17	-2.09898	-2.17975	-17	-17	-17	-5.8292	-4.05509	-6.82275	-3.41741	-17	-1.5705	-17	-4.63486	-3.94864	-17	-17	-1.8244	-3.06753	-4.82639	-17	-0.99692	-3.76915	-17	-17	2.17266	-17	-17	-2.85264	-17	3.75914	-2.90943	-3.22272	-17	-3.18	-3.42164	-17	-17	-9.74204	-17	-3.92119
CD133_Med_C10	CD133_medium	-0.189539	2.6094	-17	-6.15737	-1.46816	-1.47119	-1.61469	-17	-0.564452	-1.48441	-7.30593	-17	-6.95683	-17	-2.81842	-5.4022	-0.298396	0.129179	-1.64642	-17	-3.54056	-3.26174	-4.13942	-5.5511	2.47071	-1.3704	-5.86736	-5.08738	-0.616879	-5.01772	-17	-17	2.78072	-1.44835	-8.20663	-4.2102	-3.84493	4.82358	-0.423259	-4.19565	-4.29035	0.0768325	-0.275704	-4.9768	-17	-3.40279	-17	-5.46112
CD133_Med_C11	CD133_medium	3.04659	2.77891	-17	-17	-17	-17	1.71027	-17	-17	-17	-17	4.56453	-7.28132	-17	-17	-6.33861	2.57215	2.04461	-17	-17	-17	-17	-17	1.22506	-17	-17	-17	-1.86817	-17	-17	-17	-17	5.66972	-17	-17	1.75459	-17	5.86662	0.985707	-17	-17	1.76343	1.80591	-17	-17	0.256626	-17	-17
CD133_Med_D1	CD133_medium	1.02838	1.68785	-5.41284	-6.65344	-3.24154	-2.29382	-1.77165	-17	-0.186392	-1.66842	-8.48616	-17	-9.91751	-1.78282	-3.55257	-5.60727	-1.29148	0.219706	-0.0755538	-2.35981	-3.07473	-3.6237	-2.16177	-4.0057	2.17941	-4.09986	-7.0837	-3.75432	-2.43792	-2.22431	-17	-17	2.6771	-4.56598	-10.4862	-3.75318	-5.6696	5.24979	-0.582339	-2.76067	-2.87465	-0.84065	-0.641147	-4.44501	-5.01414	-4.07105	-8.93968	-17
CD133_Med_D4	CD133_medium	-1.11916	1.0436	-5.3401	-17	-9.40708	-4.57316	-2.2245	-17	-1.43485	-2.8738	-5.76349	-4.92822	-10.5151	-17	-17	-6.35729	-1.24229	-0.340933	-0.288123	-17	-3.99207	-3.12247	-2.12282	-17	0.361558	-4.93432	-5.45554	-3.49156	-3.13922	-2.27528	-17	-17	2.39494	-17	-17	-3.81346	-17	5.07545	-2.47409	-2.97305	-3.51018	-1.91496	-1.28893	-3.35938	-17	-5.87111	-17	-5.22271
CD133_Med_D5	CD133_medium	-1.91016	-0.698146	-17	-7.02563	-17	-5.02561	-2.62016	-17	-3.31063	-3.94852	-17	-17	-17	-3.51089	-5.13784	-7.35947	-3.15395	-0.803925	-1.40415	-17	-17	-17	-17	-17	-0.983464	-17	-12.3179	-17	-3.76026	-17	-17	-17	1.06053	-17	-17	-4.92093	-17	2.43322	-3.91718	-17	-3.55231	-3.88242	-3.96933	-5.56431	-17	-5.19695	-17	-17
CD133_Med_D6	CD133_medium	-0.262374	-0.162372	-17	-4.15022	-17	-3.09259	-17	-17	-2.65015	-17	-17	-17	-14.0795	-2.51483	-17	-8.00771	-2.51112	-0.320758	-5.76438	-17	-4.70232	-17	-2.69725	-17	0.0756506	-17	-7.25277	-2.74267	-17	-17	-17	-17	1.46033	-17	-17	-4.12839	-3.19058	3.35571	-2.70858	-17	-17	-3.26921	-1.54075	-17	-17	-3.28547	-17	-17
CD133_Med_D7	CD133_medium	-0.31433	-1.34078	-17	-17	-17	-17	-4.67359	-17	-4.24874	-4.15496	-17	-2.9624	-10.6704	-17	-17	-8.78539	-17	-3.24248	-2.87014	-5.40527	-6.19677	-17	-4.324	-17	-2.17175	-17	-7.14728	-3.81797	-17	-17	-17	-17	0.9573	-17	-17	-6.11397	-17	2.87138	-3.80241	-4.40494	-17	-1.65277	-3.03766	-7.0953	-17	-11.4264	-17	-17
CD133_Med_D10	CD133_medium	-2.02915	-0.752523	-17	-10.4789	-17	-17	-1.97241	-17	-4.69157	-3.99565	-17	-17	-17	-5.44001	-17	-6.82907	-2.37403	-0.398072	-2.55503	-4.73644	-7.08932	-17	-17	-17	-2.36497	-4.19621	-17	-4.92304	-3.54924	-2.77625	-17	-17	1.3349	-17	-17	-3.23423	-17	2.65985	-2.86625	-17	-17	-2.68594	-1.9121	-6.74577	-17	-4.73446	-17	-17
CD133_Med_E1	CD133_medium	-0.313353	-1.27747	-17	-8.18336	-4.47922	-3.90215	-17	-17	-17	-2.33655	-17	-17	-17	-17	-17	-10.2001	-4.45219	-4.21815	-2.75148	-17	-5.8078	-17	-3.75059	-17	-3.09678	-17	-8.63759	-17	-2.93659	-3.38617	-17	-17	0.555397	-3.75502	-13.6667	-5.07836	-10.7039	3.06152	-3.04902	-17	-17	-3.2532	-1.72809	-6.68931	-17	-9.64803	-17	-17
CD133_Med_E3	CD133_medium	0.0432559	-0.69668	-17	-6.1898	-17	-17	-17	-17	-17	-3.3062	-17	-17	-17	-5.65642	-17	-8.59419	-17	-1.27063	-1.43067	-17	-17	-5.28589	-2.32945	-3.18197	-2.14956	-17	-9.04681	-3.02416	-17	-17	-17	-17	1.62856	-6.89685	-17	-4.92514	-17	2.62379	-0.325614	-3.65424	-17	-2.03604	-2.08015	-17	-17	-1.8567	-17	-17
CD133_Med_E5	CD133_medium	0.0922466	-0.591612	-17	-7.20155	-2.01864	-2.85683	-17	-17	-17	-10.3584	-17	-17	-17	-10.1089	-17	-7.73786	-17	-2.32605	-2.50953	-17	-17	-17	-10.7829	-3.77973	-2.10598	-17	-17	-17	-17	-17	-17	-17	1.14831	-17	-17	-4.41441	-4.95146	1.7582	-3.32788	-17	-3.65304	-3.44364	-1.88754	-17	-17	-10.9154	-17	-17
CD133_Med_E6	CD133_medium	-1.4119	0.672035	-17	-17	-17	-17	-3.69366	-6.2527	-1.03939	-1.83463	-17	-17	-13.1559	-17	-17	-7.47549	-17	-2.52687	-17	-17	-17	-17	-3.84569	-6.6105	-1.16828	-17	-17	-4.48257	-17	-17	-17	-17	0.557868	-17	-17	-4.12338	-6.11721	2.25033	-2.21978	-17	-3.2058	-3.69616	-2.55507	-17	-5.31741	-4.66633	-17	-17
CD133_Med_E9	CD133_medium	-1.23127	-4.85721	-17	-17	-17	-17	-3.84773	-17	-1.83549	-2.8441	-17	-17	-11.0157	-17	-4.00073	-8.94672	-3.43866	-1.85751	-17	-17	-17	-17	-17	-17	-2.51006	-17	-9.60021	-4.21192	-17	-17	-17	-17	1.15927	-17	-17	-4.4598	-17	2.58432	-2.90098	-17	-17	-17	-2.98697	-5.86139	-17	-12.5451	-17	-17
CD133_Med_E10	CD133_medium	0.742407	-5.10052	-17	-6.51656	-17	-3.08446	-17	-17	-17	-2.37328	-17	-4.20414	-13.5671	-4.54757	-17	-7.05877	-17	-1.31959	-2.65048	-17	-5.08321	-2.87246	-3.32231	-4.07154	-0.63711	-17	-9.87564	-6.82283	-3.7054	-1.39895	-17	-17	2.10629	-17	-17	-3.80583	-17	2.37062	-3.99672	-4.70483	-4.13924	-1.80477	-2.03216	-17	-17	-4.92467	-17	-4.61862
CD133_Med_E11	CD133_medium	1.07011	0.355254	-17	-3.872	-4.65395	-1.29247	-1.46394	-17	-17	-0.530043	-3.69028	-17	-17	-17	-17	-7.94083	-0.401723	1.59043	-2.99428	-17	-3.2347	-17	-0.06601	-1.27689	1.48738	-17	-2.49856	-1.48917	0.405943	-1.76693	-17	-17	3.30313	-17	-17	-0.657778	-17	5.07202	0.0679873	-17	-17	-1.55311	-4.06775	-17	-17	-0.230542	-17	-17
CD133_Med_F3	CD133_medium	0.696484	1.2167	-2.15947	-3.03622	-2.72266	-3.2322	-0.823055	-17	-1.6197	-0.151307	-17	-17	-17	-1.24012	-1.43199	-4.33496	-1.75149	1.27911	0.633176	-17	-1.70281	-17	-1.30278	-4.67448	1.30212	-3.28462	-5.55453	-4.95921	-1.63241	-9.59318	-17	-17	3.30719	-3.37422	-13.2743	-3.67827	-17	5.26777	0.547268	-3.79223	-17	0.186072	0.41603	-3.95107	-4.63553	-3.39108	-17	-4.51844
CD133_Med_F5	CD133_medium	-0.617714	1.0643	-3.2224	-3.5684	-3.1368	-0.952792	-1.55641	-17	-0.759792	-0.244928	-5.34966	-17	-9.35822	-1.20314	-2.02804	-5.59529	-0.341044	0.930055	-0.0973483	-17	-1.44755	-4.85776	-2.24968	-5.00814	2.61701	-2.19978	-4.89022	-5.46482	-1.18065	-1.83121	-17	-17	2.97578	-1.84025	-8.80427	-4.14751	-5.08716	5.35453	-0.814665	-3.78324	-2.39389	-0.429634	-0.600533	-4.7701	-7.95995	-2.70532	-6.94374	-4.04946
CD133_Med_F6	CD133_medium	-1.14495	-0.406153	-17	-8.88653	-17	-17	-17	-17	-17	-17	-7.38661	-17	-10.8101	-17	-17	-8.87803	-2.75554	-3.81233	-2.62413	-4.66927	-17	-17	-17	-17	-0.847544	-17	-17	-2.89577	-17	-17	-17	-17	0.2811	-17	-13.6019	-4.04484	-17	2.33856	-3.85967	-17	-17	-4.03	-17	-5.81994	-17	-11.3801	-17	-17
CD133_Med_F7	CD133_medium	-3.40307	-0.622193	-17	-17	-4.14116	-3.03644	-3.36339	-17	-17	-3.01686	-17	-17	-17	-17	-17	-8.31813	-17	-2.5169	-3.65807	-17	-5.56667	-17	-17	-4.70298	-0.84053	-17	-17	-6.56234	-17	-9.46594	-17	-15.9693	0.726144	-1.59461	-11.1801	-4.74642	-6.06478	2.33778	-5.6467	-17	-7.6457	-3.25436	-1.92324	-10.5829	-17	-4.7544	-8.6026	-17
CD133_Med_F8	CD133_medium	1.96615	0.364434	-17	-17	-2.30933	-7.08427	-2.82205	-17	-17	-2.29953	-3.88518	1.05074	-6.40219	-17	-17	-5.73337	-1.63532	0.608796	-1.03065	-2.98896	-2.73564	-17	-1.18847	-3.0868	2.18658	-3.05676	-17	-3.37349	-2.60204	-9.68402	-17	-17	3.00341	-2.2923	-17	-3.21215	-17	5.04321	-0.00908857	-17	-2.49923	0.500095	0.797895	-17	-0.991943	-5.95219	-5.73622	-17
CD133_Med_F9	CD133_medium	-2.15025	0.368228	-17	-17	-1.60208	-17	-17	-17	-17	-2.28766	-17	-17	-17	-17	-17	-8.43002	-17	-2.30608	-17	-17	-5.95705	-17	-17	-17	-1.0389	-17	-17	-5.74964	-17	-17	-17	-17	0.923765	-17	-17	-2.68057	-17	2.45996	-1.32533	-17	-17	-14.8008	-1.28406	-17	-17	-15.01	-17	-17
CD133_Med_G1	CD133_medium	-0.835321	-0.901412	-9.87245	-8.88156	-5.73672	-6.10803	-3.40545	-17	-2.778	-5.24419	-8.55153	-17	-13.5736	-3.86706	-6.07427	-8.62286	-17	-1.34232	-3.15785	-5.54996	-5.32746	-17	-3.02113	-5.42989	-0.61111	-17	-8.61849	-4.27764	-2.73616	-17	-17	-17	1.19604	-3.52281	-15.0879	-5.96691	-4.54072	3.62678	-2.47966	-3.63104	-3.36979	-3.00694	-2.16723	-11.1835	-7.34344	-4.52125	-17	-5.918
CD133_Med_G3	CD133_medium	3.15363	1.40653	-17	-13.652	-2.02531	-2.31951	-1.73767	-4.86633	-4.35444	-1.66965	-1.35243	0.732672	-4.57266	-17	-1.7754	-4.28061	-0.905468	0.502792	-1.13994	-0.535912	-3.40402	-0.525945	-1.59173	-2.98429	1.23246	-17	-4.89134	-4.82819	-4.23249	-3.66172	-17	-17	3.99641	-5.56036	-9.18901	-3.45757	-5.31002	6.08772	0.134368	-2.34526	-1.92972	-2.89229	0.352051	-2.57644	-6.7759	-1.49863	-6.98268	-3.40085
CD133_Med_G4	CD133_medium	0.912063	0.968637	-17	-7.28213	-17	-17	-2.66685	-17	-17	-6.38316	-17	-17	-17	-2.38364	-17	-7.27256	-1.28293	-1.53783	-0.380306	-3.23362	-3.23235	-17	-17	-5.04957	-0.903391	-3.43043	-6.26862	-8.98083	-17	-17	-17	-17	3.12535	-17	-17	-4.75137	-2.03005	4.87078	-1.21113	-1.47852	-17	-3.23643	-0.751758	-6.28261	-17	-17	-17	-17
CD133_Med_G5	CD133_medium	-0.740025	1.0869	-4.80909	-7.02763	-2.34517	-2.40791	-1.02658	-17	-0.980735	-2.86577	-17	-17	-14.7482	-3.61705	-2.7833	-6.20197	-1.33255	-2.1171	-1.8248	-3.54967	-3.30117	-17	-4.12903	-17	1.9072	-3.82436	-5.4395	-2.64283	-3.56467	-7.07399	-17	-17	1.73251	-2.36511	-11.7272	-6.76402	-6.24881	4.54173	-1.38247	-4.79071	-9.89035	-2.24317	-1.33057	-4.51693	-6.41713	-4.03076	-8.27765	-17
CD133_Med_G8	CD133_medium	0.342113	0.813086	-1.6911	-17	-3.68665	-1.40155	-1.04175	-17	-17	-1.59474	-17	-17	-17	-3.26979	-17	-6.59126	-0.0999683	-2.83643	-1.45869	-17	-2.50578	-17	-17	-3.70321	-2.30855	-17	-17	-17	-2.50186	-17	-17	-17	2.13029	-2.35197	-17	-5.43087	-6.14508	3.47671	-1.27913	-17	-17	-1.6491	-0.479932	-17	-6.47266	-5.63199	-17	-17
CD133_Med_G9	CD133_medium	-0.296998	0.682365	-4.20081	-17	-4.64297	-2.67787	-1.86268	-17	-2.13864	-3.97628	-17	-4.62278	-9.6399	-17	-2.43845	-7.67913	-0.649655	-17	-1.31738	-17	-5.43148	-3.13583	-17	-17	-1.11164	-17	-10.1228	-7.8269	-3.73172	-17	-17	-17	1.59818	-4.14432	-17	-2.86569	-6.69656	3.59148	-2.16152	-17	-7.3462	-1.56875	-1.69319	-5.8757	-4.37156	-3.02215	-17	-4.79557
CD133_Med_G10	CD133_medium	-0.272945	-0.186698	-6.96471	-4.01786	-1.79972	-3.39267	-2.09328	-17	-17	-1.04285	-17	-17	-13.1802	-3.32229	-17	-6.93891	-17	0.07805	-1.14589	-17	-2.43138	-17	-3.60011	-7.1159	-3.238	-2.28998	-17	-4.89471	-1.65339	-4.00125	-17	-17	2.55503	-3.36651	-17	-4.34459	-17	4.30563	-1.93011	-4.87499	-17	-1.71881	-3.0916	-11.6447	-4.4419	-4.1375	-8.20003	-5.1291
CD133_Med_H1	CD133_medium	3.51192	2.70039	-17	-17	-1.58239	-1.34969	1.65307	-17	-17	-0.893635	-3.76532	0.563506	-8.46759	-17	-1.37805	-5.70894	-17	2.37664	0.704637	-1.97994	-1.39036	-3.05048	0.667123	-1.80111	1.95572	-17	-5.67251	0.217843	-17	-0.871403	-17	-17	4.75259	-2.84341	-8.17893	0.0277747	-17	7.17948	1.11443	-17	-4.74047	2.69198	1.17398	-2.36487	-4.14338	-1.43617	-17	-17
CD133_Med_H2	CD133_medium	1.06031	-0.159776	-3.99625	-5.98654	-5.11	-2.69175	-1.97147	-17	-2.64181	-1.03429	-17	-17	-12.1638	-3.29456	-7.46372	-7.38222	-2.93125	-0.33132	-0.731612	-5.78824	-2.71716	-4.3719	-2.94123	-5.1145	0.145185	-3.50216	-5.66399	-5.99287	-2.32964	-4.0695	-17	-17	1.88325	-4.39258	-10.2797	-5.14038	-11.2343	4.47053	-2.12222	-4.26605	-4.11242	-0.857437	-2.41744	-5.22034	-9.46968	-2.88372	-8.09381	-17
CD133_Med_H3	CD133_medium	-2.15625	-1.00372	-17	-17	-17	-4.74683	-4.40326	-17	-17	-2.80593	-17	-17	-17	-17	-17	-8.96043	-4.00914	-2.43952	-3.07617	-17	-17	-4.911	-17	-17	-0.572021	-3.56442	-8.45712	-9.87344	-4.47379	-3.15689	-17	-17	0.610919	-17	-17	-5.14774	-5.0683	2.70002	-4.50107	-5.55801	-17	-4.5194	-3.16281	-6.91961	-17	-3.29424	-17	-5.86169
CD133_Med_H7	CD133_medium	0.266811	2.41957	-17	-8.44927	-17	-4.02238	-1.62107	-17	-1.74343	-2.85091	-17	-17	-17	-17	-17	-8.26515	-3.2261	-1.96504	-1.37949	-3.28244	-5.99532	-17	-17	-17	1.36608	-2.00432	-17	-4.74235	-4.62283	-1.52888	-17	-17	2.33051	-2.28588	-6.44912	-4.68462	-7.96027	4.77241	-0.482745	-4.09641	-2.92065	-2.23902	-1.21101	-5.55175	-17	-4.53447	-17	-17
CD133_Med_H8	CD133_medium	2.46173	1.45692	-17	-7.95441	-1.04716	-17	0.890639	-17	-17	-0.767303	-17	-17	-17	-17	-17	-8.51202	-17	-1.63714	-0.660141	-17	-7.10166	-17	-17	-17	0.952424	-0.932798	-5.46184	-6.05074	0.0533008	-17	-17	-17	2.7597	-2.3731	-7.30973	0.0672248	-6.48562	4.77271	0.547668	-2.05583	-17	0.295845	-1.02578	-4.50534	-17	-3.00313	-17	-17
CD133_Med_H9	CD133_medium	0.301855	0.903803	-17	-9.09613	-1.51244	-3.56545	-2.58893	-17	-2.37727	-17	-17	-17	-17	-6.3162	-17	-8.24759	-3.00007	-2.88707	-1.6123	-4.31546	-5.6731	-8.18935	-17	-17	0.587488	-3.69136	-7.20445	-4.74077	-17	-2.02159	-17	-17	2.86187	-1.72065	-7.27401	-2.50131	-2.5748	4.49928	-0.0969033	-3.69258	-3.46953	-0.960348	-0.308799	-3.31283	-3.79058	-1.72183	-6.36489	-17
CD133_Med_H10	CD133_medium	-0.858371	0.227123	-17	-9.38703	-1.91609	-2.74866	-0.754302	-17	-1.65039	-3.55068	-5.6858	-17	-17	-17	-4.16808	-8.80568	-17	-0.293164	-1.51938	-17	-4.70587	-17	-1.59455	-17	1.56129	-3.99536	-8.55821	-5.17488	-0.325907	-17	-17	-17	2.52307	-0.513299	-7.393	-1.5349	-8.02544	4.48464	-1.88483	-2.25814	-2.72009	-2.00466	-0.40013	-8.33293	-4.66982	-10.5742	-4.86209	-17
CD133_Low_A1	CD133_low	-2.50361	0.762521	-6.40373	-6.97961	-3.348	-6.16824	-2.44349	-6.47566	-6.02592	-1.84349	-5.29815	-3.03172	-7.93119	-7.63232	-1.48467	-9.3124	-4.94296	-2.06456	-2.27441	-4.84473	-3.7574	-1.54571	-3.64564	-6.87719	0.0310871	-17	-7.36417	-2.9359	-2.38607	-5.49	-17	-17	1.62382	-4.41802	-8.90993	-5.15046	-7.07295	4.55825	-1.84086	-3.44702	-4.96502	-1.7524	-1.77455	-3.70855	-3.06437	-3.15192	-17	-5.34387
CD133_Low_A2	CD133_low	-2.48805	-0.0192569	-17	-17	-17	-17	-2.76077	-17	-3.02367	-3.86586	-17	-17	-17	-17	-1.3614	-9.22718	-3.42916	-1.59018	-3.06788	-17	-4.8339	-1.89592	-17	-17	0.648911	-17	-17	-3.26933	-17	-17	-17	-17	2.20142	-4.40876	-9.54476	-2.50532	-17	3.66991	-1.8569	-17	-17	-1.81261	-1.71382	-6.55751	-6.61735	-3.9453	-17	-17
CD133_Low_A3	CD133_low	0.671458	0.778115	-3.90902	-8.87485	-4.10124	-4.52786	-2.90775	-17	-1.15937	-0.927599	-3.76633	-4.84367	-7.96706	-4.06813	-1.79739	-4.69543	-4.531	0.113986	-1.88097	-3.03068	-4.55871	-2.96104	-17	-2.78452	0.53753	-3.73816	-7.33818	-2.56162	-3.14896	-4.63441	-17	-17	1.38642	-2.57649	-9.3805	-2.99603	-6.31894	4.42135	-1.60322	-5.40866	-9.89277	-1.48282	-2.17945	-4.12638	-9.32747	-2.71027	-7.93982	-3.73378
CD133_Low_A4	CD133_low	-0.0318313	-1.69388	-17	-17	-17	-17	-3.28054	-17	-2.78526	-17	-8.31543	-17	-17	-17	-17	-12.5457	-17	-3.18093	-4.70714	-17	-17	-17	-17	-17	-2.39103	-17	-17	-3.93766	-3.82245	-17	-17	-17	-0.24741	-17	-17	-6.08496	-17	1.90628	-7.27536	-17	-4.71444	-17	-5.0537	-4.74404	-17	-7.70729	-17	-7.27876
CD133_Low_A5	CD133_low	1.90852	-0.732504	-3.64053	-9.50558	-1.42991	-17	-1.06964	-5.33298	-2.62634	-1.12043	-17	-0.772837	-17	-6.51963	-3.93808	-6.00783	-3.5304	0.774638	-0.306648	-2.71724	-2.90435	-3.22626	-0.486745	-1.76598	1.84186	-17	-8.4727	-2.57259	-7.70923	-2.63234	-17	-17	3.2406	-2.51645	-11.0971	-3.75608	-4.9504	5.98841	-0.609748	-3.04333	-3.12669	0.164555	-0.272158	-2.69497	-8.19264	-3.44031	-9.60485	-4.27132
CD133_Low_A6	CD133_low	1.20891	-0.180671	-4.45525	-13.5269	-2.00008	-4.10127	-3.12806	-17	-1.22188	-3.67859	-10.4132	-2.37247	-17	-17	-3.35211	-17	-2.74711	-0.604874	-3.14658	-3.86078	-5.80491	-2.67061	-5.716	-5.10838	1.30829	-4.97933	-6.74915	-2.40836	-4.33049	-2.17045	-17	-17	2.17396	-4.29359	-7.87883	-4.92078	-5.67951	4.66426	-2.00342	-3.17356	-4.43369	-1.33676	-1.85776	-4.85349	-4.96103	-2.92097	-17	-6.67735
CD133_Low_A7	CD133_low	1.2817	1.10659	-2.82113	-9.64691	-1.38606	-2.59138	0.00439211	-17	-0.853262	-0.887438	-3.83685	0.257893	-7.49955	-17	-1.65793	-6.18045	-3.1676	0.814956	-0.567822	-1.25766	-2.90796	-0.65988	-0.783663	-1.68485	2.02366	-17	-8.2426	-0.639225	-4.63183	0.703332	-17	-17	2.94072	-2.0668	-12.5359	-3.99923	-5.11552	5.96736	-0.238567	-4.07777	-3.7845	-0.762013	0.000899021	-4.42402	-4.79427	-1.55456	-7.48776	-6.35321
CD133_Low_A9	CD133_low	1.6239	1.54942	-4.25505	-5.577	-2.48348	-4.89711	-1.12198	-5.3986	-3.15235	-2.62354	-4.45545	0.0961312	-6.15531	-17	-2.59198	-6.82924	-1.66761	1.1871	-0.610023	-3.50066	-1.17826	-1.70014	-1.47855	-2.31226	0.296897	-17	-5.6422	-2.54708	-3.39605	-1.57285	-17	-17	3.29402	-1.25906	-8.41526	-2.44658	-5.82077	5.70935	-0.495215	-2.1731	-0.965387	-1.19397	0.357122	-2.78062	-4.84687	-1.31145	-17	-3.35711
CD133_Low_A10	CD133_low	-17	0.0662059	-17	-6.19372	2.16559	-0.535105	-0.154384	-17	-17	-17	-17	-17	-17	-17	-17	-9.27746	-17	-17	-1.06672	-17	-17	-17	-17	-17	-17	-17	-17	-17	-17	0.327918	-17	-15.9096	3.90469	2.76087	-17	-0.0889533	-0.263016	4.46007	0.222128	-0.637027	-17	0.759409	-9.82201	-5.83393	-3.75498	-1.01117	-17	-17
CD133_Low_A11	CD133_low	1.51846	-2.07205	-3.64885	-10.563	-5.33263	-2.42345	-2.80583	-17	-2.69246	-2.25853	-17	-17	-9.95031	-4.6563	-5.07177	-4.72964	-2.33003	-1.19208	-2.68505	-4.6826	-5.76333	-17	-3.61894	-4.53276	0.204841	-17	-17	-17	-17	-1.14553	-17	-17	0.877847	-17	-6.54092	-5.08971	-17	3.38631	-1.94323	-3.06099	-17	-0.970621	-2.87571	-4.35112	-17	-13.9272	-17	-17
CD133_Low_A12	CD133_low	1.23766	-0.227933	-17	-8.46997	1.25932	-0.939211	-0.375889	-17	-17	-0.821413	-17	-0.44492	-17	-17	-3.04904	-7.95494	-0.203848	-0.521006	-1.01594	-17	-3.47319	-17	-17	-1.86406	-0.909953	-17	-17	-1.41165	-17	-6.04853	-17	-17	4.35918	0.812397	-5.42569	-1.23036	-2.45638	5.40639	-0.818689	-3.29103	-17	-0.0429133	-1.09794	-2.28485	-1.80124	-1.43103	-3.58771	-17
CD133_Low_B1	CD133_low	3.53432	-0.584997	-17	-17	-4.64303	-3.00173	-4.45324	-5.4472	-2.59201	-5.40637	-2.77327	0.0514247	-8.37338	-6.87028	-5.78275	-7.29816	-1.73656	0.455653	-3.16464	-2.89199	-3.89558	-2.06048	-4.92103	-3.03074	0.988731	-17	-6.32284	-10.8758	-17	-2.88442	-17	-17	2.78793	-8.03852	-12.1231	-5.84686	-7.22099	5.0932	-0.883858	-3.6367	-3.18478	-1.79389	-0.878398	-3.99836	-17	-4.13838	-17	-3.9129
CD133_Low_B2	CD133_low	1.30967	1.83624	-17	-4.14566	-17	-17	2.76383	-17	3.58608	2.32425	-17	-17	-8.46976	-17	-17	-6.621	-17	3.45169	-0.144227	-17	-0.922804	-0.872868	-13.4908	-17	4.93663	0.76371	-17	-17	-17	-17	-17	-17	4.99227	-17	-17	0.0856404	-0.461691	6.76191	0.943735	-17	-17	3.07598	1.38513	-17	-17	2.35862	-4.65591	-17
CD133_Low_B4	CD133_low	0.550159	-1.01096	-17	-8.19649	1.18483	-1.80583	-0.575065	-5.3737	-5.05523	-17	-17	-17	-9.64696	-17	-17	-8.71204	-17	-17	-1.46376	-17	-5.16012	-6.02496	-17	-17	-3.65737	-17	-17	-4.75263	-17	-6.2456	-17	-16.1206	2.70632	0.286732	-4.85355	-2.75985	-2.78206	3.63564	-1.29712	-1.73297	-3.11876	-1.36558	-2.30886	-3.6408	-1.11896	-3.46128	-5.17741	-17
CD133_Low_B5	CD133_low	0.3983	0.039491	-17	-17	-5.61199	-2.78173	-1.34939	-17	-17	-2.33482	-17	-4.60174	-8.75156	-17	-17	-9.13221	-3.26407	-2.32383	-3.18238	-9.39352	-17	-2.59445	-4.05493	-5.30315	0.302287	-17	-6.32005	-17	-3.32668	-17	-17	-17	2.03641	-2.60412	-17	-5.03255	-17	4.51552	-2.70096	-4.38589	-4.39506	-1.78736	-3.11295	-5.26875	-2.62145	-3.5942	-17	-2.70624
CD133_Low_B6	CD133_low	1.63852	-2.75441	-17	-17	-7.94585	-17	-4.1558	-4.30339	-17	-4.10204	-5.03818	-0.753113	-17	-17	-17	-8.55174	-2.13908	-1.31259	-3.94777	-5.13743	-5.92579	-5.0532	-5.01626	-3.6105	-17	-17	-7.23531	-17	-17	-4.97841	-17	-17	1.03987	-8.45177	-13.7714	-5.25775	-17	3.48863	-3.65726	-4.19523	-5.14063	-2.06814	-0.775959	-5.9655	-5.02365	-3.99867	-17	-17
CD133_Low_B7	CD133_low	1.96426	-0.51532	-17	-17	-3.9358	-17	-3.2862	-8.31415	-3.96572	-9.77179	-6.41876	-1.68478	-10.6892	-17	-3.73873	-9.90486	-2.18633	-1.35307	-2.73158	-5.91502	-5.36691	-3.19356	-5.01634	-8.31841	0.565594	-5.43265	-8.66169	-3.68486	-3.07917	-17	-17	-17	1.09316	-3.66939	-17	-5.0276	-6.77296	3.99377	-1.31952	-5.27757	-17	-3.35676	-1.11014	-3.84649	-5.39041	-2.78829	-17	-17
CD133_Low_B8	CD133_low	0.916938	0.787544	-5.30053	-9.04621	-7.36184	-6.37144	-1.88909	-17	-3.85606	-1.74491	-3.24667	-0.303286	-7.56019	-17	-4.98855	-7.53579	-1.69639	0.85483	-0.383257	-2.78087	-3.02414	-1.92788	-2.27473	-3.65821	2.21202	-7.47699	-6.48799	-2.26088	-4.70396	-2.50542	-17	-17	2.72816	-3.998	-17	-6.12385	-8.68595	5.6568	-0.814628	-4.10121	-4.18289	-2.28068	-0.604929	-3.34679	-7.14337	-6.68115	-17	-4.81154
CD133_Low_B9	CD133_low	-1.39787	0.0180471	-17	-17	-17	-17	-2.56999	-17	-17	-3.35973	-17	-17	-13.9999	-3.22855	-1.277	-9.44837	-1.21186	-1.51777	-1.13314	-17	-3.86068	-17	-17	-17	-1.0984	-3.72122	-8.82917	-1.97803	-17	-17	-17	-17	2.20257	-1.45142	-13.3042	-3.35492	-5.84628	3.86392	-3.40419	-3.51767	-3.85332	-1.41569	-1.74261	-5.00915	-17	-2.73315	-4.90201	-17
CD133_Low_B10	CD133_low	1.45048	-4.89544	-17	-17	-17	-17	-1.36076	-8.43547	-17	-17	-5.51555	-1.13119	-8.24094	-17	-3.08076	-9.15755	-1.7561	-0.191628	-2.48348	-4.75585	-4.36957	-1.99585	-17	-4.58315	-0.639511	-3.37675	-6.26002	-2.29086	-17	-17	-17	-17	1.18784	-17	-17	-4.48574	-17	4.19683	-3.26949	-17	-3.91735	-1.42849	-1.87179	-4.76402	-17	-3.98997	-17	-4.8006
CD133_Low_B11	CD133_low	2.03468	-2.49771	-17	-14.3097	-2.71398	-5.27891	-17	-5.47185	-17	-17	-5.00308	-1.41312	-17	-17	-17	-8.52005	-5.37199	-1.19905	-17	-17	-13.6381	-4.84577	-17	-9.05268	-4.613	-17	-6.97625	-17	-17	-4.1242	-17	-17	1.61281	-5.3629	-11.4192	-4.63398	-5.87499	3.74238	-2.39948	-5.68874	-3.51928	-3.88194	-3.21764	-3.79139	-3.19235	-3.75954	-17	-17
CD133_Low_B12	CD133_low	4.87528	-1.75806	-17	-17	0.602841	-1.77644	-5.74053	-1.96596	-17	-0.81017	-4.22173	1.2213	-8.27396	-17	-2.36088	-6.7127	0.881322	2.04784	-1.68456	-17	-1.52161	-0.503714	-6.11483	-1.52483	-0.847476	-17	-4.20293	-1.81727	-17	-3.52496	-17	-17	4.11307	1.11018	-4.5319	-1.40607	-0.926824	5.73022	-1.26338	-2.05751	-1.44076	0.0705187	1.70183	-1.82754	-1.71394	-5.27	-4.35273	-17
CD133_Low_C1	CD133_low	-1.14691	-1.32972	-17	-9.77596	-17	-1.45789	-2.81741	-17	-17	-1.65392	-17	-1.78266	-6.96669	-3.98571	-4.34886	-7.59653	-17	-0.65836	-1.14534	-17	-3.54803	-17	-1.87437	-5.44024	0.644907	-17	-17	-4.87797	-4.65618	-17	-17	-17	2.27888	-2.74373	-17	-4.57788	-17	4.15474	-2.16175	-4.05045	-6.9862	-1.9007	-1.9601	-4.50885	-17	-2.13251	-17	-3.46191
CD133_Low_C2	CD133_low	1.31943	-0.32524	-17	-17	-17	-17	-3.45461	-17	-17	-2.86526	-6.42248	-1.0747	-11.244	-17	-3.6956	-9.21168	-17	-2.24407	-2.06645	-2.81325	-5.89115	-3.96117	-3.31821	-17	-1.2539	-17	-9.17738	-4.72471	-3.32536	-17	-17	-8.31556	1.43795	-8.89297	-15.1577	-5.0634	-4.58565	3.98555	-1.1414	-3.58534	-2.74225	-2.48972	-1.78071	-9.68979	-17	-13.4718	-17	-17
CD133_Low_C3	CD133_low	1.53441	1.4868	-17	-6.90532	-1.54105	-1.87267	-1.24185	-3.84406	-4.11581	-0.383461	-4.94912	0.730735	-4.05663	-17	-2.88447	-6.57404	-0.827435	2.70986	-0.0316823	-2.27215	-1.41805	-0.634847	-0.121514	-4.85645	2.69905	-17	-6.70752	-0.910153	-5.92893	-3.20694	-17	-17	3.76723	-1.32353	-8.12297	-4.70466	-4.54059	6.42801	0.106743	-17	-2.49773	0.363639	0.828742	-2.61445	-6.16629	-3.59698	-5.74519	-3.01355
CD133_Low_C4	CD133_low	1.6911	0.823534	-17	-17	-3.39804	-5.39684	-1.31323	-7.0385	-1.75401	-2.80395	-2.7799	-1.00969	-8.23083	-17	-1.2659	-6.44812	-4.62954	0.959481	-1.70979	-2.30618	-3.04319	-3.86557	-17	-2.62503	1.75966	-4.20529	-7.23436	-2.54931	-3.58528	-8.12238	-17	-17	3.0433	-6.28446	-11.489	-5.41778	-6.22411	5.10902	-1.14326	-3.99052	-2.23726	0.00561305	-1.01539	-2.54738	-3.2991	-4.51501	-7.92746	-6.35305
CD133_Low_C5	CD133_low	1.64733	-1.26388	-17	-9.95651	-1.64562	-4.15007	-1.71861	-3.54299	-2.0896	-17	-2.63959	0.700178	-10.9633	-17	-17	-6.99136	-17	-0.262352	-17	-4.22479	-5.89965	-4.19646	-3.65561	-17	-17	-17	-8.16514	-4.38974	-2.53239	-2.13876	-17	-17	3.33094	-1.64755	-9.92028	-4.36741	-5.50764	4.37953	-0.962964	-2.74468	-2.83203	-0.342461	-1.80225	-3.14166	-3.30965	-0.826358	-7.3683	-3.88002
CD133_Low_C6	CD133_low	0.133043	0.846618	-17	-7.6159	0.637352	-2.34004	-17	-17	-17	-17	-17	-17	-17	-17	-17	-17	-17	-17	-1.19224	-17	-17	-17	-17	-17	-17	-17	-17	-6.79403	-17	-17	-13.8188	-17	3.24406	2.37238	-3.5859	-0.541428	-0.112629	4.10657	-0.369607	1.97515	-4.29717	-17	-1.56796	-4.16999	-5.82916	0.758629	-3.36257	-17
CD133_Low_C7	CD133_low	0.746593	-0.549278	-17	-17	-5.71605	-17	-3.53295	-17	-4.71403	-1.77333	-5.24685	-17	-10.9785	-3.57434	-3.7314	-1.79833	-2.71256	-1.67322	-2.36173	-4.44803	-3.80733	-3.99299	-4.54885	-0.287249	0.12498	-17	-17	-2.58298	-17	-17	-3.72239	-17	0.497093	-4.63802	-11.1699	-6.29358	-8.99457	2.94369	-3.0918	-2.31511	-3.30071	-2.65724	-2.07586	-6.22591	-7.33393	-3.17788	-17	-17
CD133_Low_C8	CD133_low	2.55541	0.388003	-17	-17	-3.41168	-4.65544	-2.05806	-7.22596	-0.847523	-1.27416	-3.29117	-0.19178	-5.15808	-17	-2.10037	-7.29177	-2.57419	0.488133	-1.91692	-1.53711	-3.10946	-1.29455	-2.35621	-3.23427	0.00082289	-17	-8.71514	-2.14316	-2.22848	-17	-17	-17	2.46665	-2.3526	-10.7096	-5.25499	-5.26109	5.33335	-1.16855	-4.69425	-3.91124	-1.46033	-1.14639	-2.48957	-5.23342	-2.38938	-9.71518	-6.72915
CD133_Low_C9	CD133_low	1.69852	-1.82207	-17	-17	-2.40305	-4.96862	-2.4963	-17	-3.33893	-2.91937	-5.96	-1.07105	-9.02904	-17	-1.96811	-8.6519	-1.53869	-0.425653	-2.54815	-17	-3.64275	-4.21757	-17	-4.20555	0.325825	-17	-6.90495	-3.35116	-17	-10.4547	-17	-17	1.46648	-2.37588	-11.0867	-4.69386	-17	3.47579	-2.47467	-17	-17	-1.78557	-1.56268	-4.56822	-4.13748	-2.87518	-8.98522	-5.69769
CD133_Low_C10	CD133_low	0.417088	1.58617	-17	-3.0566	-1.47585	-0.379854	-1.23658	-17	-2.93243	-1.94928	-7.3617	-17	-11.0387	-2.02377	-3.88432	-6.34483	-1.73718	1.97384	0.270699	-3.17793	-1.97205	-3.1967	-0.695422	-2.85868	1.83304	-6.23573	-6.65487	-3.92558	-1.18317	-0.919732	-17	-17	3.40913	-3.07006	-17	-5.74274	-5.18547	5.81482	-0.190345	-3.7321	-2.34355	0.0873099	-0.402195	-3.20413	-4.60599	-2.73549	-17	-5.34821
CD133_Low_C11	CD133_low	1.88865	2.15713	-17	-7.26445	-3.61182	-2.9958	-2.48877	-17	-1.03328	-0.522356	-9.57236	-17	-10.5733	-3.44202	-4.01503	-7.15336	-1.63375	0.335131	-1.21408	-3.40604	-2.60646	-2.81187	-1.13977	-4.16494	1.4746	-17	-6.29212	-2.1395	-3.82952	-1.6798	-17	-17	2.62515	-2.86994	-10.6954	-5.43157	-4.66719	5.44385	-1.26097	-3.65558	-3.70562	-0.843432	-0.467921	-5.11567	-17	-3.26209	-17	-4.44957
CD133_Low_C12	CD133_low	-1.44972	-2.65395	-17	-6.56883	-4.56817	-2.75758	-6.84778	-17	-3.75698	-1.7969	-17	-17	-17	-2.03224	-17	-9.83432	-4.17563	-0.851419	-1.91271	-17	-6.29024	-17	-2.18358	-17	-1.74473	-4.75999	-7.40727	-17	-17	-3.66576	-17	-17	1.23689	-6.19301	-17	-4.93562	-6.84926	2.86349	-1.25226	-17	-4.19035	-3.80589	-2.24184	-3.76309	-3.24625	-5.02346	-9.85225	-17
CD133_Low_D1	CD133_low	-0.836666	-0.108859	-17	-7.50587	-2.88531	-2.69751	-2.06598	-5.79813	-1.61043	-2.07055	-17	-2.0064	-12.9425	-17	-17	-7.11441	-2.6626	0.70172	-2.27102	-17	-2.67295	-3.37496	-3.40183	-4.27324	0.515755	-3.27885	-17	-3.86349	-2.04469	-2.25486	-17	-17	1.66003	-6.49083	-11.0771	-3.89503	-7.10619	4.53273	-2.20223	-6.27657	-5.22378	-1.53295	-0.731945	-5.66331	-17	-6.22194	-17	-17
CD133_Low_D2	CD133_low	-1.10135	-0.683283	-17	-17	-5.46776	-1.76858	-2.16418	-17	-17	-1.69544	-17	-2.43991	-7.98106	-7.50412	-17	-8.20575	-2.16466	0.341897	-1.89109	-17	-2.80999	-4.70472	-17	-6.03008	0.743173	-17	-6.72811	-3.73527	-3.64933	-1.44872	-17	-17	1.40786	-3.49914	-17	-5.68959	-9.37757	3.88037	-1.79303	-3.80161	-17	-2.64866	-2.30088	-5.19479	-17	-3.89239	-17	-5.83556
CD133_Low_D3	CD133_low	1.45871	-2.82128	-17	-17	-2.18624	-17	-2.18082	-17	-4.12521	-1.21443	-5.82434	-0.685773	-6.22691	-17	-17	-4.92157	0.254594	-0.521692	-4.19466	-4.20511	-2.79089	-3.47978	-17	-1.35028	1.64538	-3.18299	-5.2495	-3.2103	-2.27542	-3.52892	-17	-17	2.79477	-3.67154	-9.18014	-3.22337	-3.03185	5.09575	-0.568272	-4.02759	-8.81255	-0.607169	-0.121266	-3.89816	-2.69729	-1.41574	-9.34675	-2.7936
CD133_Low_D4	CD133_low	0.258436	-0.143396	-17	-7.43127	-6.61527	-2.13315	-1.56598	-7.9988	-2.84458	-2.39357	-17	-17	-8.4003	-17	-17	-7.41735	-1.54702	-1.16003	-1.47649	-17	-3.5396	-17	-3.64866	-8.75542	2.5765	-5.11807	-8.70435	-6.39997	-3.61969	-0.968758	-17	-17	1.58118	-2.99432	-11.1954	-4.93394	-10.1711	3.90186	-2.45451	-5.22011	-4.39485	-1.19125	-1.93082	-4.36464	-8.13407	-5.14585	-11.5439	-4.7969
CD133_Low_D5	CD133_low	1.43126	-1.37265	-17	-15.7524	-9.616	-17	-3.00393	-6.61757	-3.50909	-4.65897	-2.42426	-0.67768	-9.74745	-5.4255	-17	-7.59838	-1.18809	-0.898179	-4.10169	-17	-6.60193	-3.22386	-10.3732	-5.07955	0.539104	-17	-7.78198	-9.10129	-17	-9.92573	-17	-17	1.56787	-4.54901	-14.13	-7.21669	-7.8831	3.91223	-1.72971	-5.41019	-17	-2.734	-2.21142	-4.00199	-5.20168	-4.65436	-17	-6.45636
CD133_Low_D6	CD133_low	-0.544771	-2.09916	-17	-17	-2.6246	-2.91479	-2.82194	-5.81477	-17	-17	-7.39161	-2.54577	-12.4447	-17	-2.42962	-8.4274	-17	-1.70913	-17	-17	-17	-17	-17	-2.99877	-2.48387	-17	-7.01259	-5.66946	-17	-3.11806	-17	-17	0.489571	-17	-17	-3.40967	-17	1.85085	-17	-17	-4.04617	-2.57608	-2.97078	-17	-3.2096	-4.72446	-17	-17
CD133_Low_D7	CD133_low	3.68691	-0.19348	-3.94196	-16.8518	-4.34498	-4.79091	-2.7255	-4.22308	-17	-2.57652	-1.75093	0.244802	-6.21519	-17	-4.37819	-6.0625	-0.532445	1.02276	-2.3984	-1.757	-2.64836	-2.53702	-2.37315	-2.50293	0.722685	-17	-6.4999	-17	-3.29887	-3.50607	-17	-17	2.54922	-17	-14.3984	-4.73421	-10.4298	5.20956	-1.16691	-3.18632	-1.68446	-0.940613	-0.410772	-2.70764	-17	-4.21551	-17	-17
CD133_Low_D8	CD133_low	0.481716	-4.13128	-17	-17	-7.9899	-4.64136	-3.68961	-6.17347	-2.86571	-17	-5.24416	-1.76484	-8.56472	-17	-17	-9.08315	-3.97174	-0.758396	-5.57973	-17	-5.12344	-5.35494	-17	-17	-1.82787	-17	-5.60071	-17	-17	-4.40812	-17	-17	1.22412	-7.91779	-17	-5.71746	-17	2.83382	-3.26361	-7.62688	-17	-1.96083	-2.36295	-4.11842	-17	-3.79341	-17	-17
CD133_Low_D9	CD133_low	1.74939	1.20439	-17	-15.9413	-2.11196	-3.81686	-3.08751	-8.55568	-1.57197	-1.21371	-3.77736	-0.462155	-7.12289	-17	-1.78303	-6.7229	-0.469195	0.387811	-2.34128	-2.84401	-2.6637	-1.94373	-5.3256	-2.76408	0.401243	-4.64054	-6.35397	-2.62561	-1.49751	-3.77619	-17	-17	2.71305	-3.19183	-17	-4.97049	-17	5.20196	-1.38783	-5.73018	-1.1979	-0.834361	-0.286306	-3.42012	-10.6687	-1.74306	-9.90795	-5.76318
CD133_Low_D10	CD133_low	2.22041	-0.0735259	-4.95668	-10.3573	-3.51663	-11.4631	-1.97331	-6.96396	-17	-2.86466	-4.03697	0.555327	-8.7754	-17	-2.36983	-6.56796	-1.25363	0.645568	-0.712588	-1.67186	-2.96507	-2.43949	-2.91241	-3.333	1.3743	-4.90616	-6.58203	-5.72671	-17	-4.22753	-17	-17	2.68465	-17	-16.5548	-4.65257	-17	5.03921	-1.43197	-2.66716	-5.49154	-1.78724	-0.220233	-3.66714	-17	-4.22932	-17	-4.22321
CD133_Low_D11	CD133_low	0.0078755	0.4233	-2.7526	-4.74869	-4.1176	-1.19107	-0.648898	-17	-0.41361	-1.91863	-9.19657	-17	-13.8134	-2.44825	-4.48278	-6.94423	-1.92417	-0.225933	-0.924642	-3.97441	-2.57459	-4.13687	-3.74852	-5.25254	1.86135	-3.15635	-5.442	-2.71034	-1.89073	-2.27085	-17	-17	1.9047	-2.23795	-9.85611	-4.38288	-9.61676	4.06461	-1.97719	-4.98073	-4.66935	-0.481119	-0.982099	-4.18321	-5.53502	-2.85693	-8.52459	-17
CD133_Low_E1	CD133_low	2.118	-1.53371	-17	-17	-3.68364	-8.76015	-1.89133	-17	-2.71773	-3.33134	-8.58884	-1.32419	-17	-17	-17	-9.6508	-0.835268	-0.511924	-1.67949	-17	-4.00603	-6.19215	-3.53118	-3.40956	-0.145398	-17	-8.22382	-4.87329	-1.973	-17	-17	-17	1.78414	-5.33123	-15.0524	-5.21861	-8.30548	3.80312	-1.3157	-3.43329	-3.14046	-1.51719	-0.67507	-6.65238	-17	-3.2487	-17	-5.72936
CD133_Low_E2	CD133_low	3.0779	1.56614	-17	-17	-4.50921	-3.72632	-0.501839	-7.41208	-2.3644	-0.935647	-6.65782	-3.14698	-8.47346	-17	-2.63959	-7.45753	-0.283788	0.723159	-1.50925	-3.51677	-2.43574	-2.36595	-3.84013	-3.73672	1.98664	-4.86207	-8.71483	-1.24403	-2.42163	-3.0461	-17	-17	2.80619	-7.00033	-17	-4.06867	-5.15743	5.67243	-0.0920023	-3.42575	-2.36738	-0.968936	-0.302651	-3.24628	-2.16567	-3.50126	-9.1005	-6.64158
CD133_Low_E3	CD133_low	-1.57802	3.31745	-17	-7.62993	-6.29423	-1.80725	-2.63094	-17	-17	-4.34013	-17	-17	-17	-17	-17	-11.2759	-1.87273	-17	-2.1262	-4.75422	-3.68955	-17	-1.61514	-11.6572	-1.67428	-17	-6.72771	-6.44547	-4.50801	-4.6813	-17	-17	1.00455	-1.85167	-9.37244	-4.18048	-6.07341	4.13829	-2.66761	-17	-3.14112	-1.84958	-2.59301	-5.11183	-10.0844	-5.7982	-8.94521	-17
CD133_Low_E4	CD133_low	3.02554	-0.491648	-17	-17	-17	-4.79826	-2.39057	-3.17356	-2.76764	-2.79679	-2.11224	1.40164	-9.04772	-17	-2.27398	-4.48308	-3.52661	1.17312	-4.68686	-1.8986	-2.54181	-0.0642047	-4.42729	-3.42079	-0.909354	-17	-6.54327	-11.2367	-17	-5.9787	-17	-17	3.43069	-5.18848	-8.78411	-4.90675	-10.4582	4.37624	-1.17418	-2.17186	-2.3359	-0.623126	-0.696363	-3.50253	-4.23376	-0.86529	-17	-3.7981
CD133_Low_E5	CD133_low	2.18079	-0.929859	-17	-17	-1.97622	-2.46197	-1.21933	-17	-1.76908	-17	-3.94158	-0.923636	-6.32936	-17	-17	-7.83994	-17	-0.888795	-1.85605	-17	-10.5587	-5.89437	-17	-17	0.3361	-17	-17	-5.80644	-17	-17	-17	-15.9974	3.11031	-1.10688	-8.08277	-1.8718	-4.21386	4.71251	-2.21914	-3.27823	-8.45104	-0.913662	-2.27311	-4.64681	-8.96471	-1.83806	-5.78621	-17
CD133_Low_E6	CD133_low	1.40563	0.232737	-17	-8.72315	-2.17542	-1.75749	-3.12252	-4.73354	-2.00407	-17	-3.05624	-1.27077	-7.29779	-17	-3.0715	-7.01287	-17	-0.808834	-0.586064	-4.13102	-17	-2.6374	-4.01597	-17	-1.50291	-17	-17	-9.03537	-1.26017	-9.61408	-17	-2.15425	2.68163	-0.222476	-10.1268	-3.21089	-2.41835	3.86612	-2.63051	-0.283129	-8.79359	-1.74288	-1.76531	-4.69871	-17	-3.76232	-6.83419	-3.56411
CD133_Low_E7	CD133_low	0.0794868	0.66215	-17	-7.3399	-2.15235	-2.96138	-1.01944	-8.13145	-0.0966386	-1.43228	-6.82025	-17	-7.15428	-17	-1.85694	-7.68058	-3.26758	-0.47372	-1.95193	-4.19742	-3.44146	-2.73793	-2.67682	-17	1.37408	-5.86718	-8.44698	-3.4019	-3.91144	-4.64974	-17	-17	1.89578	-2.3888	-10.4507	-6.24201	-17	4.70936	-1.24185	-4.83151	-1.98304	-0.62571	-2.26026	-3.92709	-2.43592	-2.46337	-9.02087	-4.49229
CD133_Low_E8	CD133_low	0.73659	0.536883	-17	-17	-4.5726	-4.04905	-3.40159	-17	-3.64982	-2.22719	-10.2794	-3.40769	-10.8802	-17	-17	-7.71792	-3.92953	-0.825726	-2.2228	-4.977	-6.55607	-5.2704	-5.23148	-17	0.337279	-5.54795	-6.74624	-4.65896	-17	-3.51821	-17	-17	1.19903	-5.81385	-12.8258	-5.43204	-9.25065	4.03214	-1.82162	-17	-5.51921	-1.7326	-2.27098	-7.26956	-5.40738	-4.36063	-17	-4.47479
CD133_Low_E9	CD133_low	0.561907	1.59678	-17	-10.4289	-1.54754	-2.77025	-1.24982	-17	-1.17412	-2.22924	-4.39444	-17	-5.56158	-4.83341	-2.23368	-6.72042	-0.708752	-0.169842	-2.44693	-3.72672	-3.88354	-1.81872	-3.28354	-2.17653	0.736963	-17	-9.28338	-3.10867	-1.38565	-17	-17	-17	2.51756	-2.23844	-7.35279	-4.81783	-8.2557	4.58167	-2.08966	-3.71956	-17	-1.19689	-2.06099	-6.45333	-4.81805	-2.70938	-7.31136	-3.55205
CD133_Low_E10	CD133_low	4.40205	0.795294	-17	-10.393	-4.26514	-2.6556	0.330135	-4.6676	-2.46443	-0.717647	-4.1104	0.16194	-8.53044	-17	-7.56307	-6.91278	-0.537998	0.917786	-1.67403	-2.12708	-3.2723	-3.2361	-0.876432	-2.77912	-1.87796	-17	-7.64542	-2.88709	-1.29891	-17	-17	-17	3.70665	-1.67357	-10.1532	-3.96188	-17	5.89806	0.316906	-1.24638	-7.33619	-0.883951	0.912177	-4.0291	-17	-0.725175	-17	-2.77884
CD133_Low_E11	CD133_low	-3.30804	1.9403	-4.67349	-17	-6.09113	-17	-0.932512	-17	-0.104147	-1.34351	-6.5372	-17	-7.9695	-3.32484	-4.27672	-4.29584	-1.23956	0.631819	-1.93777	-3.60485	-4.29434	-4.25473	-4.04955	-5.1891	0.159116	-4.78109	-7.36725	-2.04603	-1.5021	-9.0015	-17	-17	2.1795	-7.92031	-12.58	-3.72347	-10.5356	5.13362	-1.77551	-17	-4.82395	-1.84855	-2.8407	-3.30838	-8.55128	-2.33203	-9.09135	-3.26866
CD133_Low_E12	CD133_low	1.40767	-0.864168	-17	-4.63328	-17	-4.65673	-2.34653	-17	-2.21152	-3.86088	-6.74129	-17	-17	-2.50256	-3.78204	-7.42873	-2.76983	-0.465969	-1.22304	-17	-5.51457	-5.4359	-2.06899	-5.19817	-1.514	-3.02967	-11.409	-17	-4.09875	-2.34419	-17	-17	1.51651	-3.18052	-10.6192	-5.04849	-7.59267	3.60207	-0.810438	-5.27497	-17	-1.60301	-1.26036	-3.90488	-17	-3.96367	-17	-17
CD133_Low_F1	CD133_low	0.486883	-2.19412	-17	-17	-17	-17	-17	-17	-17	-17	-17	-3.74163	-16.0623	-17	-3.57126	-10.5601	-2.43539	-2.91424	-17	-5.88799	-5.02264	-5.80797	-5.04697	-17	-1.54661	-17	-8.61864	-17	-17	-17	-17	-17	0.439992	-6.48343	-17	-4.81359	-5.21922	1.9616	-2.94803	-5.35347	-4.58887	-7.97751	-2.41417	-17	-17	-9.67239	-17	-17
CD133_Low_F2	CD133_low	1.94943	-2.33904	-3.84458	-17	-3.72427	-4.68535	-4.01778	-17	-4.09485	-3.33041	-17	0.191987	-12.7407	-17	-4.9269	-9.24278	-2.44016	-0.455392	-3.91617	-8.71128	-5.02323	-5.16978	-4.47586	-17	-0.809761	-4.79775	-7.78836	-9.45409	-2.38032	-4.78535	-17	-17	1.52808	-4.29776	-9.60216	-4.55217	-7.00094	3.62218	-1.39113	-8.76184	-9.87119	-2.47959	-1.80747	-4.71711	-4.71931	-4.84055	-8.83007	-3.88526
CD133_Low_F3	CD133_low	-1.62668	0.0617164	-17	-8.25499	-2.97891	-17	-3.96147	-17	-9.59322	-4.51642	-7.0219	-2.65101	-8.6546	-17	-2.33532	-8.25877	-3.70878	-0.710639	-4.17436	-17	-4.20771	-4.57775	-17	-4.17558	-0.0134652	-4.26086	-6.54818	-3.43685	-3.47608	-2.4051	-17	-17	1.7261	-2.66603	-10.7927	-5.10606	-17	3.99777	-4.02286	-17	-5.0571	-2.68778	-2.07127	-7.96385	-17	-5.65132	-17	-3.67249
CD133_Low_F4	CD133_low	0.102482	2.68113	-3.4948	-7.15202	-3.99446	-2.43811	-0.535056	-17	-1.75748	-0.879061	-4.19518	-17	-10.379	-17	-2.34271	-4.94164	-0.455743	1.7462	1.10238	-1.82146	-2.284	-3.34581	-17	-3.49988	2.36822	-17	-8.39329	-2.20179	-3.2885	-3.25303	-17	-17	3.49549	-1.85419	-12.7688	-5.66522	-5.07371	5.72492	0.744038	-3.2958	-2.01495	-0.821704	-0.504101	-3.24198	-8.83327	-2.5757	-17	-17
CD133_Low_F5	CD133_low	-1.04353	-4.41022	-17	-8.93275	0.552087	0.0564855	-1.31262	-3.87594	-17	-1.01556	-2.04552	-1.51653	-7.21643	-17	-17	-8.10116	-17	1.43805	-17	-2.4961	-1.61546	-0.229842	-17	-2.53745	-0.833235	-17	-17	-3.52719	-17	-5.92363	-17	-17	4.05659	1.57262	-6.56835	-3.12414	-2.3743	5.67138	-0.718196	-0.942696	-7.28254	-1.13057	0.309224	-2.81165	-5.70444	-0.526244	-6.7499	-3.65789
CD133_Low_F6	CD133_low	1.86398	1.84071	-17	-12.9366	-3.6712	-4.84037	-0.775415	-17	-2.18429	-0.35531	-5.70321	-5.57404	-7.49662	-17	-3.60611	-7.38612	-0.71519	-0.89747	-1.58874	-1.51564	-4.04189	-2.40909	-2.04652	-3.11257	0.894035	-17	-9.22671	-1.95771	-1.87926	-2.51099	-17	-17	2.25685	-3.42426	-11.3226	-6.80661	-4.1358	5.38267	-0.523617	-3.16327	-2.66204	-1.07401	-0.932566	-3.49467	-17	-1.8786	-7.91859	-3.23662
CD133_Low_F7	CD133_low	0.479806	0.147949	-17	-17	-17	-2.92673	-17	-6.8523	-17	-1.7521	-9.976	-2.58305	-10.6168	-4.92365	-2.12899	-9.7812	-3.85171	-3.36073	-5.41869	-17	-7.86262	-3.82511	-17	-17	-0.434589	-17	-7.78968	-5.01589	-3.05864	-17	-17	-17	0.766666	-9.42136	-17	-5.74994	-17	3.19258	-3.01841	-17	-3.21449	-1.98866	-3.70149	-5.49354	-17	-4.13882	-10.6227	-17
CD133_Low_F8	CD133_low	-0.31549	1.98114	-0.450865	-5.77116	-3.30278	-1.02949	-1.47286	-17	-4.48174	-0.704864	-17	-17	-13.2479	-1.89273	-17	-6.62302	-2.16445	-0.457607	0.646174	-3.22326	-2.86891	-17	-2.67481	-3.5242	0.107367	-3.32702	-8.8202	-5.50932	-2.58493	-0.968589	-17	-17	3.01003	-1.53022	-9.95319	-4.90554	-6.12197	5.22763	-0.55666	-2.44296	-4.64061	-0.57424	-0.639315	-5.31691	-6.68762	-2.48339	-11.1338	-4.93855
CD133_Low_F10	CD133_low	-0.859917	-0.457292	-17	-8.0175	-3.52088	-1.69421	-2.82084	-17	-3.68974	-2.61216	-17	-17	-17	-17	-1.78144	-9.46618	-17	-1.17936	-4.18583	-17	-4.38889	-3.53669	-2.75775	-4.34104	0.808011	-17	-17	-3.64671	-1.65516	-2.21295	-17	-17	0.986309	-2.25282	-11.2033	-4.10073	-17	2.47948	-2.39249	-4.95016	-4.41836	-2.34596	-1.63196	-4.75419	-8.16928	-3.24617	-7.86263	-4.36036
CD133_Low_F11	CD133_low	1.92512	0.103552	-17	-17	-1.10676	-3.30936	-1.82919	-17	-4.50452	-4.26218	-17	-0.18807	-8.55173	-17	-1.24955	-8.16758	-17	0.598515	-1.73018	-3.81796	-2.93063	-0.754912	-17	-17	0.864118	-6.09173	-8.37253	-17	-1.95868	-3.09367	-17	-17	3.61263	-2.245	-10.8318	-3.95741	-3.95254	4.98904	-0.857969	-3.22303	-2.35766	-1.29481	-0.467744	-4.89492	-17	-2.98933	-7.35755	-5.08332
CD133_Low_F12	CD133_low	1.87332	0.838719	-17	-9.46757	-2.79223	-7.19247	-2.07016	-5.24364	-0.0932135	-1.39722	-3.0424	0.36245	-7.55619	-3.67849	-1.74037	-4.20342	-1.73558	0.786335	-1.09285	-2.00134	-2.96315	-1.66619	-1.40729	-1.98189	1.08884	-17	-6.33468	-2.65141	-4.89637	-4.49891	-17	-11.6303	3.2914	-2.01417	-8.72272	-3.49507	-7.9175	5.61138	-0.47008	-4.18843	-7.53638	-1.40819	-0.475495	-3.49912	-5.73608	-2.87952	-8.96946	-4.27542
CD133_Low_G1	CD133_low	0.89879	0.243836	-17	-7.9263	-17	-17	-2.1878	-17	-17	-8.32359	-6.88677	-3.08885	-10.5696	-3.297	-2.67435	-9.7913	-3.47427	-0.406727	-3.28089	-5.73856	-3.49671	-2.05271	-4.81673	-17	-0.4961	-17	-7.00965	-4.91334	-17	-17	-17	-17	1.28416	-17	-17	-3.23242	-6.78963	4.69646	-1.90137	-6.197	-2.99911	-2.58914	-1.9805	-3.91934	-17	-3.10077	-17	-17
CD133_Low_G2	CD133_low	2.592	0.141193	-17	-17	-2.39381	-2.07685	-1.8675	-17	-17	-1.50469	-17	-1.21568	-8.01532	-17	-3.95303	-7.90555	-4.67435	1.07954	-0.761513	-3.05928	-1.41539	-3.27876	-1.41266	-4.761	2.01326	-3.84326	-5.46975	-4.80916	-17	-1.82933	-14.5531	-17	3.47099	-1.30006	-17	-4.12891	-8.65573	5.35167	-0.841329	-3.73792	-17	-2.34128	-0.918481	-3.64996	-6.28744	-2.41681	-17	-5.80044
CD133_Low_G3	CD133_low	0.940022	-1.68995	-17	-7.93601	-17	-17	-2.90475	-17	-17	-1.18306	-7.01736	-0.834161	-9.98782	-17	-17	-8.10233	-3.53432	-0.110813	-2.34196	-3.18035	-4.29895	-6.74957	-1.2632	-17	0.201228	-4.64032	-17	-4.34206	-2.60289	-1.83694	-17	-17	1.9317	-17	-17	-4.72055	-17	3.74291	-0.783659	-4.74746	-4.34409	-2.71364	-1.121	-17	-17	-2.82402	-17	-4.76893
CD133_Low_G4	CD133_low	1.249	0.834873	-17	-8.68228	-3.29777	-17	-1.21429	-7.78596	-2.29997	-0.668411	-4.28644	0.129028	-5.59669	-17	-0.543243	-5.39698	-2.32976	0.916263	-1.09506	-0.837029	-1.79392	-0.300663	-3.32914	-2.16653	1.53901	-17	-4.94899	-4.73939	-0.752352	-1.08568	-17	-17	3.72542	-3.08215	-15.3108	-4.52368	-3.90988	6.37066	-0.257213	-2.27094	-2.48992	-0.320117	0.248005	-2.89747	-10.003	-2.11663	-6.73095	-5.11965
CD133_Low_G5	CD133_low	1.35792	0.796608	-17	-8.4394	-3.22309	-4.47249	-1.06825	-5.60531	-2.50154	-1.83617	-4.77024	-0.626936	-6.85867	-17	-1.55592	-7.90437	-1.62376	0.669956	-1.02973	-17	-3.32571	-2.57457	-3.93932	-2.36845	0.149452	-6.2117	-17	-1.66598	-4.62426	-9.55007	-17	-17	2.51279	-2.7522	-10.3659	-5.55524	-17	4.54689	-0.992441	-2.63447	-3.95663	-1.38366	-0.899448	-5.22419	-5.52717	-2.45917	-17	-4.21513
CD133_Low_G7	CD133_low	3.43847	0.427078	-17	-14.213	-3.13598	-4.18631	-3.03298	-17	-4.33686	-1.60728	-3.13955	-0.722672	-10.9629	-17	-1.79898	-7.02225	-1.67579	0.733136	-2.54274	-5.61221	-2.56611	-0.833741	-1.68602	-17	0.235895	-17	-15.8562	-2.56405	-3.89232	-9.66895	-17	-17	2.48894	-3.48919	-12.9254	-4.02818	-4.94944	5.12584	-1.01767	-4.8987	-3.08992	-0.69425	-0.828123	-3.93346	-7.12544	-1.79372	-17	-5.47879
CD133_Low_G8	CD133_low	2.36135	-3.01158	-17	-17	-2.9072	-4.02034	-17	-5.40909	-17	-3.38762	-4.51887	-2.47201	-13.7316	-17	-17	-7.95523	-0.243142	-0.223918	-5.94881	-17	-11.7054	-5.34477	-8.54591	-17	-0.711889	-17	-5.17826	-17	-17	-3.04075	-17	-17	0.753757	-17	-13.6756	-4.66478	-17	3.0944	-2.56898	-7.74865	-3.70517	-2.82846	-1.47303	-5.45785	-17	-2.96594	-6.68496	-5.51714
CD133_Low_G9	CD133_low	1.65202	-0.509218	-17	-13.134	-3.35322	-6.20113	-0.783971	-5.37072	-17	-1.45885	-4.62045	-1.30681	-8.47436	-17	-1.53167	-6.66093	-4.06924	0.0842908	-1.00038	-3.13536	-1.64581	-2.19132	-3.19236	-3.66617	1.03086	-17	-6.12691	-17	-4.74311	-4.49927	-17	-17	3.31012	-5.24618	-10.3723	-4.1864	-7.28927	4.92944	-2.21234	-2.08002	-17	-1.20178	-0.399737	-3.58337	-17	-3.21476	-17	-4.41273
CD133_Low_G10	CD133_low	1.69948	1.42364	-3.50064	-4.44959	-1.75931	-2.81376	-0.265276	-17	-1.0927	-1.23933	-4.43187	-17	-8.69894	-3.23341	-2.35959	-6.78727	-0.384444	0.196126	-0.0129836	-2.72864	-3.32498	-1.84438	-0.994142	-5.08134	2.08832	-4.83476	-8.89507	-4.04396	-2.08534	-2.18922	-17	-17	3.1254	-2.92426	-8.90655	-8.16139	-3.33397	5.81512	-0.0385362	-3.43108	-3.39103	-0.338103	0.0914729	-2.39787	-17	-1.70418	-6.61761	-3.43002
CD133_Low_G11	CD133_low	0.136114	-2.50065	-17	-17	-1.95975	-2.07787	-1.50732	-17	-17	-2.78605	-5.40153	-17	-17	-17	-2.13138	-13.7114	-17	-2.01968	-17	-7.85265	-5.97104	-17	-17	-17	-17	-17	-17	-4.77682	-17	-17	-17	-17	2.04426	-0.752715	-8.74233	-2.5506	-17	3.0365	-1.68409	-2.07714	-17	-1.0818	-0.568711	-5.36864	-17	-3.40391	-6.87226	-3.78782
CD133_Low_H1	CD133_low	-1.28119	0.343214	-17	-13.3876	-17	-3.09472	-2.98281	-17	-1.04766	-2.55006	-7.02562	-17	-17	-17	-3.81154	-8.28481	-1.19298	-0.482731	-2.11781	-3.33542	-3.8259	-4.40957	-4.8623	-3.71247	-0.0584568	-4.57716	-17	-4.08364	-6.87832	-4.12759	-17	-17	1.19467	-3.62597	-17	-3.6889	-17	4.26883	-1.47453	-4.78785	-17	-1.75456	-1.80833	-4.18856	-17	-1.75312	-17	-7.6168
CD133_Low_H2	CD133_low	-0.161166	1.50102	-17	-9.87749	-4.18265	-4.50441	-1.17647	-17	-2.96095	-1.40275	-5.41101	-3.8728	-13.6688	-17	-1.73996	-8.22359	-1.52106	-2.55671	-2.0579	-2.51789	-2.93783	-5.36868	-3.75388	-3.43089	1.06039	-3.98408	-4.95036	-2.14239	-17	-17	-17	-17	1.62252	-8.23483	-17	-3.05387	-8.30837	4.18044	-1.20766	-17	-17	-1.23278	-1.8728	-5.2534	-5.03288	-4.43799	-10.3333	-4.97011
CD133_Low_H3	CD133_low	0.373932	-0.472207	-5.09303	-17	-4.00393	-2.71128	-0.99968	-8.76387	-4.21655	-3.65655	-3.09338	-2.34396	-8.69224	-17	-1.46128	-9.75611	-2.03477	-2.86981	-3.80147	-3.08328	-6.15332	-5.41018	-3.77391	-6.20653	-0.405911	-17	-17	-4.81084	-3.05147	-2.92827	-17	-17	1.36113	-3.1154	-11.7747	-4.6105	-17	3.55527	-2.45019	-3.55187	-9.65183	-3.10178	-1.42682	-4.5683	-9.57225	-4.78752	-7.41831	-17
CD133_Low_H4	CD133_low	3.73023	-0.255564	-2.89981	-11.1689	-3.16351	-7.28421	-1.05646	-4.61509	-17	-17	-1.73256	0.854611	-11.44	-17	-1.65102	-6.41098	-0.437238	1.37546	-2.8298	-2.07311	-4.69661	-0.943782	-1.5447	-2.47755	-0.462802	-17	-6.00882	-5.83135	-3.78265	-1.6622	-17	-17	3.58248	-2.35219	-11.116	-4.36926	-5.23929	5.63615	0.162357	-2.00732	-2.22605	-1.46677	0.255295	-3.7049	-3.52504	-1.22665	-8.47863	-5.98396
CD133_Low_H5	CD133_low	0.350344	1.41643	-17	-4.79435	-0.912975	-0.423028	-1.08145	-17	-0.264641	-2.36465	-17	-17	-17	-17	-17	-2.21441	-2.42761	1.21416	0.422368	-17	-4.16818	-2.81761	-17	-17	1.4462	-17	-4.99485	-4.90856	-0.87373	-17	-17	-17	4.01109	-0.603407	-7.6787	-1.60776	-2.86442	5.85282	-0.76556	-2.45098	-1.92732	-1.77721	-1.30045	-2.64799	-6.03207	-2.84255	-6.44763	-1.58613
CD133_Low_H7	CD133_low	0.915195	0.915967	-1.20862	-17	-2.28771	-2.48255	-2.41451	-17	-2.62208	-2.3394	-17	-17	-8.64553	-7.01985	-17	-7.70193	-17	-0.629168	-0.649626	-6.17781	-4.46695	-17	-3.37762	-1.57949	-0.649894	-17	-5.31269	-3.93498	-2.38319	-2.08586	-17	-13.1412	3.3221	-1.54944	-8.33179	-1.98768	-17	4.77925	-0.547893	-1.81276	-2.40604	-1.39224	-0.175557	-4.34475	-17	-1.03581	-5.72295	-4.73694
CD133_Low_H8	CD133_low	1.51786	-2.86676	-17	-10.4035	-2.30076	-17	-1.71298	-17	-17	-17	-3.38881	-1.28807	-17	-17	-17	-10.9537	-17	-0.577943	-4.25361	-3.64719	-7.44418	-17	-17	-17	-2.97416	-17	-17	-3.45308	-17	-2.47305	-17	-17	2.82741	-0.765591	-5.61777	-2.18708	-6.11724	4.02878	-2.2204	-1.21486	-17	-2.23744	-3.22304	-4.18115	-5.12647	-2.57344	-7.76311	-4.45544
CD133_Low_H9	CD133_low	2.90545	-17	-17	-12.8232	-2.28858	-4.71794	-2.6856	-3.61401	-17	-17	-6.51351	-2.01144	-17	-17	-17	-8.08238	-17	-1.14813	-2.88687	-17	-7.11545	-1.69663	-17	-3.27332	-0.279464	-17	-17	-4.72903	-17	-8.16682	-17	-17	3.65131	-2.64686	-17	-3.87057	-3.482	4.81758	-1.14344	-0.884348	-17	-3.08856	-0.334032	-2.97965	-3.68736	-3.98186	-6.61759	-1.91409
CD133_Low_H10	CD133_low	3.59668	0.593511	-2.80996	-8.76866	-1.73901	-1.05086	0.332248	-17	-0.962451	0.0279816	-17	-0.290417	-17	-6.46282	-3.156	-6.38523	-2.65913	2.40496	0.497456	-2.63853	-1.0237	-1.94998	-0.502497	-1.45534	2.72546	-17	-4.91852	-4.28881	-1.99526	-4.17156	-17	-17	4.62794	-2.82504	-9.76698	-3.39818	-17	6.36377	0.407734	-1.79011	-1.58096	0.151642	0.519979	-2.87073	-4.59922	-1.20246	-17	-3.11009
CD133_Low_H11	CD133_low	0.118474	-4.39311	-17	-17	-1.13113	-1.75724	-1.47745	-17	-17	-3.19351	-17	-2.83534	-17	-17	-17	-17	-17	-3.39083	-1.5256	-17	-3.63604	-17	-8.79342	-17	-2.82593	-17	-17	-4.57257	-17	-17	-17	-17	2.20315	-0.919055	-7.48697	-1.85766	-4.40349	3.21602	-1.40337	-17	-17	-3.0102	-2.835	-5.52371	-17	-2.08669	-6.49999	-17
[truncated: 42 more columns]
