# Supplementary material for: Integrated time-lapse and single-cell transcription studies highlight the variable and dynamic nature of human hematopoietic cell fate commitment
Source: PLoS Biol. 2017 Jul 27;15(7):e2001867. doi: 10.1371/journal.pbio.2001867 (PMC5531424; doi:10.1371/journal.pbio.2001867)
Supplement: S2 Data — (XLSX) [file pbio.2001867.s012.xlsx]

## Sheet: Generation_CycleLength
Generation	Duration_Hours
1	68.1
2	22.4
3	20
4	25.5
5	24.7
3	22.4
4	30.8
4	18.9
4	27.6
2	24.6
3	45.4
4	25.4
3	31.7
4	28.9
4	25.3
1	52.9
2	19.3
3	20
4	23.8
4	27.3
3	17.2
4	21.5
5	25
5	19.9
4	19.8
5	23
2	20
3	17.2
4	26.1
4	20.3
3	17.2
4	24.4
5	20.4
4	23.9
5	18.1
1	47
2	17.5
3	17.6
4	19.7
5	16.3
5	17.2
4	18.8
5	20.6
5	18.9
3	20.7
4	16.3
5	15.3
5	17.8
4	17.1
5	25.7
2	18.7
3	13.8
4	18.9
5	24.7
5	24.3
4	16.5
5	19.8
5	21
3	18.1
4	14.6
5	22.1
5	21.2
4	14.1
5	20.7
5	18.7
1	63.9
2	17.4
3	15.8
4	17.6
5	18.7
2	16.9
3	17.4
4	14.3
5	13.3
4	15.5
5	20.5
3	17.8
4	15.7
5	17.8
5	14
4	16.2
5	18.2
5	17.2
3	13.9
4	17.9
5	19.1
5	23.1
4	15.4
5	18.9
5	17.8
4	15.6
5	13.6
5	15.6
5	18.7
5	21.3
5	20.3
1	66
2	26.2
3	32.3
2	29.8
3	31
3	25.6
3	31
1	75.7
2	21.8
3	28.2
2	23.1
3	17.4
4	13.9
4	14.2
3	15.5
4	14.4
4	15.9
3	17.6
4	18.7
4	19
1	67.5
2	19.7
3	29.9
3	22.1
2	23.4
3	21.6
4	24.3
4	22.1
3	21.2
4	16
4	20.3
4	27.4
1	53.5
2	17
3	16.7
3	16.3
4	17.8
2	16.3
3	26.1
4	15.9
3	19.4
4	16.6
4	18.7
4	16.9
1	69.6
2	15.8
3	16
4	16.4
5	18.8
5	17.2
3	15.3
4	17.5
5	20.9
5	19.2
4	18.5
5	20
4	17.1
5	20.6
5	20.2
2	18.6
3	15.6
4	17.3
4	18.5
5	16.6
3	18.2
4	24.4
4	24.3
5	22.6
1	79.7
2	22.5
3	15.5
2	22.8
3	19
4	15.7
3	21.2
4	15.2
3	16.5
4	15.4
4	13
4	13.2
1	56.5
2	50.5
2	22.7
3	21.4
4	26
4	25
3	23.1
4	26.1
4	24.9
1	75.4
2	25.4
3	24.8
2	25.8
3	33.3
3	26.7
1	41.4
2	23
3	29.5
2	29.3
3	30.2
3	40.6
3	33.3
4	33.1
4	35.8
4	36.1
1	60.8
2	17.6
3	16.9
4	17.7
3	15.2
4	21.5
4	20.1
2	16.6
3	18.2
4	21.9
4	19.8
4	17.6
3	18.8
4	18.3
4	18.8
1	51
2	26
3	30.8
3	25
4	22.4
4	22.8
4	27.7
1	70.2
2	24.9
3	22.3
3	23.6
2	25.1
3	27.6
3	23.1
1	38
2	12.1
3	9.9
4	10.9
5	11.6
5	12.2
4	11.6
5	15.3
5	11.7
3	12
4	8.8
5	12.5
2	13.5
3	10.5
4	12
5	11.7
5	11.4
4	12.2
5	11.4
5	9.1
5	12.8
4	9.3
5	10.8
5	11.7
3	10.4
4	11.5
5	10.4
5	10
4	9.6
5	9.8
5	10.3
1	65.6
2	17.6
3	14
4	15.9
5	19
4	18.1
5	20.1
5	20.5
3	14.5
4	17.5
4	21
5	16.1
2	16.6
3	14.8
4	16.9
5	18.5
3	13.9
4	17.9
5	18.1
5	20.6
5	16.4
4	18.7
4	16
5	20.3
5	23.4
1	54.5
2	15.2
3	15.3
4	32.5
2	15.2
3	16.9
4	15.2
5	19.2
3	17.3
4	18.2
4	18.3
3	15.6
4	19.2
4	21.7
4	18.4
5	21
5	19.2
5	19.1
4	18.9
5	20.4
5	18.3
5	20.8
5	20.4
1	50.7
2	15
3	14.8
4	13.9
3	15.2
4	14.8
5	11
2	14.9
3	14.2
4	19.9
3	15.5
4	20.1
5	10.8
4	17.6
4	14.9
5	13
5	12.2
5	20.8
4	13.7
5	16.8
5	16.1
4	19.9
5	13.8
5	13.7
5	16.1
1	51.1
2	18.5
3	24.1
2	17.8
3	19
4	28.4
4	26.7
3	19.5
4	21.4
5	21.9
4	20.6
5	25.1
3	16.9
4	28.7
4	28.4
5	19
5	18.5
1	47.5
2	21.1
3	18
4	16.1
5	14.6
5	14.5
4	17
5	17.5
5	15.5
3	16.3
4	16.8
5	12.8
5	13.3
4	17.9
5	24.9
5	21.5
2	18.4
3	18.2
4	15.7
5	19
5	19.1
4	15.6
5	17.6
5	18
3	19.8
4	15.8
5	14.6
5	15.2
4	14.5
5	23.4
5	26.3
1	72.5
2	18
3	19
4	19.9
2	17.7
3	22.3
4	19.4
3	21.2
4	20.6
4	21.2
3	17.7
4	18.2
4	18.4
4	19.2
1	38.3
2	23.5
3	23.4
4	22.4
4	22.5
5	25.2
5	24.4
5	27.6
2	20.9
3	22.3
4	25.3
4	30.3
3	26.4
4	22.7
5	26.6
5	27.4
3	22.6
4	22.2
4	20.3
5	31.9
4	20.1
5	29.6
5	29.5
1	62
2	31.9
3	26.1
3	26.8
2	30.3
3	26.6
3	27.5
1	38.1
2	25.7
3	23.4
4	28.3
4	27.8
2	26.5
3	17.7
4	17.4
5	19.4
5	18.8
4	15.1
5	18.1
5	22.4
3	23.8
4	20.9
3	18
4	17.1
5	17.3
4	18.3
4	18.5
5	19.3
5	13.1
5	18.8
1	35.5
2	15.6
3	21.8
4	27.6
3	20.5
4	22.2
5	32.3
5	26.7
4	29.2
5	26.6
5	27.9
2	15.9
3	21.2
4	31.7
4	26.8
3	22.3
4	36.6
4	33.5
5	30.5
5	31
5	34.1
1	47.7
2	21
3	21.8
2	21.8
3	18.5
4	19.2
4	15.8
3	19.2
4	17.3
4	15.9
1	56.7
2	19
3	17.9
4	13
2	18.8
3	17.3
4	15.1
3	17.7
4	14.8
5	13.2
5	14
4	14.7
5	15.1
5	18.3
4	14.9
5	17.8
5	16.9
4	13.1
5	15.9
5	15
3	18.4
4	23.6
4	29.6
1	47.3
2	21.6
3	20.5
4	28.7
4	31.8
3	24.8
4	34.3
2	24.1
3	22.1
4	33.9
3	20.6
1	42.6
2	20.7
3	28.1
4	42.1
3	24
4	30.8
2	23.4
3	35
4	31.5
4	28
3	39
1	45.2
2	21.9
3	17
4	20.3
5	21.7
5	20.1
3	17.1
4	20.9
5	19.2
2	24.3
3	25.2
4	22.7
4	24.7
3	23.3
4	27.7
4	20
5	21.1
5	21.4
4	21.1
4	21.6
5	22
5	21.3
5	23.5
1	39.5
2	17.7
3	18.5
4	18.3
3	17.3
4	19.9
4	20.3
2	19.8
3	14.3
4	18.4
3	16.4
4	14
5	17.2
5	18.9
4	15.2
5	17.9
5	19.6
4	15
5	21.5
5	20.4
4	17.2
5	18.8
5	17.5

## Sheet: Morphology_Prestimulated_Medium
Cycle_Length	Switch_Frequency	Roundness	symetric
23.4567	0.0426318	0.00881057	TRUE
19.1856	0.521225	0.064632	TRUE
17.4806	0.228826	0.115271	TRUE
17.3256	0.115436	0.139165	TRUE
26.1261	0.0765518	0.0435069	TRUE
23.0089	0.0869229	0.0381737	TRUE
17.05	0.117302	0.030303	TRUE
15.7756	0.126778	0.0982533	TRUE
22.6644	1.14717	0.154255	FALSE
22.6989	0.26433	0.101669	FALSE
25.3511	0.078892	0.0774457	TRUE
17.5494	0.227927	0.21001	TRUE
24.8	0.322581	0.0590278	FALSE
13.3583	2.24579	0.590975	FALSE
16.6056	1.08397	0.460187	TRUE
15.1667	0.527473	0.187179	TRUE
14.875	0.268908	0.220915	TRUE
17.7382	0.789257	0.377561	FALSE
20.9743	0.667482	0.884488	TRUE
16.2153	0.18501	0.0352188	FALSE
23.449	0.511748	0.304059	FALSE
31.8249	0.0628438	0.0451332	FALSE
26.4948	0.679378	0.805356	FALSE
15.9038	0	1	TRUE
21.7531	0.551646	0.43755	TRUE
18.7073	0.21382	0.142461	FALSE
21.4762	0.186253	0.679291	FALSE
23.3279	0	1	TRUE
24.2624	0.494593	0.224679	FALSE
19.7976	0.303068	0.945804	TRUE
31.3617	0.701493	0.370675	FALSE
19.9778	0.600667	0.125	TRUE
17.5667	0.455408	0.165686	TRUE
15.7583	0.126917	0.165027	TRUE
32.24	0.0620347	0.0288462	TRUE
17.3944	0.114979	0.0633663	TRUE
16.6367	0.120216	0.0766046	TRUE
15.345	0.0651678	0.0123457	TRUE
19.0478	1.15499	0.409584	FALSE
21.3383	1.21846	0.225182	FALSE
28.0894	0.0712011	0.0361741	TRUE
11.6594	1.11498	0.174298	FALSE
23.3189	0.128651	0.113737	FALSE
10.5778	1.51261	0.540441	FALSE
13.825	0.867993	0.348805	TRUE
16.8583	0.83045	0.394464	FALSE
15.1861	0.131699	0.254802	TRUE
19.0015	0.21051	0.835155	TRUE
18.0151	0.333054	0.946206	TRUE
21.182	0.0944198	0.0351307	TRUE
23.3625	0	1	TRUE
26.789	0.149315	0.0368217	TRUE
17.9286	0	1	TRUE
21.0609	0	1	TRUE
19.1919	0.729476	0.423805	FALSE
17.2709	0.231603	0.134269	TRUE
20.4379	0.0978576	0.993226	FALSE
35.9783	0.277946	0.971621	FALSE
23.2067	0.775636	0.739746	FALSE
16.3884	0	1	TRUE
22.1478	0.451513	0.273717	TRUE
17.1533	0.582977	0.165663	TRUE
13.8467	0.144439	0.0920398	TRUE
13.9156	0.143724	0.169554	TRUE
30.5867	0.032694	0.0152027	TRUE
17.5667	0.113852	0.0941176	TRUE
26.1089	0.229807	0.219657	TRUE
15.5	0.387097	0.09	TRUE
15.4483	0.776783	0.190635	TRUE
7.56056	2.38078	0.728929	FALSE
33.2389	0.120341	0.0943005	TRUE
18.1006	1.43642	0.404377	FALSE
27.6244	0.651597	0.362219	FALSE
11.9778	0.166976	0.982143	TRUE
13.9806	0.858335	0.426982	FALSE
15.2639	0.655141	0.211465	FALSE
15.5167	0.128894	0.477444	TRUE
16.8383	0.118777	0.932169	FALSE
18.1708	0	1	TRUE
19.0361	1.36583	0.195455	FALSE
22.2896	0	1	FALSE
26.5986	0.0751918	0.0845804	TRUE
23.3452	0.171341	0.670126	FALSE
20.4032	0	1	TRUE
20.7147	0.193099	0.987469	TRUE
17.8247	0.89763	0.360194	TRUE
22.03	0	1	TRUE
24.0547	0	1	TRUE
17.4267	0.229533	0.281033	TRUE
17.2017	0.348802	0.896378	TRUE
21.5967	0.0926069	0.148325	TRUE
19.9261	0.200742	0.131374	TRUE
18.5828	0.215253	0.0769231	TRUE
16.8433	0.474965	0.300613	TRUE
29.6567	0.0674385	0.047619	TRUE
21.6828	0.0922391	0.0349484	TRUE
16.2578	0.184527	0.0317797	TRUE
18.6	0.430108	0.24537	TRUE
22.3717	0.357595	0.0877598	FALSE
50.3233	0.516659	0.569815	FALSE
25.7989	0.0775227	0.0500668	TRUE
16.5506	0.120842	0.0707596	TRUE
24.9722	0.961068	0.146207	FALSE
12.0556	0.663594	0.351613	FALSE
17.5194	0.913271	0.36626	TRUE
15.1278	0.132207	0.107969	TRUE
14.7194	0.407624	0.241744	TRUE
18.4823	0.324634	0.164794	FALSE
18.3439	0.654169	0.814151	TRUE
17.9632	0.445356	0.346821	FALSE
20.9051	0.287011	0.819536	FALSE
30.2674	0.330388	0.0697541	FALSE
25.6641	1.16895	0.689818	FALSE
15.6269	0	1	TRUE
21.0263	0.760954	0.409877	TRUE
19.0015	0.842039	0.306922	FALSE
23.9509	0.668034	0.623555	FALSE
20.6282	0.0969545	0.955537	TRUE
21.5281	0.0929018	0.111736	FALSE
17.7728	0.337594	0.944499	TRUE
36.5283	0.985536	0.446016	FALSE
17.1706	0.582392	0.197593	TRUE
20.6494	0.0968549	0.16347	TRUE
17.8594	0.111986	0.132112	TRUE
30.9139	0.0646958	0.0211699	TRUE
15.5	0.129032	0.116667	TRUE
16.2061	0.12341	0.0956429	TRUE
15.2761	0.130923	0.0450958	TRUE
21.1833	0.566483	0.102439	FALSE
23.0433	0.694344	0.138266	FALSE
24.7656	0.0807573	0.0299026	TRUE
16.7917	1.07196	0.541538	FALSE
21.8894	0.502525	0.172305	FALSE
10.3444	0.773362	0.571429	FALSE
14.7583	1.21965	0.45191	TRUE
17.2667	1.38996	0.386261	FALSE
14.7389	0.135695	0.288918	TRUE
19.4341	0.102912	0.988424	TRUE
16.3191	0.122555	0.978791	TRUE
22.1857	0.0901481	0.0577223	TRUE
26.3391	0	1	TRUE
25.8545	0.038678	0.0207497	TRUE
17.5998	0	1	TRUE
22.2203	0	1	TRUE
18.5169	0.648055	0.707477	FALSE
17.7036	0.112971	0.314761	TRUE
24.7989	0.806489	0.893929	FALSE
35.0091	0	1	FALSE
25.1277	0.397968	0.827135	FALSE
14.2598	0.280509	0.968447	TRUE
19.8744	0.503159	0.37695	TRUE
17.1706	0.349435	0.144433	TRUE
18.1178	0.110389	0.180608	TRUE
17.3944	0.229958	0.216832	TRUE
25.575	0.0782014	0.0457912	TRUE
28.1411	0.0710704	0.0305998	TRUE
19.4094	0.103043	0.273292	TRUE
18.1694	0.330225	0.158294	TRUE
16.5161	1.08984	0.179353	TRUE
8.35278	0.838045	0.0948454	FALSE
26.66	0.0750188	0.0529716	TRUE
18.7722	0.213081	0.272477	FALSE
23.095	1.47218	0.43997	FALSE
9.83889	0.203275	0.978261	TRUE
14.4667	0.691244	0.685484	FALSE
15.575	0.128411	0.0699126	FALSE
14.1361	0.282963	0.324622	TRUE
24.0201	0.416318	0.783141	FALSE
19.7456	0	1	TRUE
19.0188	0.841273	0.161056	FALSE
22.5145	0.444158	0.927748	FALSE
27.4466	0.291475	0.0788146	TRUE
23.7086	0.590503	0.551825	FALSE
21.7012	0	1	TRUE
21.7012	0.460805	0.905901	TRUE
18.3266	0.873049	0.462701	TRUE
20.5417	0.097363	0.982308	TRUE
28.1561	0	1	TRUE
17.3229	0.115454	0.316683	TRUE
18.4477	0.108414	0.888368	TRUE

## Sheet: Morphology_SortCD133
SortCD133	Roundness	Switch_Frequency
Low	0.253765	0.359648
Low	0.293478	0.170771
Low	0.82983	0.358568
Low	0.170712	0.0966044
Low	0.707392	0.858132
Low	0.80339	2.02378
Low	1	0
Low	0.928644	0.608578
Low	0.229126	0.463701
Low	0.127226	0.20255
Low	0.934647	0.123862
Low	0.47482	0.095446
Low	0.541096	0.336852
Low	0.976055	0.269174
Low	0.226537	0.0636639
Low	1	0
Low	0.95986	0.205991
Low	0.195833	0.221893
Low	1	0
Low	1	0
Low	0.364179	1.37773
Low	0.0986582	0.168128
Low	0.578502	0.208161
Low	0.9053	0.740288
Low	0.200987	1.2769
Low	0.354372	0.63023
Low	0.316239	1.82066
Low	0.124419	1.0527
Low	0.994989	0.0762411
Low	0.0292479	0.249449
Low	1	0
Low	0.674912	1.19544
Low	1	0
Low	1	0
Low	1	0
Low	0.870654	0.498204
Low	0.356423	0.300763
Low	0.293578	0.41079
Low	1	0
Low	0.962531	0.198839
Low	1	0
Low	1	0
Low	1	0
Low	0.142251	0.113067
Low	0.961039	0.276646
Low	0.628659	0.328225
Low	0.440644	0.642911
Low	0.921196	0.868279
Low	0.289593	1.52615
Low	0.530227	1.94506
Low	0.126195	1.02737
Low	0.415493	0.420433
Low	0.700865	0.590373
Low	0.76825	1.6603
Low	0.972318	0.275439
Low	1	0
Low	1	0
Low	1	0
Low	0.478022	0.262424
Low	0.540268	1.06848
Low	1	0
Low	1	0
Low	0.727273	2.29934
Low	0.956927	1.03055
Low	1	0
Low	1	0
Low	0.994197	0.228303
Low	0.491979	0.427175
Low	0.975155	0.661546
Low	0.221574	0.698673
Low	1	0.47977
Low	0.107206	0.374372
Low	0.593407	0.957622
Low	0.131102	1.55975
Low	0.0689429	0.1568
Low	0.54894	0.161574
Low	0.585728	0.442643
Low	0.34359	0.306162
Low	0.710216	0.70375
Low	0.899902	1.05459
Low	0.796495	0.232528
Low	0.959677	0.687805
Low	0.194986	0.110866
Low	0.597893	0.524157
Low	1	0
Low	0.440135	0.201354
Low	0.807619	0.337237
Low	0.960784	0.544557
Low	0.356311	0.114595
Low	1	0
Low	0.974517	0.311158
Low	0.573321	0.100765
Low	1	0
Low	1	0
Low	0.509346	2.98623
Low	0.112865	0.336255
Low	0.313522	0.553909
Low	0.977947	0.180677
Low	0.330727	1.16585
Low	0.249619	0.324228
Low	0.251613	2.06146
Low	0.712212	1.6372
Low	0.966356	0.0762411
Low	0.0529248	0.582048
Low	1	0
Low	0.792833	0.80226
Low	1	0
Low	1	0
Low	1	0
Low	1	0
Low	0.582353	0.280948
Low	0.510832	0.680747
Low	1	0
Low	0.876938	0.347102
Low	1	0
Low	1	0
Low	1	0
Low	0.598726	0.452267
Low	0.768831	0.829939
Low	0.725044	0.373061
Low	0.732394	0.214304
Low	0.945652	0.868279
Low	0.257919	2.00809
Low	0.302267	0.60364
Low	0.0458891	0.57076
Low	0.441176	0.438982
Low	0.945813	0.294096
Low	0.963974	0.260705
Low	1	0
Low	1	0
Low	1	0
Low	1	0
Low	0.221698	0.140805
Low	0.371728	0.250059
Low	1	0
Low	1	0
Low	0.532468	0.766447
Low	1	0
Low	1	0
Low	1	0
Low	1	0
Low	0.42246	0.996741
Low	0.751553	2.97696
Low	0.221574	0.388152
Low	0.911765	0.939784
Low	0.298005	0.66402
Low	0.41785	0.432085
Low	0.478382	1.18838
Med	0.613377	0.781876
Med	0.806189	0.95407
Med	0.29434	0.770347
Med	0.857411	1.29889
Med	0.285836	0.363512
Med	0.373444	0.441946
Med	0.119522	0.742592
Med	0.509346	2.09036
Med	0.889796	0.521676
Med	0.456422	1.05857
Med	0.89661	0.391134
Med	0.0838865	0.449947
Med	0.0514786	0.116658
Med	0.443114	1.54889
Med	0.976342	0.193829
Med	1	0
Med	0.325	0.33284
Med	0.397541	0.436512
Med	0.835509	1.66855
Med	1	0
Med	0.321375	0.159206
Med	0.132653	0.543413
Med	0.850891	0.863119
Med	1	0.091818
Med	0.552	0.426036
Med	1	0.422654
Med	0.170909	0.193653
Med	0.123746	0.534325
Med	1	0
Med	1	0
Med	0.613333	0.387305
Med	0.247423	0.549015
Med	1	0.123274
Med	0.591594	0.506783
Med	0.824238	0.341923
Med	0.181694	0.72752
Med	0.95443	0.539285
Med	0.218543	0.201531
Med	0.331304	0.463082
Med	0.0249004	0.0530423
Med	0.640655	1.23132
Med	0.632084	0.650011
Med	0.683486	1.14
Med	0.896472	0.197788
Med	0.562292	0.851503
Med	0.161926	0.11653
Med	0.271807	0.580656
Med	0.970883	0.387657
Med	1	0
Med	0.45	0.33284
Med	0.151639	0.654768
Med	0.798956	2.78091
Med	1	0
Med	0.22571	0.159206
Med	0.163265	0.543413
Med	0.831316	0.725098
Med	1	0
Med	0.616	0.426036
Med	1	0.451309
Med	0.276364	0.580958
Med	0.157191	0.356217
Med	0.915663	0.769944
Med	1	0
Med	0.452121	0.451856
Med	0.371134	1.64704
Med	0.690196	0.522102
High	0.279539	0.688202
High	0.818686	0.994104
High	0.528438	0.429816
High	0.0305047	0.0662246
High	0.0269151	0.0618028
High	0.331507	0.327131
High	0.66928	0.595738
High	0.311983	0.370051
High	0.954351	0.425831
High	0.702283	0.231963
High	0.229323	0.448883
High	0.65264	0.394069
High	0.0111871	0.0371047
High	0.0819949	0.0997741
High	0.661735	1.07158
High	0.159276	0.534085
High	0.375747	0.907169
High	0.0850891	0.286952
High	0.0298137	0.146625
High	0.0826991	0.0598847
High	0.259794	1.21683
High	1	0
High	0.349866	0.237331
High	0.326629	0.326
High	0.30303	0.975768
High	0.151454	0.0720141
High	0.255937	0.281026
High	0.0857143	0.240246
High	0.218609	0.096214
High	0.0627451	0.116023
High	0.798013	1.76339
High	0.383122	0.629166
High	0.37359	0.212028
High	0.79185	0.224582
High	1	0.281611
High	0.392659	0.664088
High	0.0534483	0.102934
High	0.0288462	0.0820075
High	1	0
High	0.419786	0.478889
High	0.647191	1.60993
High	1	0
High	0.195536	0.479744
High	0.390135	0.13386
High	0.0640155	0.114484
High	0.055	0.516393
High	0.197406	1.19053
High	0.431937	0.154493
High	0.169591	0.172563
High	0.36802	1.2732
High	0.917757	0.441244
High	0.672234	0.66707
High	0.380952	2.53593
High	0.176517	0.545554
High	0.523622	2.09663
High	0.101449	0.385902
High	0.823311	0.177287
High	1	0
High	0.365297	0.340762
High	0.0305623	0.0729847
High	0.0316092	0.085778
High	0.429708	0.475078
High	0.0541082	0.119642
High	1	0
High	1	0
High	0.521921	1.12174
High	0.518817	0.748943
High	0.292999	0.918146
High	1	0
High	0.976019	0.566104
High	0.0421053	0.124245
High	0.381818	1.56076
High	0.0539773	0.16766
High	0.883382	0.91765
High	0.422222	1.18343
High	0.388476	0.197972
High	0.243902	0.108241
High	0.17037	2.16963
High	0.221154	0.512062
High	0.115108	0.383125
High	0.338949	0.355014
High	0.979003	0.208929
High	0.473088	0.591941
High	0.0389776	0.0762958
High	0.0269857	0.0607958
High	0.447783	0.427049
High	0.14241	0.467148
High	0.538223	1.2335
High	1	0
High	0.660723	1.26596
High	0.425603	1.04037
High	0.306948	0.525079
High	0.0124301	0.0371047
High	0.116298	0.580014
High	0.694765	0.641919
High	0.57423	0.881664
High	0.244373	0.727426
High	0.0744961	0.103447
High	0.0324254	0.153091
High	0.437354	0.414635
High	0.0962454	0.374509
High	1	0
High	0.548598	0.538962
High	0.211098	0.517921
High	0.39478	0.926668
High	0.132547	0.0739132
High	0.0893855	0.595022
High	0.0783848	0.25299
High	0.151237	0.58575
High	0.0493151	0.194537
High	0.976821	0.176339
High	0.250845	0.359827
High	0.618787	0.125059
High	0.758427	0.095829
High	0.845033	0.790748
High	0.123471	0.464861
High	0.0586207	0.102934
High	0.0302198	0.0820075
High	1	0
High	0.326203	0.15963
High	0.597753	2.01241
High	0.881395	0.555363
High	0.324107	0.159915
High	0.718681	0.262424
High	0.176972	0.125835
High	0.4225	0.590164
High	0.384726	1.87084
High	0.209424	0.154493
High	0.307018	0.172563
High	0.0571066	0.37447
High	0.91028	0.992799
High	0.537578	1.22296
High	0.414634	2.59778
High	0.0168498	0.0390142
High	0.192913	1.88697
High	0.123188	0.385902
High	0.880608	0.431993
High	1	0
High	0.228311	0.477067
High	0.0305623	0.0729847
High	0.0287356	0.085778
High	0.328912	0.158359
High	0.162325	0.598211
High	1	0
High	1	0
High	0.170146	0.186957
High	0.587843	0.198839
High	0.179235	0.128998
High	1	0
High	0.947242	1.55679
High	0.0463158	0.124245
High	0.563636	0.585287
High	0.0852273	0.838301
High	0.858115	1.37648
High	0.422222	1.18343
High	0.442379	1.08885
High	0.29878	0.108241
High	0.211111	1.77515
High	0.221154	0.512062
High	0.115108	0.383125
