# Supplementary material for: Integrated time-lapse and single-cell transcription studies highlight the variable and dynamic nature of human hematopoietic cell fate commitment
Source: PLoS Biol. 2017 Jul 27;15(7):e2001867. doi: 10.1371/journal.pbio.2001867 (PMC5531424; doi:10.1371/journal.pbio.2001867)
Supplement: S3 Data — (XLSX) [file pbio.2001867.s013.xlsx]

## Sheet: Fig6A_Cytometry
- VPA				+ VPA
CD34-PE-A	CD38-Pacific Blue-A	CD90-APC-Cy7-A		CD34-PE-A	CD38-Pacific Blue-A	CD90-APC-Cy7-A
48300	30800	17200		80200	34800	29800
64300	41300	5000		79900	25600	18000
81400	28500	6700		84900	31800	37200
86300	31500	9000		79300	27300	29700
79300	29700	17700		83100	26000	46200
85600	24200	20600		78200	28400	37000
75000	27700	9100		80800	35800	29200
68100	48000	16300		76500	38500	37900
70200	45000	19300		78800	29900	28900
74500	38500	15400		79200	28500	40700
54600	30600	11900		84900	36800	34300
76900	32500	11500		82900	26500	26500
32300	25900	13500		73300	26400	32100
75100	29500	12900		65600	37800	26900
77800	40000	16900		85500	38800	41400
85500	31100	6300		76000	32300	36300
77700	27200	12200		83700	31500	31000
57100	39300	5100		64000	29900	42000
59300	38200	15900		84600	29700	39700
85500	27100	14000		86400	38100	33000
87900	23300	13200		82000	37200	43100
45600	25600	12900		72200	46700	22600
72200	33500	16400		80300	27800	34600
66900	24300	18600		78100	26300	40200
70600	24600	14800		79300	27000	17000
62600	26700	12000		71200	34800	36300
77300	30100	7900		87800	30200	26500
71600	26600	13000		81100	28600	19000
72300	31100	13000		70500	40600	32400
87400	29500	17900		78500	31100	21600
87300	28200	13800		76100	36300	37800
81100	26200	8200		89600	32200	36400
88600	34100	2100		86800	32500	41700
77000	23700	12800		82400	33300	35400
73600	30400	12900		83300	45800	37100
84500	24100	13500		80100	34000	33200
86900	41200	8300		83900	39500	40800
75700	20400	9700		72400	39500	33600
72700	21500	11200		83800	30900	42300
75800	23100	14100		67000	36400	18900
69000	23300	7100		83100	39700	26200
51800	24500	11400		61900	38300	21700
78400	28300	9500		73800	25100	31500
56300	44400	17600		90300	26600	45900
74300	37700	8700		88500	30800	31200
64800	24100	8000		86600	32900	25200
74700	26500	13300		73500	24900	32400
88200	28700	10100		66500	44100	37000
74600	30200	7500		70800	31800	47800
91400	29400	7400		81400	28100	26500
75800	27300	8500		90700	51800	18900
76400	25900	16400		84700	36100	40600
79100	27300	9900		85300	42100	30200
81000	35400	12300		83100	34800	28000
82000	36300	8100		88500	50600	37700
54700	29200	12900		84700	34300	23200
81800	22200	11300		74000	24200	41300
73100	34200	15600		88200	31100	26900
70900	35200	12600		82300	40100	21500
72600	29900	15100		78700	27100	49800
71100	22800	11700		91700	22900	29600
71400	48900	7600		76900	35600	22800
71300	27500	10300		81700	31600	49300
82800	30600	13800		69900	27600	28000
82100	33100	18800		70600	47800	11500
73400	23800	12300		78400	21500	17100
68800	35400	11300		81800	28900	37800
72200	30600	7200		85500	30400	37200
83600	32700	18700		68900	27200	52300
71800	20700	10000		86200	31100	37300
63500	28400	8700		88000	25600	36400
80200	24800	15800		90000	31400	30300
93000	28400	17500		77000	31900	29000
67400	25000	17900		85700	30500	36100
77200	31500	14300		79600	34700	47800
71500	31500	13400		89400	33900	51000
76700	29200	12800		67100	36400	17400
85400	25700	15900		76700	34600	41600
85800	22800	7000		92400	29900	42200
67900	40400	9400		83000	26900	27200
79500	35000	22200		79100	34800	39900
74500	28700	17400		80700	31400	28000
74600	21300	17300		65100	46200	16900
60700	42500	11500		84900	33600	34300
76100	29100	11400		86700	25600	43900
75400	24100	7900		83700	46100	30800
69600	30600	13400		77100	30500	39600
69400	23300	11000		90700	34000	35200
92300	27800	16200		72200	36400	28500
66300	29400	8800		75200	30200	33500
72800	38300	14100		89900	28600	24000
69900	45600	13300		89200	27700	35100
56800	26500	14000		82400	33900	31600
91600	26600	23700		81800	27200	36500
92200	31900	11300		82600	30500	36100
76100	28100	13300		79500	45100	29100
75600	34500	12300		79300	26800	28100
69100	24100	7500		79700	37100	26900
88700	30200	13200		72700	27400	38400
83400	22500	11300		79200	33000	39100
87900	24400	16300		76400	28200	32700
59200	50500	12100		84900	43800	21500
79900	25800	10700		79900	28500	37000
84300	22500	16300		81800	29500	34300
69100	24100	9700		80300	27300	31600
70800	25600	16400		82700	41300	38300
70100	24400	14000		59600	38500	32900
65500	27600	7200		79900	31100	23300
63700	27800	11200		74000	46700	22900
69000	27000	10500		76900	32800	43600
71800	31700	13200		83600	43500	31600
88200	30400	14600		84200	33100	37600
73400	27100	10200		82700	26200	24000
77800	28700	19400		84300	27200	31100
82400	30600	12300		82300	40900	21600
79600	25000	9600		71600	32400	19300
72800	32100	9400		87700	25700	32000
68600	37900	11900		84800	31500	33800
79500	25500	12000		70200	27700	34500
62000	29400	18100		72700	41400	28900
83900	23200	9400		60400	34100	40100
67300	32300	20500		79700	30400	25100
72100	25100	13600		80100	26200	24100
75400	26700	15100		73900	47100	26400
56000	40000	11300		82300	25300	22500
67600	28100	11800		81600	29000	24700
73100	25600	13700		81000	28200	34100
62200	21000	9200		79400	41300	31000
77700	26200	16800		80600	26100	30300
35000	38000	19100		87200	34000	54500
85300	33600	14600		83300	33800	31000
81000	21800	10300		74900	41500	13800
62000	28800	11300		67600	36200	34600
63500	35100	18200		85200	47000	32700
76100	26500	10700		77900	27000	36400
80700	23700	17800		87100	31200	29900
71200	21600	9500		79600	24600	31800
55900	29900	11800		83400	27600	38200
75600	28600	11500		82800	49400	33900
81600	26800	11900		84800	34500	39900
82200	29500	11500		87200	29800	25400
72100	25700	15700		80500	28300	35100
81400	29700	16600		81900	30600	37600
64600	27100	17300		78600	30700	32700
65000	26700	10900		65400	42500	34700
62900	42700	6600		86100	31500	36300
68400	22100	9900		78800	31300	41700
53900	36200	15800		78200	38800	32500
60000	27400	14600		54300	42500	16600
86800	28300	11600		84600	28100	36800
69000	28100	4900		85800	41300	34100
73300	27000	20200		86500	31200	39700
70700	29600	5600		94200	28700	38200
47800	39100	16600		87500	28100	39300
80700	29100	17600		83300	44400	43200
84900	26700	12300		72600	34400	37600
50800	44700	17000		84200	29100	33000
71300	23200	13100		89900	29400	31900
81300	25700	14600		69000	28000	26900
75000	22400	12700		83100	37700	13700
70400	30600	10100		75800	26200	33600
88900	27100	12300		87300	47100	25500
45900	36600	11200		85200	34400	20700
78700	30000	14200		79800	32100	21400
68100	31400	16800		86100	29300	38600
76000	23100	10200		71300	47000	30700
81500	28900	22700		80400	51600	16200
58700	40700	11300		68700	36400	35200
70300	29800	9600		77500	39000	22600
80100	26600	9700		87300	32100	19800
69600	47500	11600		81600	37500	47300
81700	26300	10900		73900	27700	31100
85200	29300	4900		77300	31400	53600
68600	28300	9900		79900	24200	47600
63000	28300	16300		69400	35500	20700
76800	30200	8700		83700	27600	35100
93500	32200	11400		72700	26500	31400
53100	37000	9900		83200	35000	44600
74500	23200	11300		75700	43800	31700
82100	33500	8100		51600	31100	12400
64900	31100	18100		67700	42600	13200
65000	25200	17000		83900	20900	28200
74500	45500	10200		76200	27900	28500
71800	30600	11300		81600	36500	41700
66700	21000	17400		82500	42600	31200
77400	27000	15400		81800	36900	33000
78900	31800	19400		75900	28500	31100
73300	27700	16600		80300	38300	33400
55900	35300	15000		82900	38300	38200
84800	39500	10700		80500	28200	25500
67400	27200	14500		71400	36100	48600
57900	35600	16900		29700	51600	9000
63500	24600	8200		85600	35300	31900
70100	29500	8800		78000	35100	21300
67000	25400	9800		72900	37200	32900
82600	30000	14700		78900	35100	36000
73500	27000	13500		85400	36300	39200
60700	38400	11100		91100	29300	29800
76100	35800	8700		80700	34000	42900
64100	23600	12400		69400	26000	33300
78500	27700	10600		73300	29600	44200
89500	26200	10400		81900	28700	34800
78100	26100	11000		79900	31500	12000
78000	37300	14100		80300	44000	25100
88800	29300	13700		86900	28900	42800
68700	18500	19400		78400	42300	15700
77100	27600	17600		85200	28300	30600
83800	30500	14200		83200	32800	40900
64500	38100	9300		79500	39400	28600
79500	31200	13200		90100	34600	47200
72500	26900	10200		90200	31000	37900
86200	37500	13600		71600	44600	21300
88600	29500	16500		78200	53000	32800
75900	26500	8600		61700	44300	32700
82800	40400	13800		80400	26900	26200
65300	31400	12100		89200	28300	30300
85500	31600	13800		79600	43100	32100
38700	26600	15500		73600	41400	24100
66700	25000	14600		84900	23900	21000
75600	35100	13000		73500	40300	24300
67100	23700	6100		77100	42600	31600
87600	42000	17400		64100	32500	21900
56200	31700	8700		66700	34900	30400
68000	38000	17600		80000	36700	35200
70100	28800	19200		83000	30000	41000
42400	25100	8400		80900	34800	36700
83000	25200	8300		83500	28400	35600
58200	44900	6500		79600	23300	32000
72700	23700	11700		83100	35300	38300
72300	29500	15000		83700	42900	29600
74700	33400	9100		83300	28300	23100
53100	23700	11000		64300	39800	28100
72900	37700	10900		73600	38800	29800
73600	27700	20700		86600	27600	38500
62900	25100	13300		79200	44400	15600
73800	28900	11300		90100	27800	32900
80800	36500	11700		90200	31200	48100
83000	33000	7100		85800	27700	37000
78800	31400	10000		73700	32800	37300
55200	22800	10700		70100	31800	41900
68700	25300	16400		85200	43800	27500
55900	40900	18100		83600	37900	43100
86200	30000	7500		79200	28200	35600
83200	26100	7900		79300	29100	32900
54400	34200	13700		80600	27100	33700
80100	27100	7300		81700	29000	29600
83200	27300	11700		84300	26000	26600
52700	32700	12600		82100	29300	37900
81600	23700	9300		83200	32000	33300
79600	29200	7800		79800	29900	40200
90100	28800	10700		94400	29300	31100
73700	26400	8400		84100	22900	31300
90100	28700	13400		93900	41700	41800
69700	23300	7300		84400	38200	43000
53000	41500	13000		86300	34100	40400
72700	27200	12800		91900	35600	42200
79100	30100	21900		90100	29500	28700
80400	26500	15600		92800	29800	49700
77700	33700	17500		78600	37400	22500
74400	31000	16500		91400	39000	44100
60900	30800	20300		86700	31700	39200
58900	34700	11700		65200	32600	45700
84900	27100	15000		81800	31900	35500
69000	30200	14000		86900	30100	29800
81500	29300	11600		86400	30800	35900
74100	23600	17900		77200	50100	26400
82800	29100	13000		77500	28600	28100
65500	26500	11000		68100	43600	14600
60800	40900	9900		74200	25900	30800
77000	27000	10400		84800	30800	39500
75200	30700	11300		85400	34100	47700
47200	46600	10600		92700	49000	37000
70600	30100	12000		86700	26400	30600
75100	26800	17500		79900	30400	41100
74300	35400	10500		79100	39800	23200
61600	27000	11700		74300	47200	28100
69700	32600	11300		83000	26700	21300
87100	27900	17000		82100	35600	55800
63700	27900	13900		87700	29300	32400
81700	24800	12900		88300	36200	37100
75300	37500	6200		80000	40800	37000
86700	23900	19600		77700	23700	25500
80600	25800	21300		87100	35500	38100
67700	30400	13900		73700	52000	18100
70700	40100	12300		93300	43400	39500
69300	29900	14500		87500	49300	41900
70500	31200	14900		78700	30900	39700
77800	23500	9000		84200	37900	32600
86600	25400	13900		76200	29000	25800
66300	31000	18400		87200	29500	34000
49200	33200	6900		95700	37900	43400
61300	28900	21600		73800	51500	27600
75500	21500	12800		83900	27900	16500
78000	32800	20400		79100	33400	38300
74700	41600	19600		78700	27100	21800
60800	23500	19800		84300	28500	32700
74700	30700	5000		76100	50600	27700
77700	30800	11500		74400	34900	23700
57500	45000	16500		83400	38700	31500
66800	23200	7500		79600	41900	23100
70200	23500	15100		86500	34900	32000
75900	28000	16300		72000	46500	21300
70900	24200	14600		72800	44900	28600
79400	22100	4700		81000	30200	37400
84200	23700	14500		83200	28900	44600
83500	25200	14400		81600	26600	41300
62700	22100	15000		91100	31900	32700
48900	40700	16900		85100	29500	33600
52600	37900	19300		73000	40700	37500
74300	37700	6700		80800	29800	36500
79700	25000	7600		89300	30900	46900
73800	38600	16400		82600	31700	45000
69100	23700	7100		76800	28900	38300
71900	24800	8800		89900	37000	42000
63700	39300	9100		77900	27700	24800
70700	28000	8500		86400	32300	41400
76800	25300	18400		67600	39100	13100
87100	29300	19900		78600	25700	48600
82800	27400	11100		78500	41600	22500
74500	25200	13000		82400	35700	27100
86100	34000	13700		74700	54600	26100
67800	23700	9700		78500	41900	26600
66100	27500	10700		82800	24900	39200
81900	28600	18000		77700	38100	36300
82700	25300	9900		76500	35700	33400
80700	26300	16900		80700	37100	22000
80600	33800	17700		82400	31900	33000
81800	26900	17300		72400	31300	33800
70000	22200	15100		89600	31800	31200
73800	30500	8700		83900	31200	17000
77000	29200	8600		84600	27500	32100
72300	26400	12700		82900	44800	29000
74500	33500	16000		86800	39100	35500
73100	34500	9700		60400	33100	30800
76900	27600	16400		88900	38300	37200
64200	33800	10500		91200	30300	50700
79800	24300	11600		88400	29700	29000
67800	37800	12400		79400	39600	29300
77100	26200	13200		83800	25100	30100
76700	28000	7100		68100	45000	24800
82700	30400	11600		70700	28200	28900
83900	30300	11300		85900	31800	26200
79900	25100	18400		77000	33300	34000
65000	23100	21600		82100	30900	36200
65700	27600	9400		87600	37100	42700
75500	28000	12300		71200	33400	48800
38700	37200	4900		73400	34500	43700
78900	26900	14500		87900	34300	56700
78100	27600	9700		67400	41900	21300
69600	26900	19100		87100	29000	34700
70200	26000	25200		82700	43600	15100
71600	37000	14600		83600	29100	28000
81400	32500	15300		72800	41800	50900
81200	27000	8000		84000	28900	35300
77900	31500	21000		87700	31400	40200
64400	44800	16700		72900	25200	29300
84300	26900	12800		89600	37800	36900
72000	28900	9200		75300	45800	11100
71400	30600	10600		71700	41900	11400
83000	29800	19100		80100	41100	32400
70500	24800	15800		79200	26300	18600
79400	27900	15400		68800	36300	26200
71800	27300	15800		82200	48200	49700
78900	27400	13100		85900	29600	30000
75200	30000	5800		79000	30200	37800
79500	25000	10000		81400	26000	29900
67200	27100	16500		71000	37400	24000
78900	18700	13600		83200	42000	41100
78500	36100	9100		77200	30300	12300
73800	23600	13700		73200	33800	18300
78900	31800	12000		80000	30100	28600
77900	28800	8500		81400	31000	14800
56400	26800	7600		73000	40100	29800
65800	38600	8600		87100	31900	29500
87500	30400	11900		83600	31500	39900
77300	28900	11100		82400	32800	38400
76900	37700	19100		79000	29000	28800
70400	31100	16500		89100	30700	31400
71800	24100	20900		57000	41700	30300
82600	23900	7300		74000	26100	35600
75200	29300	8000		79700	33100	35700
86200	26100	12400		81600	30600	33300
69000	35900	8200		67300	42100	27300
85600	36200	11400		82700	31300	38600
78800	24100	14700		68600	31000	43400
74500	27300	7200		78300	40900	34000
83600	30200	14300		86400	33700	38100
80100	36700	9600		84900	39800	38400
58700	36900	7900		76600	38400	32300
67000	25400	12900		82000	40900	24400
72100	33700	11900		79200	30700	23800
75500	29300	5200		78200	35400	34800
73300	32700	12800		75500	42800	25100
59500	40500	10500		59000	41900	18400
70100	25300	7600		78600	39100	42900
73500	30200	9600		68100	26300	30700
90800	27700	14600		85700	27200	28000
79200	25800	15600		72100	36500	12600
73800	23500	13500		78600	31200	38400
77200	28100	10600		83800	26400	22900
70300	28800	13100		76000	48000	18100
66900	47300	5600		59400	28500	37800
81400	31100	10200		79800	40300	37800
80400	27400	11700		77400	31200	35500
81600	26700	17900		75900	37300	21700
69400	22500	14200		92200	35600	35300
60700	39800	13200		84000	41300	39100
81500	23900	9900		76300	27000	35800
79100	26300	18300		86400	41300	38300
76100	26900	11200		77700	48100	31800
83300	32100	18500		83400	31700	25400
72800	26900	14300		82100	34900	42500
69300	30600	17800		81200	40700	28200
75600	26200	14800		79700	42400	30400
52900	28300	17400		75800	37700	34100
72900	39600	7600		77500	24400	44500
85000	23400	13500		77200	38500	39000
52600	43900	15000		54000	44800	16300
77400	26200	9800		76100	41700	30200
71300	27200	12300		84000	31800	40100
76800	27400	18100		82200	33800	31000
69700	35100	11400		75800	30300	24200
71600	26800	10800		77500	29400	28000
48000	35300	12600		82700	44000	30100
78700	28000	16200		92100	28300	37400
81000	22700	14500		89100	29700	24500
50600	32400	18200		83200	39900	25300
62600	21000	17900		79900	36000	25400
75600	25100	15100		78700	38400	26800
76800	26900	9600		80100	49400	32900
67900	25600	6400		58300	30500	18600
57900	41000	19300		77600	38500	21200
79500	28000	12200		73100	37100	24200
82300	24900	16000		83800	28300	30900
88700	29600	12300		80400	28000	30200
63900	26700	13100		78600	30900	24900
88800	28700	5300		72700	34000	25500
74300	25900	9700		74700	39900	15100
88200	30200	10300		67400	40000	18900
64600	34900	9400		83200	46200	33200
79500	25100	7000		84400	36100	39400
82400	46800	13300		80000	29300	19600
77500	27600	13000		79300	44500	31000
72600	21400	23500		79100	35200	49000
59700	40200	19700		83900	37600	41600
82500	29400	9500		80100	52900	33200
70000	22900	11900		79800	32300	49800
80400	47100	10200		78300	48100	40800
74400	23100	16300		81100	40800	31800
38100	30600	22200		82900	34900	36600
69800	23200	14700		76700	28700	31800
72700	23600	13600		87400	29800	22300
70300	39200	11500		68800	48900	21400
71600	29500	8500		94400	31000	38100
61100	25400	12200		82000	44800	28600
66200	28300	13300		77000	23800	36400
83400	28000	7400		87700	49800	35000
74200	52400	14800		79200	27800	34700
78600	25400	12200		84300	33200	39100
77500	34100	11400		79700	25300	26400
88200	27900	15600		70600	47300	33600
43600	34400	12600		83200	28600	38300
71000	38700	12700		75900	45500	31600
75700	34400	9300		82900	23800	17900
75200	24400	11000		71500	45100	18700
67300	29900	14700		89300	32600	37500
67900	29500	8700		76700	49400	27800
86300	25400	16500		80200	37900	19900
64700	22900	13300		86000	31600	34900
83000	24100	12100		85300	38400	30500
67300	26300	12600		85900	25000	25900
86600	25400	13600		71900	31600	19600
77500	28100	14800		72700	35000	36000
64300	27300	21000		92100	44800	42600
91900	27300	5700		89200	28300	22700
54500	33300	15600		85100	30400	29000
75500	43900	20800		85800	28200	53000
73100	25000	9000		77900	30700	48600
74800	37200	9900		77200	26500	24500
80600	39500	12700		75500	34400	37800
82800	27000	17000		83200	40000	18600
78500	23600	16400		78400	31300	29200
78700	26800	14700		86300	29000	30900
77600	29400	15300		86900	30300	35600
66700	27100	10300		83200	25200	28100
84700	23500	16300		75300	35900	43900
50500	41100	16200		91800	32200	29400
76400	29700	14400		52800	32700	30300
71400	33200	10200		83100	28000	37500
79100	24100	8700		88400	32600	40800
79700	27500	17000		86500	31100	38000
90600	28300	17900		87300	32100	34400
83100	26700	5100		79700	26600	33600
64200	39800	18000		91600	35800	42600
92200	29000	23500		70100	44300	24100
72500	22800	9600		86600	38700	16600
42500	40500	10300		87400	30400	22600
71000	27800	10300		78600	30300	27500
82100	27100	17900		83400	25500	28200
68200	26400	12900		80600	25300	13800
79400	19600	9500		53100	42200	25200
65100	20700	12400		75300	39700	34200
48500	37300	13000		75700	32300	27000
86900	26300	15600		63600	35200	26500
78900	37900	9900		77900	36400	27900
74200	33100	11300		81000	46400	30800
69800	21000	14000		84600	23800	27500
72500	32000	10900		83900	42100	52400
67000	21200	13300		85700	33700	34300
63000	18700	9000		81700	29500	35600
81000	27100	18000		86700	30800	34900
76900	24900	13200		76500	32900	46800
75600	21000	15700		88400	32400	38200
53700	42800	8700		66300	36900	17600
63600	24800	20900		78000	32400	44000
67900	24900	8500		81100	37800	27400
86700	29800	21000		87700	27100	22800
81800	25400	16100		81800	30200	39600
83300	23000	16300		74500	34500	30500
93400	30300	15800		88300	32100	48800
74500	24000	12100		64900	36800	37100
57300	32000	16200		78600	33500	33000
69300	28900	5800		78000	47100	19400
66100	25300	10500		87700	39200	42600
82500	25100	16700		86100	30300	34900
64600	18900	13000		75400	33700	19700
71300	22500	12700		79600	26400	22300
65000	28900	12700		78400	26100	37800
73300	27300	13500		84500	34200	22700
71900	44600	10900		83900	29000	30400
68800	33000	18200		77600	29400	38900
87100	26400	22100		80500	35300	43600
65500	26900	17600		78900	33100	38600
79200	32000	11500		88200	38500	23500
83000	25800	6100		87100	30300	21900
57700	28800	7800		86700	30900	41400
85600	25300	17900		84900	33400	26800
73800	29800	12900		87000	27800	35500
76500	23900	13900		81900	30400	37400
75900	19800	15400		90400	31800	40300
69300	48000	6500		82900	25500	26400
63700	37200	17000		72600	39900	25300
87300	31600	13400		54200	48000	29600
47600	42700	13800		90200	29900	27700
69200	24200	12000		84000	28500	25400
89600	29300	18100		83600	35000	41900
68700	21600	14900		87800	32200	48900
68100	25700	16000		81400	44700	41800
68400	31400	12600		86700	34700	33600
69700	24900	20200		83100	31700	37300
75100	24000	11300		85000	25700	17600
56500	31200	16000		76800	35500	33300
52900	41700	9700		75200	34300	32900
77500	39700	12900		76900	25600	32100
56900	30600	7700		74100	28800	33100
81400	32000	10700		85300	28200	19100
81100	24000	16000		79200	35500	30500
69000	28600	18600		84100	24900	15100
72500	23800	8800		69400	27400	13500
72100	37800	9100		80000	26100	20200
74200	25000	8000		90200	30300	30000
64900	25000	7700		73500	30400	46200
77100	22000	11900		74300	39000	25400
73300	26500	11900		82400	32100	29100
84400	30600	15400		77800	34500	25700
64700	34300	10800		66100	44400	24500
83300	24200	12900		86300	27300	36100
86800	29100	16400		85200	37300	33700
57900	30900	15900		88300	35500	38500
74300	32900	12900		83400	39200	31700
61800	29700	14000		82900	39500	43600
77500	35700	13700		84600	36900	39400
75000	29000	14400		84400	25700	30700
62100	22100	14000		88800	32900	35600
67800	25000	11300		60300	37300	35300
62400	21600	7500		86400	38300	42700
61500	26900	10800		74700	41300	23900
83900	27900	12300		58800	32700	32800
83800	27700	13100		84900	29000	35700
70700	30300	12900		84900	27500	27200
71100	28400	5300		86800	45800	39200
37300	33300	19900		75600	30900	28000
84000	26600	14700		75200	40200	33500
61800	27000	25000		71700	26300	34800
60900	38700	11800		78300	38300	29600
72300	43200	12700		78500	39700	14600
77300	30200	12800		83300	45700	42200
77900	25700	15600		75100	38300	26000
49800	40100	15400		52400	36100	14500
67200	37800	8200		80400	29800	37300
75700	27200	18700		88400	50500	46500
87400	31200	14300		78100	46400	31500
42900	32000	11300		81300	25300	22200
66400	32600	7100		82900	29100	35400
72100	27700	4800		80000	35600	41600
82500	26000	11000		87600	28000	37100
74900	26000	17300		79800	25100	21400
78100	27900	18300		82900	27400	25600
70000	23300	18100		82800	33000	21600
77600	24100	7500		82400	29300	29300
65900	40300	14500		40000	38700	11000
68400	35400	6900		83400	25700	27900
80500	36200	16100		78300	35500	35800
69900	31200	9900		82100	46700	18700
80500	22900	7600		84000	32800	33800
66400	36100	10300		82500	32500	34900
68900	27700	9000		85600	29300	40300
93000	30200	11200		81300	32600	38200
82500	28600	15000		85900	27900	36900
68300	27300	12300		76200	50700	30100
76100	28300	9100		77800	37000	12700
55100	35400	13300		87800	31000	36700
54700	42600	14000		84800	28600	28500
78900	26500	12200		90300	33900	41700
88400	31600	14100		73500	25500	41900
62800	30400	9700		72900	39300	22400
66900	36500	10600		77600	23300	30900
70000	29300	19200		70000	33600	27000
68000	25900	16800		75200	38800	37300
73400	26200	13300		80600	28100	32400
79700	26100	9300		84000	35700	41200
60100	38800	11900		79300	42900	26300
67400	42300	11400		83600	32200	28500
66600	24400	12800		90900	30800	31800
80100	23700	14900		83000	30500	36000
81400	32600	9800		75400	30400	35200
68700	53300	13500		64600	35900	37600
80800	26500	17400		76800	39100	21900
77200	23100	5900		74200	36900	21600
76300	25400	9300		78900	43000	38600
78300	26600	8500		80500	33200	35700
58200	27500	7800		83100	33500	52300
67300	27800	12900		75700	28400	37000
78600	30500	6700		80200	30000	25700
77000	27000	12700		82500	35800	24900
60600	35200	8600		78300	42900	44200
79700	24300	13400		89400	42900	35100
63700	41300	14500		75200	46500	21200
66900	32500	14800		80800	39600	39500
76700	29600	13600		83900	34900	40500
83500	23500	6500		85400	40700	33900
79600	23300	8400		78500	30000	41000
93700	25800	8200		78200	39600	38800
57700	37100	9300		69700	45600	21800
84100	27000	14200		77900	39700	9300
80200	31400	12500		64200	35600	14000
83800	26300	8900		78500	29100	43900
48700	40600	13400		88000	31700	33300
91000	31800	12100		81100	30600	41700
82400	26500	17200		67000	47300	15800
68800	24700	8000		81600	33100	33000
84500	27700	14900		82600	29200	25300
73500	24200	9800		75300	28300	39000
69000	42000	16600		86700	42000	43700
90900	24100	18700		78400	45700	37200
78100	31600	8900		81000	28600	31300
73800	34800	15200		91500	36100	45400
74500	28900	12400		75800	38500	35400
76700	20700	5800		82900	33600	33100
77600	29500	13000		82600	30800	32200
79700	24400	19900		74200	43800	31700
87600	24500	15700		79700	29500	34200
82400	22000	11600		82700	34500	13200
76200	18900	10000		93000	33400	37200
75400	26100	11300		81100	33900	15600
69000	51800	11600		86500	41300	39700
64300	20800	16600		86500	29900	22100
59800	24200	12300		84200	23600	40000
60300	25100	5900		84600	49500	37000
73800	29300	4200		85600	30800	30700
70000	23800	12900		81300	28600	23800
53900	46200	9000		84000	32600	32600
74400	27300	16200		75600	40400	20100
80300	28500	9200		79500	35300	44300
81100	26700	11400		52000	33000	12200
88100	33800	18700		89100	25700	37500
75100	21200	15400		78400	31000	45900
79300	27600	21100		80100	25400	16300
65000	46400	22100		84500	30700	38500
67600	27500	9100		86300	29300	41700
61000	38500	10900		84700	34300	33400
82500	31800	8600		77700	24200	37300
78800	30700	9200		78900	29000	38400
75800	27200	16600		73400	48600	23400
66600	26400	16100		84000	43600	37900
35700	33500	17800		84200	39300	41200
69700	36500	8000		76900	30600	46400
61000	28700	16000		58100	37300	20100
66500	32500	8200		91200	35800	40700
54500	38100	11300		83300	28400	25400
80100	24200	14500		82100	49400	38200
57500	26800	13300		69500	24600	39900
39500	35100	10100		78600	42300	42200
59800	33400	13400		85700	46700	37800
82000	27900	8800		79500	26900	28600
73700	27200	17300		74700	25100	38300
82500	37300	17600		78300	31600	46500
85300	28000	17200		83500	46300	17300
62600	38800	15100		80200	30700	23800
65500	26000	15900		85700	51100	19800
79300	26800	16300		77900	27600	28500
79000	32200	14600		79200	31700	39900
86200	25600	9500		88000	36400	37200
75700	43700	15400		62200	27400	20200
69800	27600	9700		57100	41200	19000
67600	25400	15400		72000	28600	45800
57500	30400	9200		81700	24000	32200
81100	24300	17900		77700	35800	32500
71500	28000	16000		62400	39300	17500
69700	28400	5500		82800	25100	36100
74600	25600	9800		79700	30400	30100
83600	27800	13900		81600	39200	17600
53900	38600	8300		79800	30300	28200
79500	27300	7800		73700	33900	14400
71100	26000	17000		73800	30800	47400
58800	24100	12300		73500	29500	24200
60700	24400	11900		68400	41800	6500
48300	28800	12200		83000	35400	35500
64800	22300	15200		81700	25700	30000
60600	24800	13700		85400	44900	36000
69600	33100	10800		76900	34500	44800
78000	26400	15000		80600	30100	26100
82500	31400	13800		83000	35200	21600
88900	30800	13600		79300	43000	22800
63700	25100	11600		82100	36500	48500
71300	37500	15500		86300	29400	38700
43100	26200	13500		79400	44800	34000
58600	36900	9700		76400	42200	35300
77800	27000	11400		87200	32300	43700
65000	23900	13700		74500	30500	36100
80900	28000	15900		79400	26500	28700
82500	23200	6600		89600	42600	36500
80300	32700	16900		78800	28200	43000
81900	26400	15200		83900	31600	44700
44000	33500	17400		67900	34700	14500
83200	32700	9900		83700	40200	29800
87400	26200	12400		78800	31600	32900
75800	35900	13800		86100	41300	34700
87500	22900	20600		85200	37100	18300
85700	30300	8900		83700	31500	30000
84500	28600	15300		82900	36100	42300
62400	18600	4500		72700	24200	18400
73900	24100	12900		82900	33000	26200
72900	27800	10000		72300	36100	14700
70200	36700	8600		84400	27200	32600
76700	28700	8200		80200	45800	31800
67600	33400	12900		83100	31300	40000
79000	23100	9200		79000	32500	36100
81200	29600	8700		72700	39800	18300
63300	24300	13000		80100	43400	30500
56600	26500	12100		75500	22700	40700
83200	23600	14400		74400	36900	24100
63600	22300	10200		87400	35000	39200
86800	29600	17100		82900	32000	39000
93500	30600	3900		85300	30800	37500
84300	27300	11000		82800	26700	37900
85900	27700	18100		82500	24900	33300
69600	26700	9300		82600	43400	29000
55000	32700	8200		93400	32900	35200
79800	42700	14900		74000	28200	36600
64000	26200	9200		72200	44600	37400
78600	39900	13700		78700	34600	33800
80800	28200	14300		87800	45000	42800
58600	22700	12500		78200	42100	32700
41500	26800	10000		88500	39400	26700
84100	24000	6500		67900	25300	36300
90700	28700	11500		84100	30100	24600
85500	31100	12100		83100	31100	37000
84400	43800	7700		87200	35400	46600
61700	28300	5300		86000	34000	35500
73300	29000	11200		88000	24400	39600
72000	26500	10300		87100	48200	43900
83600	27400	8500		82200	29400	33500
83000	28500	17500		71800	34000	27100
98000	28400	8800		71600	37300	36300
76000	23400	17900		86300	26600	35500
78000	39300	10400		82900	43000	37800
88200	28200	14000		73000	26000	33500
71400	30800	12900		82700	29900	36900
65800	29600	12500		74100	26800	33200
58600	35700	14100		77200	35600	20400
73700	28100	12300		70800	32600	36400
85300	29900	10000		85000	32800	32000
72200	30500	16200		69100	45300	15200
83000	27300	14800		78800	35300	33900
79800	31500	10200		80000	29200	31600
76300	28400	15200		61900	38000	18000
79400	29200	12400		68600	42100	17500
90200	27700	8000		81500	22600	26700
49900	41300	14900		81400	32100	34600
81200	21400	15800		83600	42500	36700
76000	29000	19100		61900	45500	12700
87000	29200	6700		79600	35300	40900
69200	32300	16200		83400	44000	38200
68600	26500	15200		77400	36800	24700
75100	37900	10500		77800	29300	19200
58700	28000	7700		80900	43600	16800
79500	27600	14100		86800	33700	46100
61500	23900	10500		78900	32700	43000
78100	33800	17000		83200	37900	31800
69000	27300	8800		74800	30300	43900
53300	43600	10400		84500	29500	43500
79900	28200	9600		84700	34600	39500
68500	37200	12500		91000	39400	35500
71800	26400	13000		89000	28900	39400
86100	26100	5400		73100	26500	17500
72800	38600	9300		78700	29600	37100
81500	30300	16400		87600	29100	39400
53900	35500	9400		84100	36500	36000
87300	23300	13600		65900	37400	11400
59200	29000	7800		88500	37800	24400
77300	27900	12200		89000	28100	21700
68500	25300	9500		80000	31700	54500
76500	23600	9400		87900	46800	33700
64200	27000	13800		69300	43600	26100
65000	31500	13300		80200	22200	23900
82100	27600	20000		88100	38400	50400
58200	39200	14200		69400	34100	15600
76300	22200	10500		79900	25100	37600
89300	30400	11600		85000	55600	48000
83400	26500	16300		79200	25600	25700
77500	24700	21500		84900	24900	20100
60000	28900	14700		85800	33200	36700
72200	33200	10600		60000	32100	16700
77500	29700	16600		86700	29500	33100
86000	25800	13200		79100	33700	36000
60900	29700	15000		80500	26500	35000
76900	29700	15300		87700	46700	46600
51900	38800	12400		75700	36700	41000
82200	26200	12200		85400	38800	38600
66900	45600	20100		83400	30700	31000
75700	24900	11500		79200	34000	43300
81400	27800	19000		85500	26700	26100
56900	31700	8500		85300	32700	25200
79700	53300	16000		79300	24100	23000
82800	26100	17300		76300	46700	37500
83200	25800	11300		83100	45600	30200
82000	24500	13100		80700	38200	34900
72600	35700	17100		86300	28200	38200
82900	28000	9800		75000	44800	22300
84500	30600	8500		74500	39100	38100
56800	35300	13100		70100	34000	39800
52800	30200	8700		77700	42500	23300
89600	23900	20800		88700	38800	46100
89800	23900	15700		83600	36900	37900
65100	34900	15600		89600	36300	21600
66900	30200	13500		83100	30800	43600
85100	26400	7500		87100	28700	31300
81100	29400	13000		77800	35900	25000
48200	34700	12700		81500	29000	35800
79400	29800	11600		68300	39100	15100
80500	29900	15900		72100	35300	41400
52700	44000	11000		78700	45500	35700
70100	26900	12300		87200	31000	27100
59000	29800	12800		79100	24200	43500
68400	27800	11600		80000	25900	45300
73600	24100	19500		88300	31700	44600
68200	24300	8500		75300	24900	20900
58000	24900	11000		82900	25200	28500
67700	30600	12300		66100	39300	13500
80400	27600	12200		87900	28200	46000
72800	29400	11100		77300	30700	21600
69900	39500	14200		88000	29800	25100
80300	35500	14700		84800	31900	33400
77400	39200	12700		73000	27500	37700
77000	34400	10300		80500	29400	36500
48000	36200	6000		85300	27400	45300
47100	45400	8500		86600	27500	22400
85100	21600	13400		74300	36800	22700
51100	32200	12100		69400	36900	14100
85700	30000	16400		86400	34300	34300
68400	30200	8800		79300	35500	29300
66400	34700	13000		88400	26400	28700
82900	26100	9300		85400	33400	32600
79200	23800	13000		75500	30900	30000
82300	24700	13200		86100	38000	29000
81800	29300	9000		81100	28400	21900
66000	26500	7500		66400	39600	35600
80300	22900	8000		78700	43900	22400
57700	25300	8000		80100	35900	18400
71900	23900	13000		78300	35500	16400
70300	24000	14000		82100	42500	33100
67400	23800	18200		40200	27900	14600
73100	20800	13000		84900	33600	36000
62300	38700	20100		84900	26900	38100
62200	25900	16100		79200	35600	25100
78600	27300	14600		82400	27500	27500
75500	22500	11100		84500	27200	31900
52300	27300	4000		79700	29800	24000
74800	26500	11800		78900	26400	32100
75700	39200	12700		87800	28500	22400
83800	23600	14900		88000	32300	38300
81300	29400	5500		75600	41500	31600
69900	21100	10400		80000	45700	25700
80300	27100	11900		83400	30300	27800
75700	34500	8000		79000	31000	33200
70000	24700	7000		79400	41400	41400
60000	34300	14300		85000	27000	34600
81100	33700	18100		53200	43600	28100
78500	31200	10300		88400	36200	35600
63300	47100	14600		76900	50300	38700
87400	28400	18200		73200	43900	12700
66800	29200	9800		79700	39000	37400
70500	26600	12300		80300	30200	30900
79100	39100	14500		79600	36600	46900
79800	30800	17700		75100	23800	39700
70300	28600	7500		86700	34900	28500
76200	27000	11600		70900	40400	33200
69600	21200	15900		64700	40700	24600
79800	27000	11700		54200	40700	20000
83500	22900	11800		72700	39300	30300
76400	26400	11900		71700	27600	36600
64400	33800	13100		62300	40100	24800
76100	29100	14800		78800	28500	33300
85300	26400	11800		86100	36700	34700
81200	30700	16400		81000	26700	18800
75600	35100	15300		80800	44000	43800
50400	32800	9000		77800	39200	33600
82800	26500	15700		82300	32800	33800
74000	28100	7000		81700	25500	32400
67900	33000	5600		83900	45500	42400
70300	28100	11700		74800	46800	27300
78400	26300	14300		78600	27000	31700
69900	36100	18600		89300	43700	43200
57900	25300	9600		88900	36100	27600
72900	49000	18300		79700	44200	36100
60300	24100	10100		88900	28100	42200
70500	37300	7200		86500	30000	33000
76000	23600	13300		82700	30800	34300
73000	20600	12600		74200	26200	42100
68200	26300	15000		80000	24200	28800
72600	22600	8300		79900	29000	33500
66400	23400	14500		87700	30100	35200
68100	33000	19800		85000	30800	34900
70800	26000	21600		82100	24700	26100
65500	23700	13000		74500	43800	39200
67000	28800	13400		71800	28500	31800
81300	22400	11900		82800	36700	31700
76100	27200	6300		85800	37400	38100
54500	30300	16300		84600	25300	25800
79100	29800	11500		79800	31700	31700
56800	31100	13800		77700	26100	33000
61500	25900	8100		81500	27700	30400
69300	42900	10800		82900	36100	50900
63700	26300	19300		89400	35000	26700
73100	37300	12100		76000	30200	18400
83100	23500	13000		59800	41100	23100
68500	26800	12000		81500	34900	42100
66100	33700	14900		82900	29300	31900
65500	40600	10600		74200	23200	19600
82000	23700	9700		70100	42000	16800
78900	22500	13500		87300	31400	36100
89100	29500	14900		80500	29500	38200
80300	28500	10900		76100	32600	27000
76000	23200	13500		82500	25400	35800
54800	42900	16600		52400	35700	37800
51700	41300	8700		75700	45800	33200
61600	33300	11800		76100	33300	16800
68400	22000	10900		89100	39200	40600
78300	41500	11300		85700	28900	42000
77900	27600	11800		85600	60500	29900
73700	26700	13300		85600	34200	45800
86900	33600	10800		78600	43200	49100
73200	30900	8900		83500	32000	32300
94200	28800	6800		83100	31600	29900
83200	24200	17700		80900	43100	43700
67500	43800	11100		73000	30200	30600
64200	32000	10700		78000	30100	11400
65700	22600	18400		73400	36900	37900
57600	29000	16000		72900	29500	39700
60200	31300	11600		84800	44600	37200
79400	27200	17900		76600	30700	35400
72800	29600	9500		79900	27300	34700
78600	25300	12400		91500	32600	37100
74600	24900	12100		84000	29800	29400
90600	25800	13100		83200	40800	26000
69500	28300	10000		77700	32400	40800
76100	23100	22200		88300	33400	22400
74400	25800	12000		79600	30100	28100
74500	29200	11600		54500	43200	15100
78400	31400	4700		80400	31100	45000
58600	29100	15100		87100	37600	36600
81300	27800	15200		81300	31200	27400
57300	28600	9500		81500	36000	23400
80800	25200	12000		87700	32400	36100
77500	24900	14500		77800	42200	20400
75600	30300	15700		72900	48800	36900
55100	43800	13800		82900	45500	48300
61400	33500	15400		80200	37400	45900
80400	28300	15500		91400	32900	38100
85300	30400	5400		82900	24200	25200
79000	25900	11100		77900	32800	42100
73700	30700	14300		78300	25200	37600
67600	23900	15900		81000	26600	38600
68200	28700	9600		84000	29300	21400
76900	25000	11500		83400	28900	39900
76400	33800	9700		77600	29600	41300
73600	30100	6200		83500	29700	29000
82700	31300	12300		79400	34700	40600
82700	30800	12500		90600	37700	23300
74600	25400	15400		80100	43500	30300
68800	23800	11900		85000	39200	27600
54000	30600	19700		85400	30800	30400
65800	46600	17000		94600	26800	25600
78500	25400	8200		75200	43800	26700
73700	25300	7700		81800	35400	43800
64500	24200	15600		79200	47100	33500
66800	33700	12100		80900	35300	27100
85800	27400	15500		65200	41600	27000
75300	24400	13100		77300	38400	33800
63600	30100	14800		84300	34900	29900
64300	28500	13800		82600	31100	33600
78400	27000	23500		81300	36900	20200
60500	36400	6600		69700	31000	39300
65100	22400	15800		81000	30300	36500
57900	39600	16700		82500	26600	17600
60000	39800	8400		76900	23800	27100
71600	26500	13900		86800	39600	17200
75000	29000	8400		79200	41900	33200
79900	24900	8600		76500	32300	28000
80400	23900	21500		58900	40900	10900
87000	28300	15900		85100	32600	45600
83000	22000	11600		81500	38400	33600
87500	24700	16900		71500	34700	15000
59800	35500	13100		92300	27500	36500
89200	29000	11700		81400	32500	37000
70800	25200	7900		77500	31900	13600
69100	37000	10500		84800	39100	33800
82600	29200	16800		90100	33700	45300
72300	41200	12800		88000	38600	41300
89300	32700	14000		75000	26300	34000
77100	19000	9700		82400	31600	31700
73700	30400	19000		82100	32400	25800
66200	27800	17700		84000	35800	41300
82200	30400	11300		83900	33900	27600
68800	26600	11300		92100	30100	49100
68800	26900	17200		80900	31600	31400
78200	24900	11700		69300	41400	12400
80300	23700	9600		83600	36900	50600
68400	23400	12900		73100	44900	37000
83800	27500	12100		82700	27600	35200
81400	25800	6400		92400	34500	36800
76400	27000	16500		74400	45800	22300
76200	32600	7600		72900	44500	20500
84200	29600	16100		84500	30900	34700
81600	28800	10200		85100	31600	43600
89500	28800	9500		85500	32900	37100
84800	29800	10400		77100	37500	24400
67500	31700	13900		82800	30100	28900
77100	35100	14500		84100	41400	40300
74200	36600	11700		90100	43400	11500
77800	51000	8500		78800	30500	27500
69000	26300	16200		81500	28400	29900
47800	43600	14800		65400	31800	29000
54300	49800	12500		87700	28900	44000
62300	31100	10200		79100	34100	22800
74800	34800	12900		84900	42400	27900
49100	35200	19400		69900	24900	41000
76700	25900	19400		76500	36700	35200
78700	26700	16300		83500	37800	20200
81700	39000	9400		79800	31600	42700
62300	45400	21200		92900	25300	30200
73200	35300	14200		88300	38900	48300
67700	29100	8100		86100	27800	30400
72700	23100	6800		82300	34500	38000
74300	23700	17700		80900	25600	32300
74800	25800	11200		87100	24600	23500
73700	29000	17900		78800	25000	18500
74500	34900	10600		89100	36600	39400
81200	28000	12200		89400	33200	39100
71700	28500	16700		89400	39100	31900
70500	28100	11700		84100	33300	42500
76600	29100	8000		77900	31000	30600
55400	23300	11600		76500	24800	32900
74800	29300	10600		86100	30500	40700
64900	30200	9700		76600	41500	33500
70700	27200	8400		86400	28500	31900
75900	28900	10500		83000	29100	44400
86200	21800	15700		80500	35000	40100
77700	27900	17600		77700	35200	17500
75900	46800	21400		87300	31100	29900
78100	28100	9300		76400	26000	21900
68700	28500	14700		84300	31200	39300
57300	28800	7600		82900	36700	31900
57800	26500	19500		81800	25100	24600
81100	29500	12600		82100	31400	33000
94100	31800	14200		74900	29700	35200
59000	22500	7800		83200	36500	37900
78600	25000	8300		77700	28600	36000
69200	28300	21200		86100	25300	29400
65100	29500	10600		84700	28200	33600
87700	27600	13100		78500	28500	32800
76500	33000	11300		84000	26700	26700
79100	28500	15500		88100	40100	40300
77000	29900	12800		69100	47600	28200
51100	41500	6900		80400	26800	25900
66500	25600	13800		83700	24600	24200
70300	22700	17600		82300	31900	26300
78600	29000	9500		89900	49100	21600
67900	40800	8700		77900	26300	28300
83800	36000	14600		77200	29600	33400
45600	37100	14500		78300	49800	26900
76800	23500	13000		81300	32900	39100
78100	23100	9100		86300	27200	37000
82100	28600	24500		80900	31600	30000
77800	38400	9900		59600	49200	35900
76100	27100	20700		75400	39700	19900
72900	26800	15600		87000	42800	31100
83000	27800	12400		78000	33100	28600
85800	28700	18300		73400	33500	39900
73900	28500	13700		85900	37000	38200
88200	31600	14900		80000	32400	39100
57100	44900	11600		74200	37100	20400
60900	27400	12600		83300	38700	28200
78900	26600	14500		62500	39700	17300
70100	25600	13800		84100	42500	21400
62900	22300	10400		89300	36500	31700
49700	42400	17900		79600	31400	39000
88400	24700	18000		95600	32500	31100
85300	22400	13500		82900	28700	28400
85400	25100	16100		70100	39100	13500
77500	25200	8800		78200	38700	29000
61400	34700	10000		80800	40800	20800
79700	33100	13100		63600	41400	19200
69500	30700	13000		88800	34600	35000
75900	25500	13800		91900	34400	41100
61400	21200	19200		73800	47900	23400
82200	23500	13200		75800	48200	41300
86300	29500	13000		85100	27600	21100
50300	28400	20900		85500	32200	32500
77500	33200	14900		69800	32500	47300
66200	41100	13500		76600	24800	22800
72500	26900	15000		80400	33600	43800
72000	45800	12700		50200	35800	32500
65200	28200	10300		90800	30100	28200
84900	25500	6800		79800	24600	24600
73700	27600	12200		81600	26900	36300
78200	28200	4800		77100	36200	34400
74600	30300	18100		78300	31700	20800
76900	23900	17400		82500	27200	39400
75200	31400	12300		73500	31100	46200
59200	40200	17300		83800	31800	31700
72400	30100	12700		80200	32000	52000
70800	24400	20300		86600	31500	32900
91800	39200	11600		79100	30400	32600
83100	26800	12400		68200	30800	41100
75400	24900	15600		70300	23600	28800
86800	30100	5700		76600	29100	37400
79100	29100	13700		84900	27500	22500
70200	30800	15300		93600	31900	33200
83000	25800	9800		83100	26600	33100
77600	29900	7500		75800	25900	28100
82600	28800	11900		81700	33000	33500
71100	36600	10800		80400	43400	14900
69500	32000	13400		85400	27300	26700
73600	31000	14200		88500	28400	35100
78200	25000	8100		78600	31900	27500
83500	23100	16000		76500	38600	39000
76900	24700	16300		84100	44500	36600
76800	27100	13600		81500	36900	25500
86000	29500	10400		77400	44800	26800
64900	28200	8100		81100	29400	51200
65700	26700	9900		77200	28300	39800
79400	23000	16800		82600	39100	43800
77000	25600	10600		83000	29600	28400
89900	29400	15400		86100	40700	42700
76200	28700	3600		86100	30900	25200
74700	38200	8200		76600	34400	30100
70000	32800	15400		84800	32300	37700
82500	24800	10600		68700	25900	32400
72500	24400	14900		84200	34600	37700
55200	33400	13100		90000	46600	29000
72400	35100	7900		65500	38000	27600
86100	23400	16400		75300	21800	32300
67400	22900	12200		85300	35800	31300
80200	45100	10000		85400	31600	38200
65400	26900	16500		83300	32300	34500
58400	47300	9900		85800	38900	41800
82000	31700	17000		76700	31100	38100
71400	27700	9500		81000	40600	41700
78100	28300	13800		78000	33900	34900
59700	26100	21900		84300	30800	33700
72000	29300	11700		81500	29400	23000
80500	25900	16000		93100	35300	33500
76600	21000	17400		81200	41400	40700
80900	28000	18700		84600	30800	39500
72800	28200	7400		82100	31600	36100
80400	31100	13500		71100	27600	39300
68000	32000	14000		83000	42000	37100
70700	22700	10300		82400	40500	25700
74300	29800	16300		84300	29600	31300
61900	46100	8900		85700	40100	29300
77500	33200	15600		79800	35900	49700
74300	30800	10700		79900	32400	32900
72900	27200	9600		86700	36700	39200
52900	38700	12700		71000	42300	19700
81900	25200	11200		84700	25300	28000
82100	22600	18900		79400	39700	23900
69000	36300	9400		81200	43300	29900
82500	30300	13700		78400	22300	37400
74200	27100	9300		79400	34900	27400
87700	29300	12200		72800	41500	27100
58500	23000	22400		82900	35800	41100
83300	45200	17300		82600	36800	33000
66800	27200	17700		70600	40100	22800
73300	19700	24300		76600	30600	43500
69800	26300	10200		85200	36600	29400
45700	34400	13800		75600	32500	20500
80400	48800	17000		86900	41700	37100
63000	38600	9500		80200	33500	38600
44100	39700	14400		81200	32900	37000
80400	25200	17200		81200	25800	39600
51800	35500	13800		88200	28800	30400
74200	27900	12500		85400	29400	39100
81100	32000	16600		70000	37900	30400
81900	27300	13700		75600	34900	38300
87400	30400	14000		83300	31600	36200
80100	27500	15500		74700	39000	39400
87300	28900	7400		83700	32700	41000
71300	42100	14100		74500	27800	43300
70200	22400	7200		91400	34700	36100
67900	36200	7700		85300	30000	12700
83600	37000	19400		87400	34200	34400
64500	35000	13500		85300	30400	29900
72900	39400	9600		71200	32400	33800
67800	23500	17000		87000	28200	33500
80000	45800	6300		84600	30000	36600
86200	31500	12300		81800	30700	29500
56300	24500	5800		76600	41600	32800
68500	32700	7300		84200	23600	33500
67600	27000	10500		66300	44100	22500
78400	33500	13800		70400	34000	38600
54600	42900	17100		86600	32900	42200
87300	23900	12000		81700	31400	51100
70500	24900	9900		85700	27600	28800
74300	33600	14700		85900	33800	45600
81100	26700	3600		84200	32500	28800
74300	29100	12700		84700	31800	40700
86900	28300	19700		82800	28900	30900
75500	30700	14400		85500	30600	40400
74500	26800	17100		76800	37700	35000
82200	25000	12600		87600	37400	41500
67400	34400	16400		81200	31300	39800
59300	33500	11600		74400	41900	35200
82000	28000	11600		77800	24500	34800
64100	33900	15200		72700	35500	40200
82800	31400	7700		76000	39900	38600
73200	31000	7700		91700	27600	39900
53900	32400	7400		74400	32700	40000
74400	27300	16800		76700	36800	19900
76400	28000	13200		84900	31300	20400
84600	35900	11800		66100	35100	31900
80400	28700	17100		81400	30100	42600
76800	37900	11800		81100	30000	26700
73300	24000	10900		81300	32800	38900
48700	27400	13900		72600	47200	15600
74200	30100	14100		81200	38000	48200
85500	27100	16700		77900	27600	31400
49800	26100	14900		83700	40300	38100
78200	21600	21300		82400	26300	30400
86600	27200	13500		84400	32200	40800
81200	24400	12600		90900	31500	38600
41300	42400	14900		90800	31500	37500
47500	26800	14000		88700	32800	33200
58900	47700	11500		74500	37300	44700
80100	29500	10900		85700	31400	42900
70000	34300	15000		84400	26800	38000
81300	28500	18100		76100	26100	42300
76600	37300	8600		71100	33900	26000
57700	37400	8000		85500	28600	27300
88100	30800	9100		85300	32300	40000
74500	28700	11200		75700	31600	33600
66400	38000	12300		83000	28200	22400
63000	33100	12000		86300	23900	16100
74400	42200	14300		81000	32600	45000
73300	27900	10500		85000	27000	30700
87300	31100	6800		83800	46900	35200
77400	30200	14300		76100	25300	28500
75800	30000	16900		88100	34900	35200
62700	23000	13300		82600	28700	38700
82500	35900	15400		81400	28600	33900
75000	25400	12300		89400	39700	49600
52500	37400	14400		81200	32700	29400
77400	35400	11900		86000	44200	20600
85300	28600	11800		75700	37700	26200
70500	26600	8300		57300	48700	16300
48200	30300	11800		87000	45800	38000
63500	22300	13500		77600	30100	22200
80100	29700	9200		75100	29100	38500
67700	30100	15300		78700	29900	26700
82400	30700	11200		78500	29000	32400
53900	38200	13600		79400	33600	20400
79500	38400	8100		79400	41500	33500
94200	30400	11500		92600	32900	49100
83600	22700	22100		86600	33200	35800
77800	25000	11700		83200	26300	41000
87400	22300	14500		85600	31400	28500
85000	22800	16300		80400	30100	33800
82200	23900	11700		80800	22100	29400
90300	23400	9600		83900	25300	34800
73500	36800	10500		82500	30400	35400
64100	37300	11400		82500	40600	41100
58600	28900	12700		84900	42200	37000
74000	26100	10100		68700	51000	35400
76800	28600	7300		83700	32900	37500
77500	41500	15800		79700	44700	24600
64000	32700	4400		83200	35700	43500
62600	27400	12900		77600	36400	34400
79500	27000	12400		91600	28500	31200
70400	29100	9300		73600	37400	39700
69300	24500	9000		83100	38700	38500
65900	38000	11200		75400	28300	50200
81400	24800	8700		79400	32100	32700
67100	44400	6500		84600	29000	26900
43900	44400	8800		82600	28300	26600
81500	23600	15100		74500	33400	40800
50300	32500	15300		70100	35100	40800
71700	29100	7800		74900	35200	33800
75800	28400	10700		76800	28800	34000
72400	27000	9700		78700	29700	42800
60500	44600	14000		70600	36000	56800
87200	25700	7500		82600	28900	40300
63500	26800	12500		85500	32700	41600
71300	27000	17000		84700	28600	38400
78200	23000	15500		79900	27900	31800
76700	27500	13800		85800	33700	40500
69200	29600	7800		83400	27700	27900
78100	28200	12300		77500	34900	44000
78900	22500	17400		74500	32100	19500
59900	23500	15300		84800	35800	51900
62600	28200	24200		71900	36900	39200
87900	33400	9300		86300	26100	30100
79900	28400	11100		87100	29500	47400
66500	27600	14000		89500	25000	38000
73400	28800	7300		78900	31500	35800
62300	33400	14200		76800	42400	31200
83000	29500	10700		74600	49700	42500
76700	24400	10900		76000	30500	39700
84300	24900	11400		82600	27200	46200
84600	31000	13700		83800	41000	37500
79200	26400	12400		83500	35600	35400
37200	32400	19700		86300	33800	35900
60700	38200	8800		80600	26500	22800
73400	24800	10400		84400	41300	19200
76800	25800	10300		67200	43300	11600
49100	40100	13000		71400	38000	22800
76700	24600	20500		83500	32400	40400
59900	23100	16000		62600	41500	21300
83300	29800	12500		75200	27600	33400
71600	30000	17800		87800	26700	28600
59000	21000	11900		87200	37400	32300
76700	26100	16200		87600	44300	41900
78600	29100	15700		89300	33100	34000
81400	30200	8300		85400	32800	23300
66200	25700	7800		89300	30700	40300
83500	30300	13100		78600	31600	40800
59100	35300	12300		75800	29600	21500
51400	28900	9600		83700	38700	44100
67300	23200	10500		81300	30900	32600
51300	42400	11000		83900	47400	44300
84200	30000	18000		79800	28400	33900
86900	27900	10200		78200	37800	46000
85900	31800	15100		79800	29100	45700
84100	26200	15900		87900	34800	49600
50800	28900	12300		90800	32300	31600
77900	27800	15200		83000	45100	31100
73000	25700	11700		80900	29100	41800
82000	35600	14600		92100	43200	45000
50300	33000	9600		85200	32400	36300
51000	34800	14200		80600	43300	35400
64000	33800	6800		82800	29300	39600
84200	24900	6100		78700	30300	30500
77800	32600	9500		73500	43600	26300
65700	27100	9900		80900	31000	41900
84500	32000	10700		80600	29300	41100
62000	32000	11000		71400	38700	24600
86300	28900	8300		92300	33200	49900
48000	29400	8800		85800	36600	27600
48600	30200	16100		44100	33800	10700
70700	30200	9600		73000	31500	29100
80600	24800	17500		90800	34500	30800
81800	36800	5300		63200	36500	29800
87800	25900	5600		83100	34200	45700
83700	34100	6300		82000	44500	40900
77000	28800	15100		78300	38800	30000
81000	30500	6400		66000	40800	30600
59900	37700	12800		79500	29400	43100
74800	30400	10900		85400	29100	35400
81300	28100	15300		82700	47700	40000
67200	31900	12700		77600	24600	31300
91600	29700	13400		68900	26700	38600
57600	46100	8400		79600	42600	42300
67400	24200	10300		85800	30100	31600
77600	27300	8800		77900	25300	30300
85900	26900	8500		95600	31100	41400
95400	28200	8900		76300	28900	41400
86600	28400	15100		74800	34300	37400
67000	33400	9600		60300	36300	24200
52800	26700	11800		70700	31800	18800
66600	34800	4800		87200	29200	37100
69200	30500	15900		75800	41800	25300
79100	26400	9000		77100	38400	29800
79600	34600	18400		82300	33000	28600
84500	27200	16800		84400	40700	27100
72700	23100	9400		80800	49200	29100
67300	35500	4400		85400	31400	39400
85000	27000	16100		79000	29600	35100
77700	25900	9500		76400	29600	42300
73100	23700	15300		72900	24800	38800
68300	21800	13100		81700	35400	29600
79700	20100	23100		85800	27700	28500
68400	30900	14300		77800	32200	34700
56800	43100	13800		81900	34900	26800
70100	39300	14800		84900	26100	18100
74700	26600	18000		73800	42100	21600
89600	25000	16900		71800	40000	24900
79800	20700	13600		77900	35200	30800
69200	30000	15100		82100	47600	45800
93300	50200	14200		80600	35400	40400
84400	32400	22100		88200	28000	36500
80800	26600	13900		88700	27600	33200
71300	37000	13300		85600	27300	24400
79500	24500	17700		89600	34700	33700
90900	30400	15700		82300	37100	26700
73500	30700	25800		83800	40300	32500
43700	40100	5400		74900	31100	37200
74100	42500	8800		88800	25900	43800
82000	22900	19300		85700	33300	45500
76700	37100	11600		85300	29200	30500
86600	29300	13500		90400	34300	44700
86900	27700	14800		53600	24800	18000
68500	27200	12200		73100	39200	17200
60200	27400	18900		87200	31600	47300
65800	25800	14900		75100	29200	37800
78200	27400	16300		87100	28000	19900
70700	36400	16300		82000	25700	30800
78600	29500	20200		88100	32000	37600
78900	25300	10800		91400	40700	49400
70500	27400	7100		84000	34100	23300
78700	38900	14300		81400	23700	35100
73100	33000	13000		68100	35600	51500
73100	26000	8700		76900	28900	49200
78400	23600	15000		85400	32900	41400
89600	27100	10900		81200	28400	33300
68600	26700	17200		89200	28400	35700
65700	35800	14700		80200	47700	29700
54900	27100	12200		88100	36700	40300
88800	24600	18300		82100	38000	32900
87700	21400	10100		84800	36200	33200
66000	37100	14700		72600	33600	29900
67900	24400	11600		79600	32700	32800
93000	44500	11200		82800	37900	44800
79000	22000	16300		88300	34900	31200
62700	30900	9900		73900	29000	37100
92300	33100	18400		88200	26300	24900
60400	32300	11000		78400	31800	32700
82800	33200	17500		81800	52500	31300
81600	26400	10900		79700	31100	29300
62700	28500	5900		72100	45000	24600
64600	37900	13200		80200	28200	33100
75700	28600	14900		83300	28500	36800
88900	30600	7200		83600	30400	22900
77700	26100	12600		74500	26600	34200
76300	32000	9700		66900	35500	42700
72500	28200	12400		87300	29900	29200
75400	33400	12900		84800	26800	27200
60300	39800	9000		80400	33300	25800
69500	31100	11000		65400	38600	25000
54700	42100	13000		78100	27200	31000
74000	26900	17400		80500	33200	45200
85000	38100	17900		79600	24500	22500
78000	29700	8900		76800	40800	25600
79500	31300	11700		81500	27900	30100
72600	30600	8700		68800	40300	18300
57500	39500	10600		81100	31300	23300
83200	28000	19600		84900	31000	32600
81000	24900	16700		82600	28600	40100
72900	27600	10500		83300	43800	32400
66200	28500	14000		70000	39700	34700
56000	34000	16800		73400	40400	18200
81800	31000	11000		79000	36900	21800
76200	31200	15500		78600	30200	29100
61200	35200	7800		77800	34600	39600
70300	32000	9100		84100	31900	34600
73400	28400	13200		82700	39800	38600
85900	23700	19900		77300	41300	30400
83600	28200	14800		79800	27600	29100
73000	24000	17900		81900	28100	30300
76700	31300	11000		87100	35200	37600
75600	25900	9600		74000	52100	25200
78200	34700	10800		80400	22400	28700
77500	25300	10300		83400	34400	38600
32400	29600	8900		71900	32000	51200
84300	29600	13400		65000	43300	26600
84000	41100	8200		74500	27900	23500
59200	20000	14100		84500	38100	45900
66000	29100	11200		85000	30800	39200
84600	28400	14300		84200	30800	29800
77800	31300	9900		82400	49000	17800
49000	32800	18300		67700	38500	33000
68800	26700	16300		72700	49900	43600
68800	32800	18500		88300	30400	36800
77400	28600	20300		92900	37700	45000
84600	34300	16700		87100	41300	34500
84300	26300	18300		74400	31100	42100
45900	28100	10100		86300	45700	20300
83600	29800	12500		80000	27500	22400
67600	25400	11800		82900	36600	33600
86800	33100	10000		72100	29100	34100
74400	31500	16500		77400	34600	14500
72900	29700	13900		75700	50900	22500
65900	29600	12900		87400	31600	33800
82000	26900	10500		87100	30200	39700
55000	26900	14400		90000	28500	38000
73000	26900	15900		74300	36500	43400
58000	29900	10100		84400	33000	45200
78300	26900	13400		66800	42400	14800
55100	33800	5600		65900	26900	17700
45900	37400	10500		75500	31700	25500
71400	37300	7700		72000	39600	26000
54100	34200	10800		80400	24400	23200
73500	25700	9200		85100	33400	37600
84300	32400	13100		80100	39600	23200
37800	42600	11600		84100	36700	25100
65900	31000	12000		83600	36400	41300
87200	27100	11900		84300	26800	34100
81200	26400	10400		91700	31800	37400
64900	31000	7000		79000	30000	40800
84900	28100	15500		69700	34400	25700
77900	26500	18500		80300	40200	34200
51500	34700	21300		81900	28600	38000
82900	23400	9200		80000	34700	23000
86800	29500	11700		88400	27400	44200
82600	23800	14000		71300	26500	43200
90300	28500	13100		83700	28900	31100
64200	35500	14200		81300	29000	32600
80300	23800	12300		79800	42200	33400
54100	33300	14900		87900	32600	30300
85100	22400	17400		79600	36400	23100
61200	31000	8000		80900	33200	36900
71500	34600	12000		87600	36300	29400
63300	38500	9600		78100	34400	30100
70900	31100	9800		86200	46200	24700
84100	29500	17300		70300	42100	11100
74000	27600	8500		81200	28300	41600
76600	47600	8300		76000	28500	35700
50700	26800	13300		79000	40000	22500
80300	28900	13300		79400	32900	36300
74200	32700	12600		70600	35700	34000
81000	23500	14000		77100	30000	37700
82400	35700	16000		89000	31600	36000
84700	27500	19800		87100	23700	24200
83500	31000	16500		87700	27000	28800
86900	25900	13600		74000	33000	41000
83300	28100	15100		83100	27800	24700
83800	24900	15200		80000	44000	18600
69100	26700	15800		72400	41900	43900
70500	37900	17400		84400	30400	40500
49500	37900	16000		70000	40000	38200
87700	26100	11100		89200	33600	36200
66000	41700	12000		71400	22900	24800
57200	37800	10000		78200	38900	35800
55400	36100	20800		87900	30700	24500
86300	31700	17200		76100	29300	38200
76700	25000	16300		86800	39100	43200
74300	25200	12600		89400	32200	35900
64200	36400	11400		81100	36800	32100
74100	28800	10700		73100	39700	23200
76000	28200	14500		65900	39000	29400
77900	25100	14800		75400	32800	23400
68000	28000	18100		83700	28700	28600
75400	27300	12300		76100	52400	25800
93500	28700	20400		79600	37500	49300
80200	27900	11900		85200	35700	44300
76500	29100	8100		74100	33200	42000
54600	32600	17300		87300	28000	47400
63300	29500	12900		87000	21800	30600
77000	24700	21300		77600	30600	44000
72300	31300	15400		82000	35900	33600
82600	28000	27500		86500	33300	35000
68800	29200	11300		83800	26000	30200
47300	46100	14200		85700	35300	37700
73400	28900	5800		69900	32100	37900
68300	30600	14300		73800	48300	13800
80700	31800	10100		84200	30400	27200
66400	21800	11900		86600	32000	46100
74800	37800	10100		87600	34300	30700
66000	23400	19600		83700	25300	29600
40100	35900	12000		87100	39100	44400
88900	29100	17100		78900	29000	19500
57000	33700	11700		78500	44100	48900
88400	29100	7600		84800	24700	32500
90600	25000	13100		59500	36900	10200
57500	35500	14100		84300	37200	40700
91000	28400	8700		74500	40900	32600
84200	30700	9700		83100	50300	32900
78500	26800	11200		76300	29100	24200
71300	24300	10700		81100	36800	30500
87600	29600	14800		78600	26400	34600
75600	24000	9500		92000	38100	38300
90900	28800	15300		71800	38600	14700
78700	25700	11400		88100	34800	36800
71400	25500	13300		75800	25400	31500
73600	31700	8200		87700	33100	21900
80300	25300	16500		89100	35600	49400
79700	25600	13800		77500	22400	17200
75700	45500	9900		85300	29700	12800
80800	42300	14200		87800	41700	45000
69600	44100	11000		84200	33000	18000
73300	23500	15500		87600	32700	37800
58100	41200	17300		84800	31700	32100
67500	45800	10700		91900	41900	35100
74100	30300	8800		85100	21800	35300
75900	30800	15000		96400	25400	39400
76300	24900	11700		83500	42500	39100
73500	28700	5800		80200	36000	30300
80400	22200	8400		76500	44100	27100
62200	27800	9900		81100	33400	24600
66500	24700	17400		88000	28800	37300
65500	22000	14200		78800	23700	12500
75300	30000	10500		86700	28600	41700
74500	33100	11000		82600	38000	32600
51000	30300	17500		80300	31400	43800
81400	27700	9000		82900	27900	23700
57100	45600	13400		85300	37800	32300
83000	38200	5400		73100	38100	25500
72200	26700	15900		71600	27800	26600
59500	32800	6000		82700	34300	23900
74000	32400	11800		75000	33600	35600
72400	43200	17900		81300	32300	32400
54500	24200	9300		62400	35300	22900
88400	28100	8200		79400	38000	13600
84900	30900	19200		72500	30600	30400
83800	32300	17100		61500	36900	21200
72500	28600	12400		78600	38300	27900
67300	25600	17200		72400	25300	42400
68500	26000	10800		78300	55700	35500
64500	40600	14100		81400	35400	33000
75000	24100	9700		87000	33500	26700
89200	26500	15900		69700	41200	26900
87100	26100	11200		73300	35400	23800
87000	24800	19600		83800	42700	27700
79000	26100	16500		88300	30400	30800
89700	27300	17000		82300	38600	23000
80600	24900	11800		59300	45900	14100
70100	32700	11100		75400	66200	33000
69000	36000	12700		83800	31800	31800
69400	43100	10200		79900	34900	35600
57000	31800	14500		70500	27300	32900
84400	26400	14400		83500	30200	27600
74500	23200	12100		81400	29100	34600
61200	38900	13100		82000	28700	31700
78200	25400	9200		82500	37400	31200
55400	31500	9400		83200	25800	31900
76900	30200	17100		74400	35400	29600
78800	26800	12800		75000	37800	18100
82300	34700	9000		75900	50400	38200
71000	33200	7500		79100	26400	33300
69500	32300	12000		67200	36100	24000
69300	33100	10100		75700	29500	40100
75800	36400	15100		80200	35500	32400
72300	41400	8800		80300	28100	29800
69200	32000	13300		81300	28300	37000
84400	29300	16000		78700	29800	37000
68700	28500	12800		87200	31300	30600
74200	28900	9600		89400	35500	20800
78500	40400	9600		86000	38500	26900
76600	30100	8100		82000	25100	27400
70300	23900	18900		66300	46900	25600
74900	25700	16700		84400	30800	21100
65200	25800	15400		76900	29700	19800
70700	25600	16500		84000	27800	31100
69500	25400	13700		77000	35100	39100
81700	27500	13300		83500	31600	28300
70900	28600	16300		84300	24400	28400
62300	48300	9600		83300	29900	45600
83300	41000	9300		79900	32800	44900
91000	24300	10600		85300	36800	36400
63000	39700	13300		77300	44500	24600
80000	25600	20300		82800	32600	40200
69200	25900	10800		81400	27800	29000
74100	30300	8900		87200	36300	36400
89700	24900	13100		79400	28400	43700
85700	28500	6400		83200	31400	29800
87100	24700	10100		69700	24900	28800
64600	26100	15700		71200	26200	34000
82600	28700	18800		83300	31100	34800
69400	26600	8800		89700	32900	33900
95400	26900	8500		83300	41800	30400
79900	32100	8600		77400	29800	27600
87000	27300	11800		86700	35000	36300
80400	26300	10200		92700	28800	41600
73800	37400	6800		62800	30400	17800
75400	21700	10400		82500	33800	37300
81300	29500	8800		83600	35400	37600
73900	28200	10600		73800	31100	32900
69600	23400	18900		93600	34300	45800
70200	24300	10900		86400	32000	38300
75900	32400	10300		71200	34800	23300
71000	23200	9300		79200	27900	29000
65600	27600	10400		87700	22700	32000
72300	24900	9300		78200	30400	28200
89000	31400	9900		79500	48600	19500
78000	27500	14700		85200	34400	38900
82500	30800	10600		81900	29100	27100
84300	22600	9500		77500	31700	37900
84500	28200	12400		76400	30100	24800
61600	33600	10100		81600	44100	22900
52700	40000	19200		80000	36900	34900
76800	29100	17700		79400	30900	42500
68800	23100	20900		63000	42900	40600
66200	40800	8800		83800	30300	26700
65200	44000	16800		79700	29500	46600
86000	29200	8400		82200	33300	42800
62200	39300	12000		81700	46600	24300
69000	24900	19500		75600	31000	32500
74200	35500	9600		70900	47600	23200
77800	22200	10600		79800	27000	25300
76100	23100	12000		79700	28700	37200
71600	25600	9100		80000	32400	43100
72900	27100	13100		77300	32300	47000
72300	25700	8600		84900	38400	33800
84700	32700	11800		87800	42200	36100
82300	38000	6200		78200	28800	25800
68100	37600	14900		83600	52200	31600
77100	31300	10100		87100	44600	37000
57600	45400	13400		77800	28100	24400
84800	27000	17200		65500	34400	14200
59400	36700	11500		78200	39400	35600
56300	37200	9600		86700	39800	40300
74700	30000	10000		76100	20400	38400
67200	34600	7300		68400	33300	25700
63800	19200	13900		79300	27000	28400
69700	33600	12800		85500	30000	32600
54700	24600	13000		79000	32400	38000
76700	31900	11800		77400	45000	19500
80800	24800	9100		86000	48700	45800
84300	29400	14900		82800	27200	33300
36200	24700	11100		69700	40100	16200
70000	30900	7400		88900	27700	24600
89200	28800	6700		82800	37100	28500
75200	23400	5000		90300	34000	33500
85900	28400	12400		80800	40800	42000
70800	28100	9500		83500	27700	28700
68900	23900	15400		80500	26800	32100
76800	26300	23900		88500	29100	37900
88100	27300	8600		84900	33400	55500
77200	24800	9900		81800	34800	55200
80600	24200	10800		89500	33300	32400
96800	32400	7300		83900	24900	22800
83200	27200	14700		81600	32600	37600
69900	48800	8900		79500	28500	36500
81800	27700	7200		81300	33100	28600
41000	27200	14500		83800	45300	45300
64400	29200	14900		84700	37000	39500
68600	28100	8400		84000	46400	31600
60800	48000	16000		87500	34700	32600
51200	26400	10900		83200	34700	38500
69700	29000	12900		87500	36400	41600
76300	27900	13300		84200	30200	39900
70000	27600	11500		78900	42500	34400
91600	29700	11300		80700	27000	20700
64500	26500	15400		81200	35600	42900
80300	26500	7800		67500	20800	45300
76700	22700	9500		81300	29400	28400
78100	27200	9800		80600	28800	33800
76500	24400	12100		74300	34200	45900
75200	26300	8100		85300	40600	23700
65500	31500	15600		80300	30700	36300
77100	25700	15000		79300	28200	22800
68900	38700	10800		82500	45800	18500
77000	33000	10700		74800	29900	21400
80500	38300	18000		79800	30400	31200
84300	30500	15400		85700	27800	42500
70600	26400	8900		81600	32600	33300
84400	33200	11500		76200	24700	30000
60400	32400	8200		84700	25100	23400
68600	36000	7300		87700	39300	42200
75100	24200	12800		80200	37400	28400
74100	29300	12900		92200	42000	23700
84800	28700	15100		85000	32100	36200
77100	30400	8300		86500	38200	36300
57500	27500	23800		87600	32700	39500
70500	21500	8700		77500	45600	41300
66900	40300	8000		89900	34800	35400
67300	24300	10300		85900	33100	41600
65500	27600	8200		81800	30400	41100
80500	24400	18000		81200	29000	24300
74900	24700	12700		71000	37500	20600
79500	23900	9600		69700	50700	16400
87600	28900	8600		74400	44100	41900
78200	30800	16800		74900	24300	38200
82100	28200	7300		76600	26600	11200
74500	29200	15200		71600	27300	34800
76600	27700	16400		85900	36400	46600
45200	38200	14400		88300	34700	24800
77900	27500	9000		81400	37000	28700
72700	26200	8700		81200	27400	28300
86500	30200	12400		57000	39100	24800
85200	26400	8400		82400	31200	34400
80000	26700	14500		82600	40300	47900
87000	44700	10700		81500	27500	43800
82600	23000	12400		78700	33400	40600
80600	29300	4600		84300	37300	41400
85700	27500	12300		76100	28400	36000
83700	27600	12300		92200	42700	27200
49100	32200	11700		64800	39000	15900
73200	24700	9300		85500	27300	27500
74300	31000	12100		81600	29800	27300
63600	28400	20300		79800	36500	41300
78700	24600	5000		81900	33900	36100
61200	31500	13200		81100	38200	40800
65600	25600	11000		79900	25400	40500
76200	25600	15100		77400	25700	23500
55000	34300	8200		76800	30000	35900
78300	24000	9100		81000	26800	46400
81900	34600	14100		74500	27500	30600
68700	38900	11600		73900	44600	30600
88900	21600	9600		73600	32500	38400
76100	30600	15000		78900	31300	30900
73800	30200	6700		76300	25700	30600
59400	26900	13900		80400	32000	32000
85700	21700	18800		80800	33000	42600
54300	41700	21800		79300	44500	28100
53000	27300	13500		83300	31700	27900
75800	26900	14400		75800	38900	31200
57700	44900	13100		77500	43600	32100
65200	22800	15700		79300	45300	36400
66300	23900	17000		71500	47000	13000
75000	24000	17400		83100	31200	40900
82900	27500	13000		82300	32300	26100
54400	35600	13900		82700	36200	28300
60100	35800	16100		74000	42200	26100
78800	24900	8200		81600	38100	22800
66500	26000	12100		84400	32000	34200
58700	40000	13100		70900	40800	25600
75000	24500	9700		84800	31300	45300
79900	23700	16700		85600	30400	39100
71000	36300	14200		94000	37500	32000
63900	28200	14900		79600	35000	43900
72200	39000	12800		83300	45400	41500
54700	37600	9800		87700	41000	47600
85600	32600	16300		70300	25800	21200
78600	24700	8600		91000	36600	39100
56500	39600	11800		83800	41700	42800
74000	28400	12500		85300	30500	38900
86000	27500	8400		78300	26700	27500
86200	21400	6000		84300	36200	35800
78400	31800	12100		80800	32900	26100
73000	34600	20100		66500	34400	39900
85400	26300	11800		84500	31300	31600
81600	22400	8800		88700	28700	26300
80500	25800	14900		89900	33600	43600
72700	35500	12700		80000	31900	24600
74600	32600	9100		86800	33800	39400
57500	24500	17200		68400	35500	22100
78800	31400	16100		74300	40600	26500
78900	33300	16200		78800	28000	26700
71200	28600	12600		88900	37600	32600
70500	22500	14100		76100	30500	25500
85100	31000	20100		63900	38900	31700
81000	33000	12200		76500	49400	35000
79300	26200	12300		85500	36800	35100
64700	31000	16900		88200	36600	39900
72100	28200	18300		75200	39500	27800
71700	35200	18300		79400	38100	41800
66800	24100	9700		81600	36800	24500
81300	28500	11000		85400	29700	39600
86200	31000	12200		82000	26400	36300
81500	28000	14000		89300	32300	40700
68900	32200	9400		75100	29700	20700
84100	26500	8700		81400	35200	24900
86900	27500	13900		87800	33900	39800
86400	28900	18700		68000	33300	35700
85000	21100	13700		83700	33700	36100
86200	26600	10500		86600	34500	45800
75100	24000	15800		85300	30200	28300
78900	23400	13200		77600	25100	32800
74300	32000	18600		81900	30900	42400
69100	23500	9600		70800	35400	48900
73200	22200	9300		82400	29900	29600
47300	38900	11700		79600	35800	42800
45300	28000	11700		80800	32400	29800
69500	33900	14100		82700	48400	28900
67100	39600	11500		83000	32800	24200
80300	26600	4600		70600	41700	36000
68100	27500	12900		78800	26300	26200
67700	23900	12800		73800	41800	31500
73100	30800	16100		78100	31100	22400
80800	22300	14600		88600	34100	36400
72700	31100	15800		81600	34300	36600
83800	30400	7400		73100	27200	29800
72000	41200	10100		70400	31400	49600
77100	31500	13500		81700	29800	36800
56000	22600	13100		89100	30900	24600
75600	28000	9000		82200	26600	16000
65200	23700	10400		67300	31000	14100
85100	30700	16700		76400	45800	21200
85800	32500	14700		82500	45100	37800
42600	25300	10400		74700	35800	21100
77500	23700	12100		74900	30400	28000
82600	29600	10400		62800	28600	32100
84400	23400	15800		81700	34300	35300
50000	34000	13600		77500	52100	22700
71800	22400	8400		94400	28500	44300
46000	41200	11700		84300	27700	31800
75800	25700	13300		75600	42600	32500
76600	22800	17800		77400	36500	33500
64500	26800	8900		82100	29300	34200
72400	31100	16800		78800	30300	41800
80500	27200	21600		85500	29100	26700
40700	24900	12200		85200	37700	21800
63800	21300	12000		80400	30600	39300
80800	27700	14100		89100	34300	39000
74200	22600	18300		78100	31100	47300
74500	25700	10200		90100	35000	48200
81700	24100	14200		71200	42300	24600
77900	23200	15600		82300	35400	31200
76600	25800	12700		83700	31300	27100
58900	44300	12000		82600	39300	29400
77700	28800	17800		86900	42400	34200
71400	24100	11400		82800	30700	40200
65600	37500	9400		76200	33000	35300
77400	27900	13200		82200	31400	19300
68300	33200	3000		85000	28900	30300
47300	37000	12100		77600	32400	43300
77600	24800	17200		78200	31700	44400
77000	36700	18100		80700	26200	25800
65500	27200	16700		72600	34400	22000
70400	29000	18100		78700	31900	37200
78300	22100	7000		70000	27200	32200
71700	31700	9200		83400	31500	35600
56500	41900	10100		74500	25700	29800
79800	29200	9600		84500	26700	35800
43300	35500	9900		87700	29800	33300
63900	39700	14100		80300	28100	40200
76900	23800	6900		77900	33300	36300
48400	30000	8500		82100	27500	38700
63900	28900	22600		83300	36000	34100
84300	31300	12700		82500	28900	35600
45800	27100	13500		85600	32000	25000
67800	29200	17200		69500	32400	24200
82100	24600	14300		78600	31800	34900
94000	29000	6400		86200	30000	35200
86000	29800	6600		75100	38100	21000
68700	25200	10400		61000	43500	18700
67100	26400	10100		90400	37700	29500
87000	28400	17800		81400	25300	30500
76800	24200	13600		81200	38000	31900
88000	32800	11200		71000	36200	39800
65600	32300	12600		88900	33900	27800
79000	37500	18200		78000	30900	38000
80400	35700	7100		87000	39100	37200
77100	23800	13200		87800	32100	37200
68000	38700	14800		83800	24900	22800
55300	31700	13100		79300	21100	24900
75100	39000	16600		83100	32200	41100
69900	28700	12300		77200	27600	26500
73900	28800	22000		91500	50300	40000
60000	32400	10700		68200	37400	24900
37500	26800	20300		74800	37400	24500
67800	34100	10500		83800	26800	37300
82100	25900	8700		82500	33200	41600
76400	28900	13700		82200	39800	32900
75600	26900	12800		76200	32300	41200
46600	36500	14600		78000	35100	28000
52600	28400	11300		84100	45100	35300
73200	27800	13700		74200	28300	36400
78500	28100	17700		83900	31700	37300
88800	23400	14600		82600	25700	31200
71500	26200	18600		75200	31000	36400
60700	30900	14100		72700	40400	38900
79600	27300	8400		89600	36100	45700
55500	54500	14800		82100	36300	39100
80100	19600	18600		79100	41200	12400
83800	31300	12500		76200	36900	27600
57200	39100	11400		78600	21300	22400
57300	33300	13100		79100	32300	37200
85400	24700	10400		82900	31400	46700
68000	26200	5500		79900	31200	39400
82600	29400	20000		67200	27500	36400
71000	23900	9300		88700	39300	42800
74200	30100	7500		80700	30000	60300
50400	37800	11200		80300	28700	18700
76000	25700	9700		77500	53900	23000
85500	26900	13600		74100	40700	32500
80000	35700	7700		73000	30500	39800
83500	29500	9300		84900	38700	31400
87600	26800	14200		85800	36000	26400
56900	20800	12600		79900	29900	36800
69700	31500	8000		79800	31100	37200
77300	25100	13400		64500	45700	19800
78700	20300	12500		71400	26600	23800
78000	23500	15900		85300	36100	31900
80000	28900	12900		81600	41500	18200
68400	32400	11400		83100	24500	35900
58800	27000	7000		73900	25400	29600
71400	27000	10500		74900	31700	39200
[truncated: 2,938 more rows]

## Sheet: CellTraceViolet
0h	24h	48h	72h
92839.1	34384.2	50056.2	53434.5
87593.4	77513.9	47142.5	12166.9
95392.9	70658.7	99973.3	55888.8
125482	123116	60964.6	20524.2
262143	96089	85435.7	11466.4
109960	100428	53097.4	45889.4
89014.6	110187	140877	1209.12
262143	54551.2	95189.6	17124.8
148229	5676	98200.1	29931.4
115047	126575	44656.5	14050.1
85850.2	2813.36	45645.6	369.6
101636	7154.4	79571.4	29639.3
108735	37810.1	40619	24119
98520.4	3040.4	93517.6	14158.3
128162	119169	57498.3	24402.4
68735.9	111196	29386.7	34247
83857	38167.4	3920.4	11794.6
111931	43003.8	53400.2	336.16
61908	11491	104235	11616
105077	122087	61485.6	15536.4
112338	120156	57722.7	17392.3
95262.6	126805	88919.6	25197
108127	2632.96	98267.8	5856.4
97681.8	54436.8	79125.2	43292.5
10978	121296	80219	40834.6
103031	15473	61190.8	465.52
7969.28	112961	54349.7	10824.9
125550	105110	86819	21333
97608.7	126435	37800.4	22343.2
99279	52375	62289	11546.5
114268	160627	72538.4	45996.7
140376	6601.76	97379.9	15344.6
81614.7	154629	52785.9	51828.5
151956	117449	95282	13476.3
125546	58134.6	95664.8	88216.5
188256	54817	91952.1	23982.6
146930	106474	91983.8	230.56
93974.3	108421	589.6	87031.1
134487	87326.8	58709.2	15225.8
99135.5	29611.1	83011.3	44925.8
90115.5	160.16	59181.8	49664.6
87267	124863	88777.9	41.36
87741.3	129063	5285.28	877.36
101749	111618	1640.32	633.6
103049	54127.9	124660	61544.6
38152.4	106219	1621.84	40949
93449	7979.84	53591.1	934.56
93842.3	56654.4	151543	44273.7
111022	123382	86454.7	49463.9
101524	97761	85328.3	23924.6
13915.4	108548	1155.44	43182.5
90781.7	119778	86953.7	2983.2
103057	5581.84	18573.3	26749.4
91049.2	2304.72	109758	460.24
143346	101852	61805.9	322.96
102899	115040	64757.4	14058
93172.6	55780.6	86026.2	14255.1
104566	140000	123798	142.56
124842	119156	12766.2	13417.4
111786	93927.7	126561	13048.6
103566	114295	37218.7	34004.1
92771.4	56870	40972.8	12332.3
262143	133683	114912	9639.52
141842	133955	111453	13376.9
92645.5	95155.3	52135.6	20903.5
110983	111119	42778.6	32269.6
89110.6	129766	89298	40951.7
90337.3	51420.2	2852.96	23843.6
99391.6	116161	79445.5	24805.4
108280	7757.2	189.2	65125.3
93324.9	118299	5119.84	5919.76
87555.6	89627.1	52226.2	30024.7
191536	106535	85248.2	17837.6
99076.6	22987.4	79161.3	23442.3
213804	117106	102774	12777.6
99275.4	102158	106042	20490.8
103716	111450	86722.2	11088.9
80082.6	108810	127036	57104.1
66185.7	87859.2	98894.4	14568.4
126440	5960.24	10324.2	14196.2
7400.8	105651	108737	22400.4
76084.8	127985	93892.5	40883.9
85470.9	42002.4	1491.6	15075.3
108108	97087.8	98124.4	27647
76096.2	97346.5	107321	49683
42987.1	113180	52859.8	33441.8
104086	135670	99741.8	23374.6
82076.7	100694	94400.2	49317.8
82077.6	79823	53693.2	20445.9
84900.6	8688.24	75878.9	14289.4
100809	110577	53726.6	23033.1
80429.4	114075	51846.1	261.36
167172	99809.6	91316.7	45097.4
139319	102047	49617.9	22939.8
90207	117541	149.6	54215
108941	101065	53157.3	27325.8
90662	37180	475.2	42388.7
132285	106940	84765.1	12242.6
80844.7	102449	85054.6	44510.4
81472.2	57361.9	62899.8	25513.8
232094	105913	51847	43235.3
135728	7070.8	58042.2	26410.6
129012	120413	4449.28	35515
95220.4	55970.6	939.84	837.76
102133	87496.6	53449.4	10096.2
84443.9	15.84	28623.8	476.96
103289	114367	18.48	20571.8
100745	82551	67881.4	416.24
114045	33472.6	2900.48	23258.4
95391.1	94941.4	49754.3	58413.5
106909	11807.8	103741	682.88
84705.3	91145.1	6834.08	15291.8
15543.4	38526.4	52383.8	40551.3
135596	117291	93175.3	47085.3
95935.8	111642	48988.7	28700.3
92896.3	114852	109674	25652
120593	-12.32	119925	51803
96489.4	111798	117640	14949.4
98621.6	128884	54036.4	38192
86057	101451	116306	26970.2
103167	85485	62656.9	19587
72430.2	112381	50540.2	37600.6
92148.3	105736	39417.8	12819.8
97522.5	150726	85362.6	2880.24
30340.6	88097.7	80247.2	24223.8
86326.2	118047	73538.1	14870.2
75650.1	89367.5	97890.3	11880
108422	102728	93735	48362.2
114605	5050.32	5390	38343.4
262143	95740.5	68939.2	39626.4
160699	59037.4	6687.12	45701.9
92111.4	2981.44	67723.9	34310.3
83348.3	100692	3860.56	1837.44
85003.6	119046	50295.5	41569.4
104526	102560	53325.4	41015.9
79331.1	169340	82843.2	14904.6
124458	12909.6	44946	29463.3
84894.5	109322	63541.3	350.24
90598.6	101606	49880.2	15315.5
82317	103897	46128.7	27180.6
259956	44662.6	26925.4	12051.6
116479	87276.6	64423	96868.6
89790.8	49198.2	87148.2	409.2
16843.2	121490	97804.1	999.68
10097.1	132787	62009.2	12957.1
88914.3	88550	139336	12877.9
116814	6210.16	140.8	46807.2
155928	117007	86625.4	59121
94237.4	114794	82173.5	18334.8
84248.6	10531	262143	15668.4
166294	104489	84219.5	31529.5
61077.3	99355.5	40583.8	13735.9
121328	148577	80205.8	19612.6
90106.7	90828.3	25039.5	71286.2
21358.5	108675	52490.2	34033.1
129725	88244.6	70035.7	11262.2
-0.88	130786	79193	25811.3
102270	106528	155129	14190
87949	104894	4583.04	25176.8
84074.3	116504	47862.3	13933
106645	66196.2	10490.5	24557.3
170203	88865.9	171426	1387.76
97506.6	111485	112868	18216.9
139142	2691.92	94150.3	28047.4
262143	101680	53735.4	44493.7
87083.9	96341.5	111481	522.72
91602.7	84365.6	44517.4	252483
136104	135905	127885	42042.9
186631	99960.1	43869.8	40694.7
94829.7	110493	40133.3	11683.8
38881.9	101480	90159.5	45419.4
71190.2	85371.4	102823	13471
14519.1	114860	101385	24383.9
93825.6	108622	61683.6	7258.24
103939	1628	88609	54110.3
180046	117935	92053.3	45611.3
91542	91187.4	206.8	407.44
117349	80059.8	95863.7	22553.5
78738	120963	84033	26454.6
262143	109214	16047.7	14308.8
73774.8	109784	97484.6	3826.24
112067	103231	50292	6028
119088	154845	3193.52	12412.4
105090	114891	95713.2	17114.2
96575.6	147506	56651.8	38500
107105	139453	89083.3	19135.6
80211.1	96336.2	129782	48228.4
114973	105149	73014.5	73198.4
165407	112752	8646	541.2
17528.7	96448	73484.4	27278.2
90251	91229.6	89817.2	239.36
83707.4	105964	65094.5	107.36
72280.6	90999	51238.9	19060.8
61843.8	38240.4	67115.8	41544.8
81323.4	111244	59509.1	21338.2
77924.9	5744.64	60030.1	38493
92841.8	103588	102622	14785.8
136960	149768	98666.5	42312.2
100866	124528	1096.48	27309
106480	91056.2	78148.4	50622
128135	119473	88662.6	15973.8
94852.6	96592.3	89723.9	74058.2
97603.4	49542.2	1660.56	38471
112422	95472.1	80850	17541
103198	6119.52	240.24	51110.4
100190	66150.5	48685.1	24489.5
85121.5	87750.1	122897	21127.9
177570	98399	96285.2	46862.6
82487.7	6248.88	52272	898.48
134625	83409.9	68529.1	47097.6
117796	165098	535.04	47206.7
106161	94641.4	85435.7	9493.44
83792.7	97815.5	91942.4	12032.2
112946	80154.8	85894.2	16416.4
36301.8	114120	5815.04	14234
33232.3	111324	104151	19931.1
123566	122342	199749	11467.3
128370	110214	2518.56	17043
111057	55973.3	20.24	36931.8
105826	64580.6	761.2	21794.1
108480	7454.48	122670	42702.9
92401.8	111263	95592.6	48910.4
102040	91007.8	6717.92	15756.4
120400	111947	24669	851.84
97027.9	92732.6	64119.4	12768.8
93336.3	130299	94615.8	50008.6
135391	4658.72	80.96	46357.5
110202	117937	109839	42145
72894.8	82236	8022.08	28128.3
78474	65912	52983	12143.1
51580.3	100992	88382.8	43390.2
99177.8	115815	7125.36	27805.4
75052.6	41071.4	67153.7	166.32
89998.5	110810	52543.9	19257.9
33650.3	103448	39160	87706.1
98547.7	3836.8	87853.9	48341
122266	102387	99887	42527.8
99427.7	101105	47806.9	11416.2
88742.7	108675	5485.92	206.8
103279	62755.4	95793.3	301.84
235827	111283	81138.6	22578.2
80247.2	115047	45566.4	7819.68
138154	8055.52	22940.7	12146.6
103667	81162.4	97915	850.96
112738	65585.5	5556.32	43352.3
104834	7888.32	99352.9	28478.6
102285	94341.3	52972.5	26729.1
112968	116314	66021.1	14744.4
98266.1	107055	62777.4	11683.8
186235	129974	58168	116420
101094	3631.76	59104.3	58965.3
51979	120397	1333.2	26363
81508.2	118857	110522	77023.8
130053	135288	111526	20561.2
101067	99267.5	53340.3	23111.4
114138	122607	81674.6	15309.4
84765.1	108279	73020.6	41533.4
94902.7	87356.7	80867.6	25888.7
101041	20.24	90967.4	69680.2
107150	95132.4	69505.9	1650.88
72487.4	103475	31827.8	46352.2
102418	96057.3	66851.8	19759.5
102487	152557	94524.3	14983.8
133154	140055	51620.8	7779.2
95004.8	102818	56166	38569.5
114133	3545.52	3137.2	11939.8
186148	165427	113336	44809.6
101961	138826	5129.52	44315
90989.4	112276	50092.2	32838.1
95128.9	103837	57625	1445.84
1241.68	123419	2693.68	30466.5
113987	133108	97693.2	2095.28
167164	121344	78248.7	86828.7
16750.8	91788.4	103486	40176.4
94352.7	146375	1458.16	14804.2
203240	52271.1	3460.16	61452.2
79337.3	77336.2	37226.6	11308.9
139625	2000.24	10971	198585
98093.6	122678	78283.9	20570.9
112215	107150	55821.9	10450
109650	5112.8	58359	872.08
93295.8	126995	56852.4	41507.8
102891	119588	96648.6	46975.3
98595.2	103371	45700.2	41315.1
165749	166272	43169.3	22319.4
10791.4	74341.5	62169.4	20531.3
113893	115286	45262.8	18834.6
81769.6	91902.8	11549.1	30991.8
83572.7	118976	100311	27507
33506.9	111967	83631.7	35211.4
123812	98572.3	40688.6	61093.1
129908	46659.4	97787.4	45719.5
105745	132630	103484	27870.5
97550.6	132593	39645.8	22157.5
5170.88	113002	83405.5	45837.4
81841.8	106224	54274	48557.5
14872	118305	33310.6	10210.6
262143	42095.7	59239.8	38242.2
108888	109019	49230.7	24495.7
110792	106852	85412.8	1259.28
103650	146986	55095.9	37536.4
46861.8	103842	198668	14543.8
85256.2	125138	93009	24356.6
100071	110656	51280.2	112500
98926.1	35865.3	48680.7	49526.4
58004.3	93735.8	95553	15457.2
87658.6	118820	119478	31141.4
100393	117245	19941.7	5505.28
114879	4155.36	57386.6	23987
4880.48	133587	81079.7	27397
89680.8	46112.9	86768.9	44545.6
95287.3	112524	1092.08	60301.1
93069.7	103315	94313.1	41606.4
107206	104697	85705	26324.3
133176	125851	57181.5	12584.9
106010	50015.7	111193	1572.56
93634.6	45044.6	47367.8	77747.1
19324.8	4155.36	262143	21760.6
104692	124172	108195	25043
111612	149259	82196.4	23122.9
134371	105565	7416.64	14525.3
104567	103423	114399	10518.6
124427	61205.8	67709	13503.6
262143	118858	34872.6	98966.6
91284.2	98494	72539.3	17791
38176.2	74622.2	65387.5	45473.1
107942	88233.2	6820.88	553.52
231718	89639.4	105042	23106.2
103999	3256.88	109686	41697.9
23078.9	6358.88	29223	21457
90282.7	109627	85078.4	6371.2
91241.9	87749.2	5361.84	50441.6
33201.5	97137	117792	38260.6
262143	113174	105636	42420.4
262143	127662	84360.3	1287.44
112514	45231.1	213189	50175.8
125631	82558.1	54736	49733.2
105013	4488	79575.8	52271.1
80263.9	103635	81031.3	15319
62704.4	129832	60903	49390
16811.5	101662	56796.1	48315.5
112236	76457.9	106579	22952.2
88743.6	87059.3	2339.04	1240.8
107760	87659.4	44428.6	14050.1
93326.6	106598	57699	40223
93039.8	123009	9957.2	25715.4
96203.4	98366.4	123931	23489
113117	90536.2	44513.9	24659.4
129829	8844	51597.9	23212.6
121699	86690.6	40530.2	8330.08
84919.1	123043	791.12	5645.2
106557	140169	50232.2	21178.1
98487	641.52	13820.4	15060.3
104489	113273	5574.8	25102.9
129873	132409	81656.1	230510
86444.2	111294	5392.64	44866.8
48830.3	110304	110903	58991.7
121476	120199	49254.5	52405.8
147917	96144.4	6314.88	25718.9
119394	96681.2	96583.5	21384.9
106656	167508	106445	23691.4
23677.3	126637	59431.7	15966.7
104107	115388	92602.4	44076.6
111082	6459.2	121772	23269.8
96847.5	119663	93821.2	19523.7
115019	96614.3	83976.6	47377.4
13924.2	118469	50313.1	26725.6
262143	134490	44082.7	14703
119258	23550.6	29874.2	34392.2
136161	132822	88848.3	828.96
83598.2	91212.9	3968.8	34518
96294.9	62891	4070	108377
95069	52273.8	95989.5	25508.6
89008.5	95725.5	96470	11571.1
106917	96993.6	71059.1	3432.88
98076	130156	96818.5	2509.76
103554	2198.24	1788.16	24011.7
40248.6	45520.6	128092	14928.3
87851.3	104665	16305.5	14800.7
163511	98853	113822	37555.8
94541.9	106981	113065	21570.6
12902.6	183583	109113	50512
9556.8	102546	26481	30169
131905	92867.3	92241.6	18726.4
92412.3	98156.1	49232.5	15809.2
87246.7	10150.8	33.44	53739
116312	103004	6437.2	44594
99711	56580.5	58467.2	23776.7
99733	99208.6	70777.5	24111.1
98263.4	102307	46668.2	41939.9
96304.6	6916.8	32014.4	215.6
182682	110809	43482.6	26207.3
85334.5	110532	73671	35131.4
37855.8	108582	84766.9	23282.2
85965.4	96665.4	5277.36	41547.4
77882.6	93801	16530.8	48409.7
127010	121677	68160.4	11423.3
86907	115526	72562.2	46450.8
79697.2	10943.7	82795.7	13993.8
102240	74686.5	120232	23908.7
89573.4	7252.08	91155.7	27715.6
102556	112297	51554.8	20426.6
100730	134258	82821.2	20998.6
101049	106831	98259.9	67313.8
75167	124837	83486.5	42365
92929.8	89007.6	61166.2	24936.6
103053	121639	12269	12475.8
126302	100458	44838.6	46559.9
102406	136946	96634.6	19673.3
113323	4026	41930.2	17924.7
138032	128842	80801.6	19585.3
118089	128092	75513.7	28154.7
89591	10552.1	110769	1442.32
83358	106407	94941.4	9550.64
79010.8	115293	116454	26223.1
31209.2	3446.08	96807	4366.56
91270.1	9106.24	4346.32	123828
120817	156696	59180	492.8
79140.2	2080.32	49477.1	7531.92
36532.3	171199	867.68	593.12
86796.2	19755.1	50962.6	990.88
144082	177451	107748	161.92
230315	104274	53379	95654.2
262143	132156	130561	17598.2
92382.4	119930	2739.44	42948.4
114043	110764	4675.44	12319.1
101688	3161.84	104956	15023.4
95754.6	2624.16	89557.6	69777
-23.76	92935	96100.4	28563.9
86658.9	124452	114380	45799.6
90802.8	104014	80541.1	24872.3
129100	105888	35546.7	8259.68
157855	115950	13494.8	38760.5
96616.1	1830.4	169070	21735.1
91904.6	93460.4	63062.6	19536.9
14602.7	111931	50645.8	403.92
194317	100078	38546.6	39669.5
79373.4	135145	2943.6	47146
33885.3	3543.76	12018.2	485.76
195088	56206.5	43206.2	16712.1
79546.7	145626	39560.4	30771
100100	138215	135192	47019.3
84473.8	125793	62591.8	396
105896	145513	51113.9	418
121993	109060	98643.6	24948.9
93588	273.68	4129.84	45885
109351	45260.2	94884.2	11183.9
122912	4357.76	2190.32	15781
102693	102220	5.28	2388.32
6136.24	123605	93416.4	12441.4
88207.7	131416	1691.36	25108.2
100173	134457	61515.5	24346.1
102443	4196.72	64194.2	27595.9
91258.6	121368	77671.4	43316.2
92674.6	97694.1	74382	44192.7
101365	120490	1567.28	14087.9
80516.5	151419	108431	24503.6
262143	81008.4	65439.4	39192.6
88013.2	99936.3	46616.2	27831.8
141483	14.08	3066.8	24838.9
77463.8	129874	50196.1	47811.3
107824	5266.8	78256.6	28831.4
97744.2	120346	7466.8	2165.68
204798	96649.5	70430.8	24691.9
95349.8	115873	96992.7	287.76
109939	89536.5	778.8	7200.16
90423.5	3590.4	95888.3	50815.6
91113.4	6141.52	676.72	24330.2
103885	101261	103968	43400.7
114478	125057	2377.76	10261.7
101680	98057.5	49903	12820.7
119384	84249.4	107606	10481.7
89449.4	109362	2587.2	557.92
88430.3	44484.9	55024.6	23342
84231	40003	100905	31256.7
94550.7	58254.2	42515.4	43582
47963.5	99628.3	62143	49327.5
103871	71390	99726.9	352.88
81483.6	157092	38848.5	8690.88
67755.6	130551	5058.24	24116.4
88602.8	116320	124564	3948.56
87677.9	154831	35024.9	12304.2
7856.64	207950	70495	24031
99469.9	90377.8	52134.7	35457
108654	109927	39354.5	24891.7
15400.9	104328	33147.8	12840.1
4080.56	99546.5	44434.7	38085.5
81100.8	52983	97146.7	50347.4
217591	98418.3	6086.08	540.32
10308.3	5906.56	7333.04	52326.6
87824.9	100246	80194.4	72347.4
178691	111896	94260.3	21281.9
116769	49164.7	20313.9	50797.1
21661.2	45646.5	74482.3	15164.2
4791.6	84275.8	65521.3	3659.92
99990	136272	76035.5	13992
44695.2	107657	3212.88	17490.9
84641	127324	3879.92	1676.4
118835	95601.4	45577	26735.3
257907	61047.4	99273.7	14204.1
110593	94574.5	123798	49494.7
96681.2	127844	75189.8	21103.3
66896.7	95703.5	97195.1	10730.7
136354	119979	54933.1	24289.8
104336	95375.3	4334	42251.4
26649.9	8811.44	48.4	26487.1
94051.8	90807.2	53350.9	37863.8
81012.8	6258.56	112177	30779.8
107695	183097	109764	61123.9
122218	44131.1	64037.6	50278.8
98122.6	116076	80036.9	8253.52
97047.3	95718.5	5192	26234.6
130067	103330	104119	25712.7
262143	97061.4	83978.4	35205.3
142661	85865.1	82858.2	28990.7
238797	69603.6	8258.8	36828
97999.4	121399	78451.1	40335.7
262143	106755	732.16	22841.3
262143	63009.8	7745.76	494.56
91475.1	217652	47991.7	19922.3
153480	14824.5	13730.6	43172.8
262143	102134	61376.5	21038.2
123627	4157.12	75981	51167.6
107389	141256	86899.1	13325.8
95830.2	83995.1	109049	41049.4
83382.6	127653	110583	38430.5
76846.9	90024	36123.1	19495.5
116883	112389	128480	48530.2
96636.3	46535.3	2955.92	1477.52
214068	147237	56013.8	13675.2
86894.7	104898	48532	24245.8
75894.7	116912	48686.9	1241.68
88915.2	85353	43421.8	47841.2
88336.2	111091	102771	52362.6
98719.3	114252	104658	16865.2
3834.16	6323.68	83.6	39644.9
113728	105150	90821.3	89446.7
134078	108205	103823	12175.7
99258.7	74379.4	87265.2	34519.8
54210.6	122185	62861.9	13034.6
128880	112427	104841	362.56
89271.6	86893	67008.5	43421
99411	117993	108524	19377.6
118123	61273.5	5915.36	842.16
90743.8	60434.9	116832	59716.8
110666	44591.4	47706.6	46874.1
96312.5	194539	5603.84	76551.2
80764.6	98981.5	59761.7	23649.1
98358.5	97218.9	90503.6	46316.2
88281.6	9888.56	2689.28	8836.08
104279	107768	89869.1	71617.9
101096	148591	58329	114264
116716	3802.48	75284	42142.3
99021.1	108632	58508.6	326.48
20878.9	2023.12	4578.64	22751.5
82358.3	4547.84	103017	26172.1
99457.6	119981	40832	89.76
135083	147536	65120	16749
262143	123644	17655.4	23097.4
6577.12	112270	40157	13492.2
120844	54775.6	2657.6	16372.4
97436.2	95777.4	4557.52	14970.6
106085	88903.8	94352.7	12575.2
239236	105292	98944.6	375.76
262143	87387.5	96388.2	11658.2
122083	110990	55691.7	26573.4
88996.2	58938	75189	19511.4
73584.7	87448.2	2888.16	14956.5
92125.4	123607	55618.6	3217.28
-1.76	155434	1704.56	44103
98116.5	94828.8	133896	33858
21401.6	112739	101673	9561.2
105233	104741	149996	29958.7
131610	151871	69231.4	20568.2
94864	112638	3152.16	24532.6
95665.7	107531	71596.8	45711.6
201259	117440	59060.3	5015.12
90471	54708.7	51859.3	24560.8
241734	70084.1	64802.3	1248.72
181527	56767.9	126999	24137.5
76493.1	110409	97426.6	24339
81475.7	83563	35761.4	49879.3
88891.4	102942	53032.3	47725
90559	101739	88302.7	11646.8
106543	103138	36012.2	46992
136858	99861.5	56904.3	9569.12
40950.8	115679	5193.76	23166.9
105081	131723	123204	42655.4
87785.3	37992.2	85243.8	45435.3
101164	112424	66845.7	26977.3
199646	46.64	123658	26207.3
97887.7	117398	102543	27477.1
10211.5	159357	69642.3	23541.8
104420	109391	48859.4	46780.8
82110.2	104858	14895.8	25490.1
87675.3	2761.44	106997	49027.4
5272.96	109270	69733.8	21946.3
121899	4525.84	104330	22060.7
97549.8	112617	47880.8	20673
262143	108177	7895.36	43580.2
96546.6	114087	14877.3	961.84
5306.4	118454	85353.8	44835.1
42519.8	98167.5	49585.4	26465.1
262143	81370.1	70629.7	44945.1
86768.9	86481.1	94066.7	24582.8
113797	98052.2	69264.8	32919.9
128178	109374	79635.6	80243.7
99293.9	95989.5	79529.1	11.44
143558	65358.5	107248	47905.4
98501.9	146777	14730.3	13471.9
58730.3	108487	48166.8	4993.12
109054	95167.6	113531	23798.7
90612.7	102916	6852.56	51152.6
91707.4	166583	94512.9	395.12
79041.6	110898	53245.3	20291.9
262143	105436	14439.9	44358.2
161840	96189.3	82982.2	11293
156387	106858	82698.9	1128.16
95434.2	91669.6	95005.7	32695.5
161162	141354	49998.1	34681.7
75152.9	5814.16	53272.6	25429.4
95785.4	111154	10014.4	9325.36
81400	7710.56	114147	352
137859	111305	39239.2	337.04
78430	114637	39572.7	20667.7
91436.4	43198.3	31449.4	240.24
199998	4183.52	67873.5	18312.8
92235.4	112403	18522.2	56474.9
91535.8	7208.96	54012.6	74337.1
132047	131796	116227	43936.6
100999	130310	5382.96	46013.4
78497.8	94316.6	1946.56	40813.5
15649.9	91638.8	860.64	24014.3
262143	144360	143708	1490.72
110574	104156	67158.1	410.96
111218	127977	100636	43502.8
84019.8	144487	4280.32	31775
204122	124908	71630.2	39813
116340	108156	80623	4508.24
111331	41476.2	245498	42649.2
97039.4	101619	45857.7	14902.8
92004.9	114475	54639.2	73529.3
108962	49839.7	15737	45766.2
118077	91615.9	55112.6	17055.3
97193.4	4049.76	89430.9	15899.8
238432	24052.2	1016.4	56555
120631	108166	133242	15466.9
99122.3	78210.9	6163.52	44344.1
112293	24155.1	53822.6	23220.6
98435	6892.16	49624.1	22528
95480	129480	91127.5	847.44
150192	51500.2	66016.7	46902.2
96831.7	105867	51664.8	56657.9
1.76	15219.6	32652.4	506
97277.8	140017	49431.4	27466.6
176264	127315	391.6	54999.1
95787.1	95689.4	86620.2	17488.2
83342.2	86147.6	48483.6	30872.2
12739.8	84891	126541	38340.7
88627.4	87878.6	92868.2	40617.3
100375	2624.16	43925.2	26254.8
104908	103813	80592.2	14626.5
97877.1	101116	3200.56	23558.5
120545	58759.4	41336.2	22308.9
66980.3	102208	82799.2	22191.8
94680.1	6196.96	63719	21412.2
100155	95238.9	84618.2	48227.5
82375	105068	34800.5	26535.5
139841	56453.8	63389.9	20529.5
96646	33560.6	8258.8	21604.9
97263.8	132374	95700	12181.8
3592.16	11147.8	91628.2	21000.3
89299.8	87245.8	105951	24670.8
103803	57818.6	49476.2	21189.5
262143	229407	107252	16688.3
14.08	118689	59595.4	14984.6
19070.5	105890	63150.6	3233.12
92004.9	150631	1562	45698.4
103222	162215	78850.6	95366.5
147071	38276.5	78728.3	24593.4
89884.1	92208.2	43991.2	12775.8
79348.7	114996	103546	41850.2
111393	67698.4	60778.1	40245
550.88	92617.4	54960.4	31592
103498	31504	62416.6	3285.04
87699.9	120753	66257.8	47709.2
89122.9	166656	81687.8	24716.6
128268	119861	29119.2	27111.9
85392.6	138372	45873.5	32289
100925	98707.8	46297.7	49784.2
86981	106593	106286	43835.4
103296	6.16	83103.7	35105
95191.4	90021.4	4342.8	45731
72805.9	39344.8	103690	114342
115596	124772	30595.8	12289.2
90457	194417	86189.8	47039.5
9468.8	79647.9	3560.48	48416.7
136621	94233	86326.2	34339.4
115195	74698.8	62377.9	19624
107790	104929	82240.4	12764.4
4460.72	109278	63311.6	21728.1
84377	97019.1	4189.68	17792.7
116070	118596	120011	44328.2
89810.2	123544	61109	14419.7
103606	92209.9	99054.6	13252.8
101805	44007	36643.2	25084.4
95115.7	71991	3879.92	30394.3
99205	86110.6	95633.1	48482.7
85456.8	4409.68	1836.56	20420.4
262143	108889	36.08	20665.9
86077.2	90532.6	44059	21535.4
86405.4	135163	133357	659.12
94609.7	14113.4	54378.7	38545.8
97273.4	178409	4330.48	20130.9
100202	3748.8	4464.24	26571.6
86133.5	119214	93258.9	10115.6
14384.5	92120.2	56491.6	395.12
25288.6	113098	3658.16	27155.9
84303.1	139632	60969.9	33090.6
103279	90069.8	69271	43737.8
96199	107071	96230.6	23084.2
75280.5	118951	55064.2	16833.5
6864.88	92589.2	43138.5	9292.8
79209.7	252481	92128.1	27866.1
94318.4	125294	101202	60465.7
11464.6	139163	54334.7	59825
175875	110761	2180.64	45872.6
88645	48187	88710.2	27947
110056	89679	105585	41766.6
37452.8	102572	3073.84	163.68
80606.2	109961	4642.88	43909.4
117289	95398.2	104511	5367.12
96980.4	161562	73004.8	34624.5
85528.1	57818.6	5265.92	41643.4
122321	116866	59225.8	71506.2
101328	120134	90826.6	47215.5
74939.9	109886	11635.4	37946.5
116252	1993.2	82910.1	281.6
81371	53089.5	157764	15496.8
120491	11187.4	46281	51367.4
86137.9	110774	78716.9	44
107043	128261	13755.3	14911.6
6718.8	105128	89255.8	22631.8
216719	113014	51170.2	111.76
96552.7	99321.2	127040	32857.4
196729	130255	1819.84	6675.68
7854.88	137863	109272	26957
5471.84	100023	67850.6	53056.1
90087.4	100016	94091.4	48943.8
85453.3	84437.8	96247.4	36271.8
117362	97658.9	83826.2	608.08
86140.6	5826.48	184418	14562.2
262143	110840	40823.2	43091
111566	18667.4	10697.3	12870
83654.6	101981	95709.7	44769.1
6248	180527	67818.1	41453.3
105507	104390	91100.2	27556.3
97511	9938.72	100500	122497
92200.2	146685	108090	51031.2
8026.48	62211.6	108492	21329.4
85595	6087.84	84755.4	54455.3
114784	105218	55345	11080.1
117280	3630.88	42710.8	13843.3
104900	111356	89758.2	27433.1
127677	71875.8	87031.1	30635.4
85646	111301	6316.64	36799
221240	105930	93412	8116.24
91051	122800	50668.6	46552.9
103171	89543.5	107962	740.96
104056	121422	87018.8	36442.6
93941.8	47077.4	3206.72	17655.4
110996	152412	38208.7	9452.08
89193.3	44737.4	83738.2	21881.2
76438.6	87281	6878.96	45902.6
104194	73718.5	94808.6	24716.6
153696	74382	112156	2380.4
107123	12902.6	92462.5	34343.8
152123	138491	16953.2	12826.9
140708	114616	11081	2951.52
112822	109106	465.52	19156.7
108808	2567.84	82970.8	21581.1
101067	115847	66655.6	22833.4
87017	55753.3	4478.32	40891
108860	17514.6	101929	4997.52
124153	98282.8	51333.9	21636.6
14380.1	37500.3	60670.7	4043.6
96642.5	128516	50717	36772.6
94393.2	104547	4349.84	24644.4
95647.2	3805.12	10488.7	34961.5
134398	113106	130430	6587.68
101282	34629.8	74459.4	48081.4
88902.9	85865.1	88152.2	4164.16
4923.6	107163	171611	1032.24
101020	41669.8	84981.6	12332.3
124700	86830.5	98159.6	41613.4
84567.1	129333	117383	172.48
262143	78109.7	107861	217.36
12207.4	109327	6000.72	7964.88
8298.4	98400.7	47857.9	2890.8
114863	102596	2038.96	51159.7
126825	56585.8	90977	54861
90734.2	8741.04	61870.2	16582.7
101839	134623	3152.16	6911.52
125915	54096.2	103220	21416.6
84627.8	138190	95889.2	254.32
114649	129080	880	43331.2
17.6	137099	110070	318.56
42041.1	119566	6392.32	13985
100877	186432	88367.8	22765.6
89421.2	52257	90973.5	24120.8
84781.8	95651.6	54601.4	13688.4
9168.72	108940	53503.1	46031.9
112045	95891	65892.6	36369.5
158584	6307.84	4964.08	41793.8
95555.7	95321.6	14334.3	29117.4
262143	95084.9	8297.52	44880.9
6608.8	33505.1	2807.2	42228.6
142258	112290	1035.76	36484.8
104284	76654.2	45882.3	13437.6
94428.4	142790	89628	8109.2
131695	110763	63825.5	23186.2
127376	97459.1	53417.8	18059.4
126749	122653	61251.5	41067
89550.6	35463.1	52606.4	56544.4
156235	100842	62527.5	44517.4
93243.9	112746	120351	16687.4
95874.2	108988	78723	38866.1
97551.5	123715	93287.9	24383
23.76	87776.5	122199	87644.5
81698.3	10889.1	111396	27048.6
104586	262143	2899.6	12106.2
45504.8	131989	83585	11931.9
10054.9	53262.9	79571.4	4298.8
133460	43750.1	104239	16738.5
107175	97782.1	120899	13046.9
48085.8	64415.1	90379.5	22715.4
107621	109238	52635.4	20182.8
5426.96	110962	92327.8	39.6
96763	35563.4	63210.4	31154.6
86388.7	3548.16	95804.7	40364.7
97372	104661	111847	18751.9
99037.8	122710	39318.4	28593
110308	114594	62537.2	56752.1
103000	74602.9	45694.9	33358.2
134107	55555.3	50165.3	31065.8
95225.7	3356.32	92030.4	12162.5
5369.76	132805	72412.6	19809.7
88092.4	105794	4053.28	8715.52
106209	8243.84	63364.4	27086.4
103534	105941	56643.8	11430.3
84012.7	51100.7	121877	48484.5
122002	101992	87296	43112.1
16716.5	110361	64115	23066.6
94192.6	95552.2	130324	13819.5
137188	21484.3	7687.68	28330.7
65810.8	84137.7	64438	47935.4
87795	48697.4	46303.8	41705
110461	121192	2680.48	41615.2
97372.9	49540.5	66572	26825
45951	122029	96875.7	19857.2
123648	113288	10974.5	164.56
119948	97267.3	5529.92	49023
94494.4	29181.7	63076.6	2506.24
118366	97267.3	45301.5	15170.3
37611.2	157912	90046	20081.6
101543	103967	88623.9	19899.4
84193.1	101022	81803	22304.5
86014.7	92925.4	54082.2	39460.1
116503	113047	5295.84	24947.1
24743	117339	115288	32420.1
117064	104708	3016.64	2328.48
92115.8	7394.64	3441.68	21572.3
8613.44	96084.6	84591.8	20740.7
113487	3838.56	125746	24288.9
103650	105856	104946	74140.9
81601.5	42557.7	9828.72	9020
81657	11370.5	105257	29798.6
111914	82247.4	99080.1	19420.7
106255	97965.1	1048.96	23997.6
118840	104976	537.68	22483.1
123233	460.24	104004	54912.9
105557	39136.2	100363	39102.8
93852.9	2894.32	38622.3	29502
116633	56066.6	89521.5	41081
61100.2	95696.5	47233.1	19592.3
96684.7	12258.4	97258.5	22346.7
75114.2	92261.8	42830.5	50019.2
262143	93714.7	100688	23685.2
18763.4	122111	57980.6	104552
144292	29414.9	5840.56	43503.7
96324.8	1781.12	122236	19196.3
111344	132883	97382.6	303.6
67166	46696.3	9974.8	12712.5
148236	95348	131524	20768.9
76886.5	102066	55220.9	13466.6
139678	130456	58249	46826.6
93450.7	107129	40440.4	23367.5
94062.3	50157.4	72446	12476.6
121554	101368	47596.6	45213.5
101108	142790	63598.5	66909
109115	83377.4	93802.7	26117.5
132121	139135	49927.7	8955.76
7169.36	58849.1	98900.6	1017.28
127105	213736	62752.8	89967.7
114077	3175.04	3908.96	29333.9
103060	180408	89170.4	5414.64
116288	94254.2	1375.44	39157.4
98466.7	128778	125358	15558.4
87466.7	161988	94898.3	11898.5
138111	97353.5	4301.44	160.16
82750.8	173843	58033.4	39899.2
85451.5	3750.56	100963	17561.3
90211.4	454.08	59230.2	22652.1
101277	99131.1	54135.8	13598.6
18320.7	105633	4061.2	3262.16
93155.9	40219.5	71675.1	15504.7
-16.72	124762	107480	30151.4
108968	115156	1897.28	28557.8
10994.7	117367	93182.3	47587.8
119072	3237.52	651.2	18152.6
105191	92355.1	1586.64	28774.2
94911.5	9647.44	102357	18786.2
79995.5	55779.7	50155.6	17144.2
113780	49864.3	53318.3	44392.5
97758.3	8961.92	60316.1	10516
110534	106717	102387	24720.1
6089.6	75829.6	103972	129235
89224.1	58331.7	101496	40803
115019	106158	60280	2016.08
55.44	58081.8	45641.2	68262.5
94241.8	135164	1999.36	722.48
116589	139971	82171.8	10462.3
100809	29281.1	58259.5	20853.4
114848	112575	66505.1	4534.64
14566.6	112381	52792.1	51349.8
77760.3	123652	67260.2	12653.5
247452	115497	-0.88	1757.36
116043	118868	58095	39457.4
102274	111831	67719.5	19010.6
96128.6	125457	125583	41053.8
196829	1801.36	2667.28	86897.4
111346	110065	102132	37390.3
98056.6	61314	55349.4	79274.8
104953	48833	113566	22103.8
109285	135100	87945.4	48674.6
83938.8	97889.4	9467.04	31755.7
13.2	140740	128560	15865.5
132224	5573.92	2829.2	40656
89061.3	129034	31000.6	45137.8
92738.8	88577.3	47184.7	18836.4
125795	3360.72	111086	24700.7
90801	62876	4436.96	58402.1
13334.6	136941	92607.7	49836.2
180726	120590	67341.1	12415
79576.6	3923.92	69643.2	35730.6
78041	108567	95121	11073
88561.4	76930.5	50781.3	47379.2
109133	2880.24	16609.1	29141.2
90310.9	142084	63785	13933.9
262143	103666	87648	35686.6
78338.5	112673	39270	14853.5
262143	37576	105494	14881.7
112912	124020	93960.2	42925.5
113289	1995.84	50238.3	19455
97013.8	139243	1018.16	12615.7
82133	53153.8	340.56	28535.8
109126	135179	215516	41890.6
154732	2324.96	79811.6	12333.2
81128.1	128367	29976.3	142.56
28424	51369.1	51711.4	747.12
100170	98641	142901	55185.7
85791.2	114323	115190	24720.1
100472	116394	3772.56	44440
101311	111904	13229.9	3697.76
225650	124298	51641.9	20625.4
94930	3758.48	95562.7	39097.5
97615.8	118372	115369	25655.5
100794	124836	60306.4	452.32
8410.16	126249	113547	13039.8
34453.8	137298	4937.68	11315
59231	48269.8	76733.4	31433.6
85252.6	121321	124442	87700.8
16196.4	117304	7828.48	248.16
77717.2	95840.8	73543.4	20152.9
84316.3	52837.8	45250.5	2328.48
102007	217821	44529.8	26209
169132	4337.52	79131.4	50642.2
144177	8436.56	53141.4	43778.2
29922.6	112992	3146	5257.12
127501	4209.04	107364	35147.2
89334.1	106638	105607	234.96
37304.1	118008	85399.6	12486.3
101799	117488	2496.56	112.64
86421.3	122639	78070.1	1965.04
90490.4	73760.7	95624.3	40618.2
93522.9	103771	2307.36	22284.2
103226	105840	772.64	18905.9
95035.6	130281	52408.4	4966.72
181059	106848	58.96	13808.1
99341.4	101259	3.52	41966.3
119170	108384	57174.5	24816
101622	109419	98465	26559.3
139256	120600	70093.8	22544.7
82519.4	91781.4	356.4	8867.76
101419	103368	23968.6	80109
94743.4	39790.1	123954	41994.5
103379	128847	88283.4	207.68
235345	35034.6	117352	5139.2
94120.4	135616	100251	56311.2
195990	95027.7	58456.6	38541.4
130451	94942.3	615.12	74847.5
169829	2383.92	24686.6	100873
129224	117196	49261.5	1369.28
77420.6	105025	12944.8	18953.4
99554.4	122181	1479.28	20932.6
255594	131810	69110.8	22127.6
111125	177951	82734.1	46705.1
10076.9	178207	54528.3	64362.3
105915	142960	1253.12	282.48
102666	95258.2	200565	17596.5
109055	5622.32	86097.4	22806.1
45340.2	105779	52688.2	913.44
70327.8	5639.92	11526.2	21533.6
84271.4	119151	77915.2	40345.4
116632	93002.8	6746.08	13997.3
106354	42443.3	90908.4	21591.7
85386.4	96868.6	55476.1	15396.5
89892	161300	32368.2	468.16
34593.7	9230.32	4217.84	43909.4
48480.1	85599.4	40494.1	11018.5
227724	59389.4	96954	22726
13347.8	109263	49177.9	23177.4
102857	138809	58249.8	9270.8
116098	152155	54395.4	23375.4
105514	61985.4	51781	14811.3
91276.2	129975	117692	498.96
167980	122077	57686.6	19034.4
119366	113047	92679.8	15810.1
100692	127462	89218.8	48906
218660	132840	2650.56	496.32
7395.52	119355	102003	48073.5
89120.2	3107.28	94370.3	2160.4
3527.92	118146	1206.48	16238.6
86570.9	122459	98547.7	26302.3
88542.1	111152	45109.7	12657
102524	102115	43643.6	43358.5
63044.1	109234	59491.5	38764
105307	188752	15583	87281
96378.5	20464.4	1960.64	31966
89848.9	117885	76186	13995.5
8119.76	92217	97055.2	42013
177895	134562	47945.9	14907.2
67902.6	98648.9	105822	46457
92479.2	116942	86100.1	23049.8
142251	111023	56987	21337.4
96729.6	97590.2	68955.9	40293.4
91948.6	52747.2	88810.5	16566
93792.2	105142	6454.8	184.8
113781	115404	9302.48	33836.9
64.24	114429	58983.8	46222.9
99596.6	81795.1	163537	291.28
97951	6002.48	102473	23420.3
262143	117784	101713	11063.4
184361	2516.8	114689	7724.64
89819	4578.64	80872.9	113292
262143	159086	97939.6	345.84
90552.9	106249	103198	49580.1
108065	110087	56431.8	16926.8
122775	107782	59098.2	25271.8
87131.4	126565	84460.6	49329.3
87445.6	105293	83317.5	262143
146140	5353.04	92608.6	15625.3
99956.6	106373	60026.6	15165
119789	107726	94931.8	601.04
83956.4	96903.8	7334.8	691.68
53750.4	85976	58476	39772.5
109685	118534	156416	41643.4
87479.9	2370.72	114858	1283.04
84230.1	161625	92703.6	9372
86142.3	110355	94830.6	44092.4
103219	55215.6	30433	30179.6
46948.9	98204.5	93760.5	66143.4
92811	40777.4	114694	57176.2
96726.1	117637	63191.9	38545.8
185.68	95374.4	104385	11899.4
98876.8	81778.4	94489.1	48024.2
103522	39538.4	7282	44575.5
217236	118965	59857.6	10242.3
87139.4	112402	58542.9	22071.3
120314	92101.7	122035	350.24
46586.3	3576.32	5683.04	25719.8
89423	62680.6	48905.1	26914.8
238809	5285.28	83114.2	16856.4
99538.6	170772	3578.08	41309.8
135326	83378.2	113276	48150.1
88265.8	4059.44	4312.88	14306.2
143716	115496	91974.1	44494.6
108123	94432.8	2776.4	211.2
109673	16.72	95609.4	23527.7
116701	145663	2163.92	27348.6
108232	96125	80762	31968.6
158238	131314	61118.6	40324.2
122667	106437	5116.32	10348.8
101268	96778	1918.4	52510.5
189433	21203.6	6739.92	22578.2
103065	103930	49180.6	31661.5
154773	45100	48388.6	10277.5
118928	42842.8	2687.52	425.92
60587.1	57579.3	5924.16	257.84
145394	107789	56423	46542.3
102612	83175.8	44315	370.48
79437.6	148675	129834	23925.4
88456.7	136812	5177.04	25725.9
92248.6	105319	106323	123.2
99226.2	7489.68	106754	262143
106987	121256	116318	14553.4
47756.7	110996	1402.72	12913.1
103030	80783.1	101897	21016.2
95766.9	147216	2417.36	25892.2
94880.7	138102	5687.44	30026.5
93338.1	247608	90912.8	17649.3
109558	134522	120967	55621.3
99299.2	99694.3	90192.1	9015.6
105571	103193	127450	5599.44
92224.9	12683.4	87237	13134.9
102034	91022.8	58211.1	103715
114512	71995.4	53776.8	72058.8
95895.4	44553.5	23637.7	11398.6
79199.1	106156	102585	55191
61398.5	115694	5082.88	20859.5
97347.4	113934	41453.3	5148.88
110242	110708	106832	963.6
100815	109996	57750	15594.5
42541.8	15878.7	5265.04	7502.88
209278	102473	99349.4	39193.4
262143	101537	28652.8	13699.8
104694	25873.8	62436.9	45587.5
101614	113795	103477	42321
121185	31269.9	701.36	21845.1
138766	54344.4	16595	21408.6
100243	6686.24	109456	1314.72
102923	149388	47718	28437.2
132361	148327	4107.84	40244.2
29699.1	112932	58588.6	138162
162246	119860	61519	16570.4
92243.4	41699.7	45835.7	25076.5
262143	113559	108.24	24649.7
112575	93375.9	35947.1	19171.7
98706.1	127472	134233	43971.8
102641	124909	34073.6	42152.9
42286.6	102746	65572.3	52142.6
81218.7	99120.6	59781.9	41638.1
115335	110303	81572.5	39776.9
72362.4	39983.7	2185.04	47649.4
113047	87322.4	79816.9	45855
104723	134201	1011.12	2056.56
120620	18079.6	59768.7	35547.6
129012	38247.4	68530	47671.4
144655	109696	61774.2	590.48
81876.1	66.88	3166.24	26196.7
89260.2	49507.9	7752.8	29888.3
9567.36	114481	83510.2	22892.3
123776	116152	94165.3	22989.1
30209.5	109584	9814.64	223.52
94541	7913.84	103810	25908.1
84834.6	109823	6013.92	18063.8
103609	119038	129034	21335.6
82872.2	111994	78672.9	39361.5
23014.6	130954	90541.4	24630.3
178258	10590.8	262143	36370.4
115117	176820	75025.3	3096.72
110979	52511.4	116303	13030.2
107042	105398	42274.3	31150.2
100901	7575.04	6843.76	20131.8
92854.1	111450	48451	25426.7
91586.9	122404	52955.8	23687
107466	6060.56	869.44	6856.08
176956	53595.5	185793	26885.8
47964.4	6126.56	100884	46833.6
101920	4200.24	105627	20423.9
102548	76867.1	87135	431.2
50268.2	141308	22624.8	26933.3
75712.6	83027.1	97806.7	207.68
111683	89373.7	5394.4	21126.2
85335.4	110890	35354	21812.6
100759	117192	8785.92	22947.8
103621	122903	3138.96	26816.2
97605.2	127538	6292	36.08
125760	57030.2	64717	44446.2
94317.5	111098	477.84	46445.5
113096	40891	6979.28	48632.3
115168	105317	13903.1	22703.1
105203	116654	3708.32	37416.7
118318	103388	44765.6	29592.6
98970.1	108749	61319.3	179.52
54866.2	101984	89442.3	31980.1
102265	108518	106486	1574.32
99433.8	5731.44	80638.8	28507.6
95190.5	115980	53473.2	7748.4
55473.4	103855	3428.48	41229.8
189913	92662.2	130177	25272.7
106629	12933.4	52963.7	23599
21518.6	6829.68	87908.5	1575.2
75190.7	146847	107122	43655
101314	144842	98878.6	12812.8
79084.7	3505.04	88124.1	10714
86304.2	3028.08	90108.5	40006.6
66557.9	129401	48447.5	24617.1
103629	126760	37181.8	19352.1
89892	122988	111991	19030.9
82562.5	113810	698.72	18868.1
74107.4	90857.4	40298.7	47927.4
108627	42519	59803.9	23471.4
89041	151238	53409.8	9955.44
6531.36	74061.7	99537.7	49837.9
135197	123024	70056.8	21310.1
173013	137196	90860.9	15841.8
111269	3520	74733.1	47932.7
50343.9	40553	93417.3	268.4
117744	4143.04	100043	248927
9469.68	47257.8	33875.6	23625.4
97711.7	2057.44	100794	33068.6
262143	135318	11561.4	70625.3
66029.9	108362	44414.5	35691
103095	114675	65736.9	18565.4
113222	3858.8	100688	26279.4
92440.5	94366.8	54794.1	40957
96007.1	116490	1315.6	252.56
80923.9	96948.7	93386.5	21454.4
85237.7	262143	42385.2	45705.4
184939	55330.9	6024.48	20517.2
141696	134627	1453.76	14552.6
151757	58278	2632.96	41870.4
262143	64367.6	48979.9	45765.3
124677	96876.6	61927.4	33095
106756	87461.4	100654	26525
95528.4	100384	94402.9	21129.7
108069	5781.6	3325.52	16926.8
81764.3	150507	60089	4722.08
76124.4	58036.9	10140.2	49510.6
89170.4	55493.7	95037.4	22691.7
94007.8	4078.8	17103.7	39752.2
42144.1	141376	6311.36	12381.6
105950	117804	109017	14973.2
85271.1	104922	51270.6	21407.8
107195	3169.76	92778.4	32115.6
126775	129217	91975.8	38847.6
77550	81564.6	97244.4	12555
31268.2	3673.12	60344.2	24393.6
85440.1	122075	63827.3	18040.9
100638	421.52	83595.6	53976.6
189679	102914	99515.7	23014.6
151833	46317.9	1007.6	22153.1
129386	109732	102291	19423.4
82051.2	52168.2	98021.4	15069.1
81187	90737.7	86028.8	19.36
95546	106070	94750.5	50533.1
111857	51898	3960.88	58198.8
116201	13436.7	99836.9	52643.4
87961.3	129063	88935.4	302.72
121950	68580.2	6891.28	23244.3
101031	145471	1189.76	27898.6
262143	11849.2	50306.1	48208.2
101515	112431	102919	46146.3
94746.1	3113.44	62809.1	16561.6
107246	90041.6	516.56	141.68
18039.1	151541	92010.2	11022
104592	183386	94453	2229.92
125672	92241.6	1098.24	764.72
108296	4802.16	8159.36	99121.4
90643.5	51614.6	81087.6	25953.8
97594.6	117791	107467	14592.2
162833	87110.3	36557.8	5334.56
262143	59151.8	20621	21993
97541	113891	10556.5	399.52
105800	109383	55026.4	556.16
143125	131206	93585.4	75205.7
126284	57501	53045.5	25055.4
99711.9	4683.36	8080.16	14582.5
86450.3	128460	55657.4	42710.8
105234	98427.1	25911.6	15778.4
115073	121876	53593.8	955.68
113868	114976	78877.9	27777.2
154547	106872	2655.84	24375.1
129013	223059	115128	820.16
76753.6	89971.2	99022	12870
94813	38424.3	97592	41243
82066.2	32.56	19876.6	19535.1
87479	105311	60185	44145.2
117152	102970	174801	10513.4
5788.64	115527	85815	26165.9
97123	126024	75557.7	32511.6
104074	103983	85083.7	12282.2
135133	95040	33459.4	25124.9
91469.8	110668	2346.96	12364.9
39719.7	98469.4	88509.5	80029.8
95990.4	81172.1	102582	28868.4
109941	135528	110684	24227.3
193194	145850	63652.2	24308.2
81341	121104	4514.4	11795.5
89948.3	132490	62363.8	67891.1
79171.8	102232	42152	13728
102005	13089.1	11.44	254.32
88771.8	120536	86298.1	12081.5
99004.4	128126	53860.4	5327.52
85391.7	44953.9	3349.28	59930.6
85651.3	5601.2	103357	33838.6
77207.7	117667	1089.44	22824.6
90667.3	136323	4752.88	13945.4
149912	115396	6394.96	17003.4
113642	90258.1	84058.5	38610.9
131043	118575	48892.8	24694.6
85903	218332	116624	14389.8
101133	110869	88916.1	27330.2
102594	126856	107078	40621.7
112783	118789	3957.36	12734.5
93822.1	100682	108.24	50453.9
90449	4849.68	103847	41633.7
85367	102092	59558.4	12168.6
161388	105724	35688.4	18764.2
114568	11811.4	104574	388.08
124508	52995.4	126012	19694.4
115380	98934	103478	26257.4
91853.5	192833	62365.6	17371.2
84695.6	55568.5	4055.04	30272.9
96415.4	151914	84616.4	35204.4
119916	57814.2	57187.7	22517.4
5828.24	95139.4	21185.1	20773.3
94347.4	3012.24	56034.9	24797.5
99670.6	52059	5686.56	47182.1
78213.5	109069	78581.4	12754.7
122475	96012.4	102867	19096
100146	115200	70230.2	49034.5
127168	139608	6631.68	44161.9
86147.6	77062.5	54851.3	18568.9
100738	132037	1567.28	34592.8
182327	102399	2197.36	22798.2
115017	54712.2	87659.4	897.6
203018	114174	93769.3	22015.8
87442.1	8615.2	94522.6	24490.4
112931	115254	104717	42886.8
182340	123981	98271.4	513.92
86632.5	20693.2	52089.8	22011.4
16.72	86277.8	64616.6	10863.6
100199	85382.9	50688.9	41776.2
98792.3	6399.36	19536	60711.2
87435	116239	51404.3	4945.6
82663.7	4367.44	89360.5	58077.4
130167	111007	31010.3	30018.6
97687	105439	120643	640.64
175311	79510.6	5320.48	764.72
99557.9	34753.8	56427.4	25094.1
123196	57369	92831.2	16863.4
179854	143578	118831	34777.6
93669.8	4291.76	65167.5	52828.2
81017.2	112101	92674.6	30811.4
98334.7	1422.96	262143	11682
112174	103450	130385	38661.9
81223.1	100741	41078.4	48469.5
81841.8	98834.6	53349.1	4564.56
80012.2	149280	84273.2	278.96
27964.6	51511.7	75276.1	67863.8
99810.5	113286	112135	25127.5
80762	32701.7	90941	13875.8
16714.7	47134.6	97567.4	21373.4
90629.4	92554.9	38920.6	25303.5
92928	114844	109256	119492
103995	99187.4	56662.3	50881.6
119252	104522	124598	75811.1
88203.3	108463	101377	24032.8
114331	3351.92	37778.4	44895.8
88194.5	184720	82388.2	21923.4
102898	47791	56257.5	19885.4
79039	109765	65072.5	3317.6
109894	111098	18.48	50370.3
128446	108367	91496.2	410.96
102077	50334.2	4759.92	492.8
80734.7	124604	176935	22539.4
96819.4	91609.8	45372.8	16616.2
103335	131270	65938.4	21691.1
95001.3	19665.4	1529.44	45949.2
199995	37312	70937.7	21175.4
84355.9	3996.96	101766	1276
83835.8	144839	88183	23357
97601.7	98314.5	51560.1	50582.4
24948	7489.68	52130.3	45778.5
93618.8	101427	80520	156516
99336.2	106608	118597	46181.5
262143	20959	89278.6	108.24
121001	11027.3	22651.2	57809
237601	111080	4043.6	22439.1
96140	91184.7	70268.9	40990.4
89178.3	64651.8	5762.24	14412.6
109366	113451	101642	12467
27358.3	125990	60784.2	14443.4
88271	132345	92010.2	23119.4
95360.3	177490	4405.28	42447.7
262143	97585.8	101445	23064.8
92844.4	131613	45449.4	10318
148362	128398	81648.2	25580.7
111816	49158.6	42775.9	45027
262143	113709	49372.4	107173
118869	125919	9978.32	20409
83451.3	120403	91630	28352.7
78212.6	114827	70422.9	15434.3
262143	125030	61915.9	23606.9
141369	34273.4	84217.8	21550.3
87390.2	6969.6	4551.36	6160.88
81162.4	57474.6	90732.4	22927.5
102127	122528	47608.9	12516.2
153470	47001.7	116715	10326.8
91655.5	114969	52330.1	45419.4
88021.1	180151	101082	23227.6
50795.4	104152	113332	28843.8
88962.7	128674	115818	22129.4
244210	124553	73517	37555.8
109598	3430.24	2329.36	53810.2
111212	134931	1487.2	46558.2
133125	46928.6	108567	94059.7
95593.5	99881.8	57687.5	216.48
97043.8	124269	46216.7	77694.3
262143	36816.6	178145	21439.4
88873	139066	123311	733.04
102408	137760	43968.3	24607.4
109189	13733.3	107215	32492.2
78496.9	4997.52	74273.8	15056.8
262143	102052	27268.6	36704.8
107683	117700	48906.9	2566.96
90728.9	19969.8	16968.2	39658.1
96277.3	103030	92618.2	248.16
144090	2997.28	89005	52349.4
106877	98718.4	65471.1	39237.4
97157.3	96469.1	56099.1	23710.7
125149	104410	90674.3	245.52
88008.8	167754	63521.9	26297
100785	156185	16106.6	11622.2
110605	171765	80977.6	27332.8
94766.3	96910.9	90503.6	51932.3
80442.6	11726	43384	15736.2
108842	87291.6	15516.2	29939.4
93180.6	154661	9584.08	25203.2
94598.2	125589	116169	14051
107864	53951.9	19068.7	44967.1
7944.64	136196	81818.9	13889
97570.9	99933.7	3620.32	554.4
20359.7	2695.44	52648.6	158976
104243	88095.9	51610.2	38827.4
91484.8	63.36	107275	52053.8
182066	158737	6292	46175.4
109584	112075	89494.2	36360.7
90666.4	112956	2169.2	43164.9
100086	155308	109967	45324.4
75248.8	114954	10042.6	16438.4
262143	88499	128348	47931
114032	202718	39314.9	21017
43593.4	6858.72	51682.4	24756.2
96047.6	2767.6	40583	1218.8
86532.2	188177	122349	24172.7
96071.4	134218	73333	3073.84
101116	50018.3	41389.9	38763.1
113451	108112	63110.1	10032
100805	98677.9	1277.76	16420.8
98431.5	3949.44	75181.9	4370.96
123750	144338	102179	101516
93892.5	98391.9	989.12	23995.8
135578	53966.9	93161.2	60771.9
110177	145959	51044.4	15707.1
119323	130597	55719	41411.9
88966.2	111746	67808.4	44698.7
101915	78334.1	4560.16	11986.5
10715.8	76065.4	8936.4	46424.4
85990.1	107586	95306.6	9013.84
105193	114210	41669.8	882.64
136128	115659	2332	13003.8
116779	113033	5865.2	1482.8
45449.4	13295	38177.9	22182.2
128072	88331.8	107928	16972.6
193686	115196	55716.3	23362.2
6579.76	89402.7	92950.9	18418.4
89863	115688	62017.1	304.48
104856	18641.9	42070.2	21027.6
55031.7	1466.96	1020.8	5437.52
106846	126442	4376.24	16573.9
4145.68	108967	144575	13790.5
104876	107869	111919	15789.8
102872	105266	122357	26872.6
79156	166566	46733.3	227.92
88917	5117.2	111040	71998.1
109957	103636	118349	44891.4
127406	2585.44	62640.2	25719.8
104996	118271	39668.6	36197.9
262143	108828	63602.9	39242.7
98452.6	109284	1142.24	21656.8
8726.96	49273.8	214122	9090.4
262143	114474	7018	23357.8
125346	89330.6	2380.4	116.16
62006.6	77933.7	85514	12379.8
82092.6	97388.7	8958.4	36775.2
101581	4679.84	13995.5	67323.5
7573.28	177204	6226	27068.8
98227.4	98931.4	83681.8	47255.1
101773	136272	89249.6	18548.6
104158	6197.84	100001	42011.2
192690	117960	64173.1	21707
105230	98344.4	53097.4	41712
110400	4669.28	103891	796.4
104947	137533	53685.3	12885
114638	3574.56	69894.9	11249.9
182394	138857	5292.32	24095.3
102661	113825	113482	1767.92
101394	95137.7	93306.4	51087.5
115309	129081	69836.8	346.72
98519.5	83290.2	56020.8	19463.8
14477.8	108422	4393.84	41537.8
120436	129431	89838.3	22081.8
135869	124837	65210.6	40887.4
92339.3	4658.72	81927.1	81440.5
103739	3654.64	103096	42280.5
118895	13229	88467.3	19142.6
85634.6	102281	64775.9	23697.5
91142.5	89237.3	2288	107308
79343.4	4329.6	23350.8	46563.4
75866.6	130339	107364	13909.3
83352.7	59567.2	91961.8	35029.3
96835.2	116532	74373.2	55771.8
91530.6	114885	149188	10547.7
84692.1	121516	113795	40396.4
82259.8	108571	66040.5	13259
86841	87300.4	26090.2	42467.9
22454.1	38002.8	90996.4	40549.5
30403.1	112167	5197.28	48635.8
71026.6	3.52	85525.4	28461
79404.2	90170.1	4913.92	531.52
105841	4009.28	87978.9	23643
85912.6	115158	63228.9	37900.7
106526	74694.4	2697.2	73624.3
99222.6	102545	115628	19338.9
88864.2	97342.1	4687.76	26884
31935.2	4385.04	112042	14945
108271	108120	14048.3	2127.84
129635	41537.8	97104.5	43468.5
262143	96038.8	85314.2	232.32
208098	103049	95998.3	45430.9
77390.7	5574.8	1199.44	11788.5
110675	94556	106642	73810
104577	103083	22651.2	86562.1
98603.1	44043.1	93451.6	18810.9
70897.2	2722.72	105112	26088.5
85913.5	103730	61032.4	625.68
97310.4	2292.4	93395.3	31059.6
103205	52375	137399	20114.2
5593.28	102778	96786.8	16493.8
138604	93221	51459.8	13995.5
97657.1	4310.24	55744.5	21946.3
83549	122284	4567.2	39734.6
90344.3	126433	251658	45305
99312.4	106251	63748.1	42035.8
96793.8	4940.32	84889.2	13439.4
262143	54796.7	49034.5	35086.5
228269	94721.4	60981.4	19389
74066.1	46403.3	44951.3	29822.3
208860	91668.7	110665	45460.8
90040.7	70795.1	120481	25473.4
91650.2	5172.64	7784.48	14978.5
108457	111023	66475.2	22100.3
125327	112492	101112	22033.4
94028	120040	50012.2	406.56
110962	91483.9	54473.8	52744.6
140116	50500.6	119380	3129.28
97538.3	53533	76587.3	25490.1
94039.4	103394	3551.68	45901.7
81380.6	113836	53167.8	48888.4
123324	136013	2759.68	40755.4
95050.6	101508	45238.2	1023.44
96260.6	56404.5	66040.5	22260.5
168019	5991.04	4151.84	89906.1
95859.3	145723	55886.2	1518.88
81221.4	106600	48605	87388.4
110928	121460	73782.7	57735.9
98099.8	104621	97947.5	103727
18499.4	156321	59014.6	66462.9
11891.4	47871.1	119940	22230.6
262143	103004	93422.6	41557.1
149934	92113.1	60209.6	50323.7
113887	195184	5690.08	26663.1
119920	50583.3	105012	12055.1
106000	102374	57453.4	21269.6
107597	121954	841.28	12539.1
100539	11411.8	54572.3	42260.2
104100	128543	64430.1	13528.2
37441.4	113389	103838	24369
95341	132859	2876.72	46611
78361.4	6218.08	60741.1	13018.7
118346	116240	3366	23646.5
6159.12	122639	4216.96	47279.8
97674.7	104935	53500.5	293.04
182948	38920.6	102120	16217.5
97762.7	101896	59916.6	26327.8
112468	127149	9029.68	25164.5
94694.2	60639.9	84071.7	8879.2
163560	136192	84280.2	1434.4
87541.5	64829.6	124.96	23384.2
262143	34722.2	97562.1	22291.3
37341	91304.4	117517	22638.9
121231	94299.9	1254	24787.8
78526.8	98824	4192.32	17656.3
86969.5	97912.3	55517.4	29176.4
103562	111547	127015	12047.2
132616	148631	39674.8	26137.8
126657	4561.04	4001.36	21213.3
114220	127367	87196.6	52397
37514.4	99372.2	96705.8	512.16
85184.9	128629	105329	84883
40769.5	50033.3	79493	35182.4
16916.2	90527.4	75330.6	14692.5
84943.8	136328	45628	30129.4
110943	22	111148	21792.3
87328.6	4126.32	113039	72380
10270.5	96440.1	96875.7	217.36
87244.1	168243	4612.08	38441
112662	15840.9	97258.5	1504.8
262143	113208	100135	24994.6
73276.7	50914.2	63742.8	24859.1
90081.2	46644.4	56469.6	23443.2
112152	742.72	46596	18443.9
126464	101820	89210	15192.3
88553.5	16975.2	87980.6	37646.4
115084	122624	81453.7	11012.3
73064.6	3401.2	33810.5	319.44
100463	3617.68	61712.6	11579.9
82201.7	104427	7207.2	74608.2
21090.1	107444	86723.1	42784.7
98509.8	111488	41370.6	18109.5
108447	106366	9114.16	46427.9
128384	177314	36564.9	461.12
86170.5	70771.4	59332.2	51170.2
89518	184344	56309.4	47759.4
5485.04	100771	59454.6	1064.8
31758.3	49778.1	42339.4	45753
98599.6	99047.5	83384.4	42066.6
109366	28615	86006.8	29963.1
107631	102005	106873	40.48
165084	112281	7029.44	16928.6
172715	112659	102452	124345
95633.1	56050.7	91962.6	11721.6
97950.2	59276.8	4659.6	674.08
73590	98001.2	90317	21113.8
197555	8074	58051	13436.7
108221	3968.8	93265	53292.8
106205	109819	49892.5	44933.7
100413	2799.28	87802	27415.5
718.08	124353	48107	50808.6
204727	119626	59510.9	448.8
120509	106849	54677	30427.8
80475.1	4888.4	2868.8	4440.48
98465.8	59825	110076	4719.44
109032	98993.8	107158	43892.6
115081	153706	41532.5	662.64
122553	118902	109717	48744.1
91303.5	135831	52999.8	57002.9
87365.5	110508	78784.6	27096.1
5407.6	949.52	35155.1	1458.16
91593	100482	57753.5	18221.3
25741.8	105342	42643	41573.8
76770.3	4313.76	2624.16	51768.6
82347.8	76133.2	110229	163.68
90434.1	111931	7491.44	32265.2
102107	125954	40695.6	27329.3
96337.1	177844	67890.2	46139.3
150847	97016.5	91358.1	66455.8
94698.6	85890.6	86369.4	30819.4
93163	104274	45745	53067.5
141044	104275	74837	48334
91818.3	119337	4773.12	19889.8
105622	145451	2657.6	3537.6
101004	1282.16	93041.5	5524.64
32463.2	116317	58919.5	25570.2
46495.7	17304.3	2234.32	927.52
187695	55966.2	96278.2	19598.5
100258	6092.24	92535.5	22844.8
91351	143329	3600.08	16241.3
111620	21129.7	52251.8	28818.2
105581	108099	6946.72	28072.9
61688.9	45535.6	102236	56400.1
262143	106660	101630	38204.3
70488	52979.5	2511.52	1515.36
103565	97915.8	44802.6	46971.8
100510	112005	82628.5	43169.3
95694.7	117498	9443.28	1782
127754	108481	123656	8183.12
122813	107657	104723	46942.7
93617	186822	1032.24	42371.1
20019.1	106504	4124.56	10203.6
72048.2	97426.6	90373.4	22287.8
99153.1	157807	66844.8	34392.2
105036	110106	2983.2	42328
262143	111401	38748.2	30873
97482	44433.8	11715.4	26550.5
42963.4	104841	29600.6	62704.4
118047	145370	34734.5	24082.1
52697	23615.7	93738.5	17847.3
142156	139002	86525.1	23054.2
101144	95572.4	84671.8	23514.5
122400	102561	104454	12676.4
105146	140506	302.72	9029.68
5078.48	136638	92065.6	21956
121666	87218.6	94320.2	23903.4
18634	99711.9	56961.5	47586
91344	101215	79844.2	41513.1
129592	107276	88828.1	45662.3
95810.9	123147	68195.6	21538
117803	64465.3	93386.5	408.32
50681	115551	6666	15162.4
252075	45471.4	54673.5	16525.5
136175	149765	95729	41778
7164.08	14842.1	43141.1	23762.6
139336	262143	38405	26068.2
10651.5	223710	76626	56286.6
49661	76519.5	96568.6	27442.8
101637	128233	13720.1	39930.9
88254.3	138046	88776.2	50644.9
87392.8	3738.24	35888.2	190.96
109025	55260.5	4365.68	35088.2
89833.9	147565	98394.6	21923.4
108487	28588.6	4422	15395.6
103452	92490.6	853.6	22765.6
93105.8	46272.2	3927.44	294.8
115573	121860	63755.1	49202.6
112871	118195	57216.7	47175.9
168.96	2452.56	4101.68	1788.16
107177	102338	86289.3	22946
97708.2	3834.16	5720	83309.6
97810.2	153750	185239	12343.8
51597	127263	51861.9	23263.7
89951	107319	116061	50157.4
161387	4450.16	717.2	23487.2
116723	76993.8	8784.16	26925.4
79813.4	310.64	93173.5	14138.1
119295	458.48	106318	1546.16
172666	4554	92835.6	51479.1
134050	93383	61248	118892
93544	117068	92153.6	1166.88
70870.8	5132.16	73177.3	20739
94260.3	44383.7	4532.88	43758.9
134323	133707	55394.2	13714.8
84627	101636	381.92	594.88
6591.2	92871.7	103184	48626.2
94322.8	4339.28	84573.3	21262.6
86289.3	114268	102186	21001.2
127154	113397	61878.1	30858.1
90573.1	106228	85378.5	22014.1
9636.88	98461.4	308.88	79129.6
110717	44905.5	521.84	16168.2
42834.9	138211	45894.6	41800.9
262143	116428	108752	4010.16
60882.8	2181.52	55436.5	43855.7
111646	61910.6	102001	14030.7
102644	146312	80192.6	53839.3
96350.3	105192	4418.48	96987.4
94829.7	134522	5196.4	4106.08
117361	131307	70317.3	14841.2
120819	17295.5	53062.2	14100.2
83939.7	90534.4	61147.7	44037
123848	99066	42370.2	25043
9234.72	47.52	91134.6	52554.5
120862	5097.84	7662.16	25243.7
102135	109889	116343	27223.7
87582.9	113867	1404.48	20203
118144	110450	64.24	37189.7
126609	105992	4392.96	40099
51319	107519	102105	21783.5
110267	59943	80445.2	15250.4
107009	108941	107194	21605.8
102990	131078	153993	209.44
83430.2	111088	2156	39053.5
44047.5	127180	102820	25139.8
248321	59628.8	45746.8	10660.3
73187.8	4891.92	55113.5	156036
78490.7	131869	13207	28978.4
37186.2	96327.4	92004.9	3245.44
103702	48111.4	46116.4	15166.8
73814.4	150399	88799	42504.9
91441.7	2850.32	99388.1	26635
106498	116109	38880.2	65030.2
140377	193118	54494	25682.8
124489	125763	48692.2	26873.4
98070.7	126574	1660.56	10830.2
51403.4	89199.4	540.32	24288.9
205748	107151	57758.8	710.16
92499.4	114130	20731.9	59929.8
124446	90313.5	118119	24611.8
131513	120030	4791.6	604.56
166890	111492	92518.8	20415.1
88308	139909	91855.3	47975
115382	42183.7	101012	22080.1
108729	106184	45367.5	50401.1
153434	41.36	79819.5	23672
102668	124848	47223.4	24430.6
24922.5	3611.52	443.52	137727
177.76	74074	89031.4	1873.52
118193	136186	54222.1	45692.2
191214	143722	78473.1	47556.1
262143	132049	891.44	84238.9
107635	50512.9	51179.9	5812.4
105509	134775	54929.6	14900.2
105329	3714.48	85995.4	41064.3
91297.4	143961	64253.2	40310.2
246119	115950	77322.1	4539.04
102827	91624.7	191197	5096.08
103146	42.24	41280.8	15170.3
90166.6	68604.8	60952.3	15483.6
105278	117444	4948.24	2786.08
108278	-26.4	18855.8	44225.3
76448.2	115083	84377.9	765.6
102777	87480.8	5033.6	47552.6
130592	124357	40970.2	352
132781	2683.12	105398	916.96
92125.4	119792	2680.48	29602.3
235327	119484	104414	20841.9
84994.8	104311	31560.3	42934.3
112952	15509.1	130411	14099.4
100746	4062.96	117982	21299.5
162351	90995.5	56494.2	34881.4
109850	48614.7	57741.2	23217.9
154825	99015	674.08	24040.7
122911	1048.08	7251.2	20813.8
95175.5	74049.4	139.92	286.88
110024	2930.4	2221.12	32993.8
100403	110514	61604.4	22037
84499.4	5302	58065	11017.6
29436.9	113664	1365.76	36622.1
96454.2	126900	43162.2	23272.5
179559	10783.5	61631.7	79319.7
3389.76	16002.8	101262	22943.4
144689	94848.2	81479.2	27658.4
124765	6733.76	86688.8	6149.44
80338.7	121166	4143.92	477.84
17183.8	154161	49001.9	41583.5
26937.7	8220.08	32567	15208.2
73490.6	102726	58769	23481
93347.8	111641	50116.9	25148.6
92363.9	6515.52	111393	20687
109672	114481	5090.8	38163.8
113537	96866	37345.4	13608.3
3588.64	107098	95944.6	13093.5
86068.4	117734	5008.96	39794.5
161902	10176.3	115329	4935.04
89877.9	74686.5	110000	19911.8
94393.2	117669	7279.36	711.92
84562.7	125605	216.48	11985.6
89220.6	45552.3	27182.3	370.48
121713	2265.12	57831.8	49515.8
3645.84	125299	102226	182.16
92770.5	92276.8	124382	25199.7
74402.2	147183	968.88	38757.8
94963.4	80385.4	65697.3	13801.9
90972.6	154599	933.68	12546.2
119615	96932.9	98185.1	15413.2
1998.48	3751.44	82579.2	12225.8
94177.6	122963	36846.5	23510.1
106468	131072	97809.4	42297.2
72593.8	42890.3	2053.04	14590.4
76626.9	119346	31577	18212.5
91229.6	125538	63235.9	40832.9
130232	122949	80454	87157.8
88259.6	9145.84	96232.4	43216.8
134832	65418.3	91322.9	44508.6
88382.8	115597	103709	5047.68
80600.1	102411	6207.52	12797
77557.9	110467	841.28	506
0	59594.5	12863	23863
57905.8	6983.68	2940.96	38586.2
80601	52571.2	51385.8	45691.4
80028.1	108464	86200.4	14522.6
126015	116628	42263.8	361.68
99739.2	110602	54431.5	13175.4
92505.6	113076	46382.2	547.36
80782.2	123569	102939	16309.9
95674.5	155242	91741.8	13880.2
101133	1085.92	79709.5	57544.1
111863	97715.2	84848.7	26728.2
112672	139581	970.64	57922.5
-18.48	108513	87426.2	52828.2
102673	129696	25559.6	34096.5
92064.7	141317	44419.8	21943.7
96294	108272	54434.2	89873.5
84944.6	46707.8	7414.88	29075.2
85331.8	110075	103477	282.48
102110	98295.1	7929.68	21693.8
232798	86828.7	116506	40453.6
115092	114784	11528	23753.8
7157.04	119122	42530.4	37428.2
75494.3	76839	13839.8	43344.4
121529	132622	48656.1	1829.52
131862	143574	105298	16267.7
8942.56	93675.1	117797	20357
97512.8	13519.4	35294.2	21622.5
38332.8	113219	3010.48	1931.6
90821.3	109064	98825.8	26741.4
98101.5	123605	3454	718.08
58129.3	91624.7	1231.12	26177.4
122480	2681.36	49691.8	12798.7
104431	110354	8431.28	56384.2
81660.5	53678.2	79064.5	26683.4
90243.1	113934	112476	13063.6
138264	4094.64	1619.2	47652.9
100896	106073	27886.3	49415.5
108258	81465.1	106672	674.08
11733	61336.9	86860.4	23831.3
96047.6	43564.4	127103	40893.6
106549	98413	30754.2	8676.8
81972	37693.9	89945.7	19791.2
58655.5	2004.64	4534.64	755.04
97104.5	19583.5	10479.9	46312.6
100786	136984	52441	37129.8
5773.68	94017.4	64499.6	3113.44
113399	12269	3124.88	11909.9
8207.76	4656.96	1393.04	80019.3
99267.5	8395.2	5176.16	41616.1
98714.9	139924	10080.4	20962.5
93441.9	6798	106225	16272.1
8083.68	102089	766.48	323.84
165092	185129	96504.3	37618.2
109751	91775.2	149603	57919.8
22653.8	123054	101812	25148.6
123170	97715.2	94635.2	42830.5
96094.2	189194	1069.2	10890.9
39033.3	132111	54208	60350.4
168029	152101	105753	46764.1
123411	93370.6	85320.4	52363.5
118003	40824.1	89210	15930.6
4314.64	2461.36	114368	79500.1
114006	55199.8	72270	21355.8
124063	121555	2449.04	22326.5
79673.4	120787	57117.3	24093.5
88558.8	111334	92415	57189.4
92835.6	99962.7	33664.4	1408
262143	175303	101653	4756.4
84540.7	2921.6	42882.4	39752.2
103071	5716.48	59049.8	76774.7
85744.6	116950	97887.7	6608.8
104298	63416.3	104797	11923.1
91582.5	55697	82018.6	887.92
82669.8	103330	41049.4	42709.9
96431.3	111618	51121	36370.4
262143	105494	55066	28398.5
104702	40001.3	7380.56	205.04
93741.1	34773.2	3366.88	19186.6
99911.7	107505	34232	16799.2
103155	3600.96	91820.1	17952
109626	117887	4869.04	19353.8
120006	98685.8	88834.2	704.88
102979	101099	46055.7	214.72
62561	97339.4	48513.5	52682.1
135384	123792	6286.72	41594.1
102680	132995	3366.88	21897.9
70994	103405	10457.9	96962.8
93891.6	56657	78028.7	19074.9
14846.5	17886	73409.6	605.44
32219.4	3857.04	4855.84	26312
94065	93399.7	110960	37745.8
153657	46141.9	100255	44873
124487	74852.8	81761.7	48605
96768.3	107671	80263.9	22468.2
18718.5	85888	89995.8	2294.16
197806	82650.5	149434	19317.8
262143	39443.4	99182.2	14992.6
108335	106227	9021.76	50362.4
112324	110724	81409.7	22492.8
93349.5	137520	1795.2	20898.2
23186.2	96917	79867	18490.6
94841.1	2577.52	48752.9	39718.8
14675.8	87255.5	45330.6	500.72
112311	824.56	58152.2	282.48
86725.8	11079.2	107818	13141
103000	7905.92	69107.3	55880
41471.8	110033	7826.72	29386.7
102245	38539.6	33946	2347.84
90610.1	59212.6	3379.2	40507.3
165730	7128.88	57752.6	4143.92
113654	89383.4	106081	9518.08
114967	191714	6473.28	41965.4
89881.4	5624.96	5119.84	84949.9
86136.2	45160.7	60015.1	26832.1
106065	75090.4	91917.8	75322.7
196500	9385.2	95753.7	29416.6
17608.8	124234	78185.4	314.16
103085	131597	75502.2	26213.4
99064.2	84458	85577.4	45963.3
7340.08	154424	62136.8	19682.1
85622.2	97245.3	101094	43846.9
103219	62866.3	120175	44447.9
136168	146678	465.52	45206.5
124134	53351.8	64376.4	19996.2
111608	37111.4	103686	25810.4
103726	9933.44	1710.72	22321.2
94722.3	104874	46344.3	24506.2
120674	3927.44	106288	36168
115134	124596	4322.56	38019.5
[truncated: 45,977 more rows]

## Sheet: ImageStream
Object Number	Area	Intensity_CD133
3	155.25	2480.45
28	217.5	13654.1
39	204.25	12726.7
63	165.75	13680.7
77	143.5	5222.82
104	165	2833.3
114	231.5	4041.13
125	111	5404.19
184	269.5	19648.3
201	143	8667.64
214	197.5	3081.29
222	185.5	6272.28
271	179.25	3343.21
280	187	5368.79
317	160.75	5515.35
400	136.5	5314.4
418	187.75	4018.28
443	218.75	9854.15
466	147.5	10763.3
494	179.25	4476.75
505	153.5	3200.96
527	269.5	20652.4
536	124.25	2322
582	233	3427.29
585	148.75	4002.66
600	165.75	3361.42
616	156.75	3456.91
642	182.75	4528.66
645	226.5	8282.1
652	211.25	2665.25
701	158.5	3427.55
716	229.25	5207.13
724	174.75	6992.5
751	89.75	2967.74
787	149	2322.83
797	206.25	7512.68
818	206.5	5965.82
841	264.75	12700.6
843	192.75	3661.79
862	174.75	6035.73
888	142.25	3186.74
893	192	9553.48
912	236.75	23390.6
937	127.25	2378.2
983	109	10629.3
1010	160.5	5925.54
1015	157.25	6857.19
1017	202.75	5196.7
1032	175.5	7442.97
1036	192.25	10391.5
1058	180	8793.92
1062	138.75	10075.5
1063	240.25	8415.14
1085	133.25	6449.23
1090	233.75	2849.53
1092	218	10690.1
1095	201.25	7076.57
1096	155.25	8187.8
1107	169.25	3764.26
1161	196.75	7986.85
1182	186.75	7227.25
1221	238	21758.2
1236	192.25	4105.78
1238	87.5	4192.06
1242	155.75	2936.94
1279	120.75	2576.09
1281	130.5	3167.13
1284	148.25	3508.12
1295	93.5	4935.37
1305	178.75	8385.2
1325	272.25	8207.43
1329	149.25	3525.76
1338	199.75	4921.22
1405	184.25	3327.65
1439	116.5	12644
1445	209.75	12081.5
1461	183.5	6562.24
1467	178	2468.61
1473	144	3509.47
1483	193	7539.69
1493	128.25	4182.63
1511	206.25	18087
1558	102.5	5073.15
1570	197.5	12921.1
1579	157	8752.46
1581	176.5	3398.29
1600	203.5	3839.57
1616	224.5	11463.4
1631	182.25	7672.29
1653	172.75	4279.67
1666	182.25	3519
1667	153.25	13229.6
1675	201.25	10611.2
1699	202.75	10722.7
1711	187.25	5487.67
1723	150.5	6508
1734	138.5	2465.42
1766	243	13750.4
1768	165.5	3717.62
1779	230.75	5660.4
1804	129	4680.81
1850	237.25	13975.7
1856	139.75	4150.8
1879	213.5	3918.14
1898	140.75	8088.25
1903	169	2917.15
1922	190.75	13774.4
1936	136.75	9095.27
1939	182.25	4102.44
1940	186	6590.08
1943	182	7826.6
1948	155.5	3386.23
1960	168.75	5842.53
1969	178.75	4394.38
1971	196.25	9533.69
1974	242.25	4729.18
2008	164.5	3661.19
2039	143	8695.47
2048	232.25	3022.2
2077	97.5	5488.56
2093	219.75	10685.8
2123	118.5	7231.51
2130	264.5	7875.16
2136	188.25	14596.7
2137	125.75	5661.67
2164	215.75	4433.18
2166	165	5170.7
2179	153	7058.01
2180	221	7109.39
2183	149.5	5663.85
2192	149.5	4029.02
2216	166.75	8642.53
2231	149.25	3865.12
2267	237.25	14053.9
2295	206.5	7937.74
2318	149.5	13161.6
2328	215.25	14550.7
2338	186.25	4432.01
2358	207.75	5312.01
2366	138	5425.66
2402	177.75	3894.33
2417	155.5	4110.26
2421	246.75	8559.57
2429	172.75	4813.34
2432	145.75	5105.8
2434	199.25	13121
2473	202	4067.33
2480	193.25	4759.12
2482	249.25	17620.4
2483	158	2931.62
2485	208.75	5538.91
2499	131.75	4134.22
2520	214.25	9736.95
2547	229.75	10924.6
2555	173.5	4648.51
2557	189	6186.47
2559	158	2996.48
2561	232.75	6180.5
2562	224.75	5358.02
2569	126.5	3085.92
2573	194.75	3553.18
2575	181.25	5881.66
2593	241.5	9681.72
2603	254	12670.2
2611	147.75	3573.27
2615	139.5	7492.69
2627	234.75	10130.8
2639	177	14081.8
2642	254.25	13677.9
2653	192	5144.53
2654	155.5	4998.53
2675	219.25	12579.8
2680	218.25	4081.92
2681	192.75	14812.8
2709	214	17794.4
2720	179.25	6468.8
2726	131.5	5237.36
2736	187.75	3297.17
2757	125	4619.82
2771	203.75	13408.8
2773	236.25	6615.12
2788	197.25	14849.4
2793	264.5	17421.1
2812	147.25	5236.17
2820	173.25	2456.67
2822	143	4385.72
2823	163.75	8386.8
2839	241.5	10394.7
2854	198.25	16651.7
2891	131.75	8633.44
2896	141.25	7163.37
2902	240	14370.6
2917	249.25	8812.66
2937	197.75	3782.11
2965	156.75	3215.1
2966	174.5	4020.92
3001	148.5	2835.41
3025	237.5	3123.29
3027	163	4402.38
3048	170.25	5028.52
3065	148.5	3694.89
3070	232.5	6690.87
3083	209.25	16047.5
3096	107.75	2290.03
3123	131	4896.83
3127	168	6496.78
3132	224.75	13960.2
3170	130	2551.76
3202	189.25	7297.88
3208	161	5973.52
3211	208	11700.1
3239	193.75	8515.36
3252	199.75	2699.88
3254	182.25	10902.9
3275	216.25	7258.14
3292	181	8747.82
3310	90.25	3032.16
3322	251	9132.67
3336	144.25	6235.79
3351	157.5	4363.69
3361	166.5	4400.93
3377	165	3601.1
3409	211.75	4110.47
3417	235.25	13195.3
3418	262.25	12046.1
3419	187.75	6145.27
3436	213.75	7767.65
3442	180.5	2287.47
3477	168	7259.16
3482	176.5	6791.45
3486	215.25	11978.7
3503	184.5	5453.85
3512	202	3339.05
3513	204.75	10636.3
3531	153	14008.4
3540	185.5	6498.56
3550	188.5	6035.22
3552	215.5	14097.4
3553	166.25	3803.87
3554	161.5	9746.15
3562	156	17360
3587	181.25	17910.3
3613	166.75	4270.57
3614	191.75	10992.9
3617	148	4254.71
3634	98.75	4609.51
3667	237	13178.6
3669	178.75	9683.47
3670	188	3941.6
3706	215.5	22984.6
3721	152.75	8738.12
3730	156.25	3224.66
3731	170.5	3710.58
3736	141.5	4338.54
3758	145.5	9575.8
3785	161.75	4241.47
3788	183	3293.32
3801	202.25	8558.6
3827	143.25	3547.55
3831	184	11173.8
3902	262	12508.3
3903	197.75	9132.14
3920	131.75	16871.8
3921	267.25	2766.28
3925	158	9604.38
3940	172.25	9237.89
3973	206.75	7476.89
3975	217.5	12956.1
4015	90.75	5151.55
4032	234	12246.6
4047	111.5	8636.88
4072	167.25	4495.68
4086	208.25	8445.8
4092	144	3557.56
4118	153.75	17055.1
4165	122	15270.3
4169	239.5	17014
4186	229.5	12067.1
4211	122	3103.83
4229	118.5	12310.8
4245	186.75	11191.3
4326	99.75	5518.67
4377	246.5	8906.1
4420	252.5	5859.9
4436	195	9320.5
4462	151.75	11809.8
4468	204	3584.85
4490	97	6854.67
4537	126.25	10213.3
4548	162.5	5623.53
4559	182.5	4223.77
4575	195.5	15452.9
4591	121.25	6285.49
4607	188.5	4217.01
4650	232.75	12157.1
4651	265.75	13806.2
4689	215	6854.72
4694	201.75	4099.41
4724	194.75	2807.45
4744	151.25	6100.95
4746	225.5	3960.37
4749	261	8074.7
4751	246	12550.7
4757	178.5	7958.67
4783	210.25	6851.98
4792	193.75	11240
4839	182.5	2685.91
4860	180.25	13619.5
4879	199	10933.7
4900	128.25	10460.8
4963	231	9372.56
5003	172	3928.8
5009	235.25	9665.4
5010	161	2896.83
5016	134.75	9766.26
5040	149.25	3421.25
5058	145.25	3194.42
5118	214.5	2612.29
5137	204.25	23276.6
5190	239	4007.96
5209	183	4911.11
5219	213.75	4356.32
5249	214	13277.8
5291	269.25	14453.1
5305	124	4040.53
5346	209	14096.1
5403	218	4161.98
5406	158.5	3545.4
5439	142.75	12763.7
5470	130	5365
5477	159.75	3199.44
5479	234.25	2371.48
5485	189.25	4576.25
5498	158	7639.59
5545	206	8589.99
5577	165	6620.4
5610	259.25	9565.54
5628	159.5	5179.33
5631	126.75	12082.9
5638	240.25	2796
5647	231.5	7324.69
5698	250	8096.52
5705	182.75	4827.85
5715	181.5	8326.13
5799	126	3331.41
5805	183.5	4011.62
5819	204.5	12655.9
5837	211.75	8807.38
5839	169.25	5470.02
5853	210.25	9919.88
5882	222	9593.51
5924	152.75	5024.36
6001	220.25	6589.2
6025	111.75	2899.6
6093	180	6683.41
6105	134.5	6670.11
6118	192	11725.3
6120	195	2463.67
6123	227.25	6380.54
6138	156.75	9318.88
6153	143.5	8021.26
6167	171	13742.7
6282	153	5914.63
6297	239	6317.15
6379	174.75	6620.36
6387	136.75	2517.26
6408	226.25	11249.8
6411	147.5	7490.87
6422	120.75	10007.5
6545	149.25	2907.55
6550	121.25	3224.57
6556	266.25	29182.2
6599	208.75	14720.6
6611	221	11875.2
6636	191.75	5766.87
6647	206.25	6180.57
6651	216.25	6551.94
6674	191.5	6830.49
6691	163.75	3809.34
6698	140.25	2888.22
6723	160.75	4642.66
6779	227.25	14956.4
6786	264.25	17350
6809	169.75	3161.56
6882	178.25	3170.27
6922	163.5	3729.47
7106	175.75	8352.45
7137	159.5	2414.73
7163	192.5	15140
7173	119.5	6858.4
7217	264.25	4562.38
7239	202	12041.9
7256	156.75	21816.9
7262	200.75	2432.5
7264	157.75	14352.1
7290	139.25	4635.27
7291	120.5	2736.6
7306	228	4095.35
7316	184	7768
7322	153.25	6022.18
7324	255.5	3746.8
7326	218.75	7023.99
7327	131.75	4015.72
7341	148	11977
7355	218.75	19107.8
7360	131.25	9162.67
7368	159.75	5993.49
7394	191.25	3949.79
7400	156.75	3125.7
7405	154.75	4588.95
7410	147.25	6314.32
7429	160.5	3675.25
7452	142.5	7052.84
7491	134.25	8172.26
7494	188.25	7952.67
7505	123.5	6371.5
7506	190.75	8692.9
7512	208	7624.09
7514	147.5	12355
7515	155.75	9623.86
7517	240.25	14361
7519	193.5	9131.22
7531	195.5	6590.16
7542	160.25	6490.32
7547	190.75	5625.44
7558	271.5	4801.05
7562	182.75	4981.33
7583	130.5	4307.59
7591	215.75	8779.68
7592	141.5	13259
7593	199.5	6017.3
7598	182.25	7434.83
7601	175	6776.97
7602	211.75	13217.3
7603	201	5721
7607	248.25	16312.5
7609	182.5	4088.83
7616	157.75	5836.67
7623	180.25	7163
7630	201.5	9789.88
7632	164	9087.89
7633	172.25	3431.4
7644	148	5717.39
7648	188.25	9025.42
7649	180.25	4023.7
7653	171.75	2779.69
7654	162	3780.44
7657	200.25	8243.38
7660	162.25	3651.98
7664	200	7724.04
7670	176.25	6288.54
7673	164	8125.74
7675	215.75	16440.1
7680	161.75	3542.65
7681	132.75	3139.94
7682	214.75	8262.57
7686	170.75	7375.79
7690	187.75	11627.1
7699	190.5	7792.93
7701	181.25	2982.33
7702	184.5	3322.73
7704	150.25	9738.98
7706	224	10994.8
7708	211.75	7748.94
7712	153.25	4016.92
7724	150.75	11160.3
7725	242	14274.5
7726	167	8719.72
7730	164.25	7809.28
7733	149.5	3765.32
7735	132	8074.81
7739	175.75	6453.88
7742	174.5	4795.72
7743	219	7190.36
7744	154.5	3524.38
7745	209.5	11046.6
7752	211.75	5085.98
7753	148.75	6867.75
7754	220.5	8261.21
7756	207	3151.71
7759	227	8462.54
7761	189.75	6068.95
7764	223.25	5984.23
7768	263.75	4516.68
7770	195.75	4794.97
7772	192	12585.1
7775	235.75	17551.5
7776	170.5	9270.77
7778	180	2801.68
7779	202	10518.6
7780	212.75	15489.1
7781	207.75	6202.39
7787	248.5	6002.57
7791	179.25	4227.11
7793	149.75	5845.16
7800	229.75	12621.8
7802	160.5	7583.31
7803	183.5	7529.92
7805	172.75	5196.59
7808	182.25	7425.51
7811	236	9395.06
7815	143	7865.2
7820	269.25	13275.3
7822	194.5	3597.16
7827	165.75	16947.7
7829	209	10359.9
7832	199.5	8006.88
7836	176.75	13257.8
7842	246	14185.3
7848	204	11593.1
7850	196.25	3848.97
7851	231.5	20065.9
7852	245.75	12716.2
7855	222.75	14593.3
7857	214	8581.14
7858	198	7902.4
7861	175.75	4494.08
7867	278.25	5520.42
7870	174	4973.03
7874	116.25	4786.67
7875	249.5	17508.3
7878	161	12359.6
7879	187.75	3593.24
7881	233.5	13179.3
7882	218.75	4598.42
7884	239.75	5714.88
7886	219.25	6487.08
7891	208.75	12752
7892	226.25	6962.38
7893	147.25	3968
7897	156.5	4590.58
7898	168.25	5800.85
7899	251.5	8314.27
7900	221.75	6824.76
7901	172.75	9867.08
7903	137.5	11756.5
7904	182.75	7162.65
7905	167.25	13266.9
7909	160	3047.88
7912	180.25	3355.99
7917	161.5	4788.89
7929	236.5	4029.81
7944	247.75	21252.6
7946	166.5	12595.9
7947	175.5	4418.52
7953	212.25	19341.3
7958	168.25	6346.46
7960	202.75	6449.33
7973	203.5	8160.63
7974	160	3007.5
7979	226.25	12936.3
8014	244.5	25402
8020	152.75	3121.92
8040	153.5	5020.82
8095	177.25	4225.05
8103	129	3174.61
8107	216.75	12882.2
8117	158.5	5488.2
8125	169.25	5490.76
8144	246.5	9671.71
8152	204.5	5525.31
8154	213.25	6594.91
8184	172.5	4162.66
8197	184.25	12973
8208	234	9419.7
8211	195.75	8850
8221	180.75	4748.4
8231	224.5	12997.9
8233	160.25	8172.96
8241	226.25	23523
8258	252.75	7988.81
8260	195.5	7866.45
8268	120.5	3760.87

## Sheet: FigS9
% CD34+ CD38-							% CD34+ CD90+
		0h	24h	48h	72h				0h	24h	48h	72h
- VPA	Experiment 1	59.3	73.1	87.5	93.9		- VPA	Experiment 1	0.41	0.52	0.56	0.54
	Experiment 2	53	81	89	91			Experiment 2	0.15	0.31	0.06	0.24
	Mean	56.15	77.05	88.25	92.45			Mean	0.28	0.415	0.31	0.39
	SD	4.45477	5.58614	1.06066	2.05061			SD	0.183848	0.148492	0.353553	0.212132
+ VPA	Experiment 1		66	75.1	84.8		+ VPA	Experiment 1		2.1	38.2	76.1
	Experiment 2		74	84.8	79			Experiment 2		10.7	46.7	75.8
	Mean		70	79.95	81.9			Mean		6.4	42.45	75.95
	SD		5.65685	6.85894	4.10122			SD		6.08112	6.01041	0.212129
